# Supplementary material for: DNA barcoding identification of Greek freshwater fishes
Source: PLoS One. 2022 Jan 26;17(1):e0263118. doi: 10.1371/journal.pone.0263118 (PMC8791500; doi:10.1371/journal.pone.0263118)
Supplement: S2 Table — For each species, the number of sequences produced during the present study and the number of sequences retrieved from BOLD are given. (XLSX) [file pone.0263118.s015.xlsx]

## Sheet: Sheet1
S2 Table. Species studied, the number of sequences produced during the present study and the number of sequences retrieved from BOLD.
Species	Number of sequences from the present study	Number of sequences from BOLD	Total number of sequences
Alburnoides bipunctatus	27	30	57
Alburnoides prespensis	0	6	6
Alburnoides strymonicus	0	5	5
Alburnoides thessalicus	0	18	18
Alburnus belvica	0	7	7
Alburnus macedonicus	0	3	3
Alburnus scoranza	1	1	2
Alburnus sp.	0	3	3
Alburnus sp. Volvi	8	6	14
Alburnus thessalicus	1	6	7
Alburnus vistonicus	28	1	29
Alburnus volviticus	0	4	4
Barbus balcanicus	10	6	16
Barbus cyclolepis	23	3	26
Barbus euboicus	0	4	4
Barbus macedonicus	0	6	6
Barbus peloponnesius	29	7	36
Barbus prespensis	25	5	30
Barbus sperchiensis	0	4	4
Barbus strumicae	11	10	21
Carassius gibelio	15	17	32
Chondrostoma prespense	0	9	9
Chondrostoma vardarense	4	22	26
Cobitis arachthosensis	0	5	5
Cobitis hellenica	0	4	4
Cobitis meridionalis	0	2	2
Cobitis punctilineata	0	6	6
Cobitis strumicae	10	2	12
Cobitis trichonica	0	1	1
Cobitis vardarensis	5	5	10
Cyprinus carpio	1	11	12
Economidichthys pygmaeus	7	6	13
Economidichthys trichonis	0	5	5
Gambusia holbrooki	14	5	19
Gasterosteus sp.	1	19	20
Gobio bulgaricus	18	3	21
Gobio feraeensis	0	7	7
Gobio skadarensis	2	7	9
Lepomis gibbosus	2	6	8
Luciobarbus albanicus	5	22	27
Luciobarbus graecus	0	11	11
Oxynoemacheilus bureschi	33	13	46
Oxynoemacheilus pindus	2	0	2
Oxynoemacheilus theophilii	0	2	2
Pachychilon macedonicum	1	14	15
Pachychilon pictum	3	1	4
Pelasgus laconicus	0	8	8
Pelasgus marathonicus	0	7	7
Pelasgus prespensis	0	3	3
Pelasgus sp.	0	12	12
Pelasgus stymphalicus	0	6	6
Pelasgus thesproticus	1	6	7
Petroleuciscus borysthenicus	4	1	5
Pseudorasbora parva	1	8	9
Rhodeus amarus	23	5	28
Rhodeus meridionalis	0	7	7
Sabanejewia balcanica	1	6	7
Salmo farioides	4	5	9
Salmo lourosensis	0	7	7
Salmo peristericus	0	5	5
Salmo sp.	0	5	5
Squalius cf. moreoticus	0	6	6
Squalius fellowesii	0	13	13
Squalius keadicus	0	3	3
Squalius orpheus	28	4	32
Squalius pamvoticus	5	5	10
Squalius peloponensis	1	2	3
Squalius platyceps	0	5	5
Squalius prespensis	0	7	7
Squalius sp.	11	67	78
Squalius vardarensis	14	14	28
Telestes pleurobipunctatus	18	27	45
Telestes beoticus	0	3	3
Vimba melanops	9	9	18
Total	406	596	1002
