# Supplementary material for: DNA barcoding identification of Greek freshwater fishes
Source: PLoS One. 2022 Jan 26;17(1):e0263118. doi: 10.1371/journal.pone.0263118 (PMC8791500; doi:10.1371/journal.pone.0263118)
Supplement: S3 Table — For each genus, the BOLD accession number and the area origin of each sequence is given. (XLSX) [file pone.0263118.s016.xlsx]

## Sheet: Sheet1
S3 Table. Sequences retrieved from BOLD. For each genus the BOLD accession number and the area origin of each sequence is given.
Species	BOLD ID	Area of origin
Alburnoides thessalicus	FFMBH2164-14	Axios River
	FFMBH2165-14	Axios River
	FFMBH2166-14	Axios River
	FFMBH2167-14	Axios River
	FFMBH787-14	Axios River
	FFMBH492-14	Pineios River (Thessaly)
	FFMBH493-14	Pineios River (Thessaly)
	FFMBH494-14	Pineios River (Thessaly)
	FFMBH495-14	Pineios River (Thessaly)
	FFMBH496-14	Pineios River (Thessaly)
	FFMBH497-14	Pineios River (Thessaly)
	FFMBH498-14	Pineios River (Thessaly)
	FFMBH630-14	Pineios River (Thessaly)
	FFMBH636-14	Pineios River (Thessaly)
	FFMBH637-14	Pineios River (Thessaly)
	FFMBH780-14	Aliakmonas River
	FFMBH781-1	Aliakmonas River
	FFMBH782-14	Aliakmonas River
Alburnoides strymonicus	FFMBH2168-14	Strymon River
	FFMBH2169-14	Strymon River
	FFMBH2170-14	Strymon River
	FFMBH773-14	Strymon River
	FFMBH783-14	Strymon River
Alburnoides prespensis	FFMBH419-14	Megali Prespa Lake
	FFMBH427-14	Megali Prespa Lake
	FFMBH431-14	Megali Prespa Lake
	GRFRF169-10	Mikri Prespa Lake
	GRFRF170-10	Mikri Prespa Lake
	GRFRF171-10	Mikri Prespa Lake
Alburnoides bipunctatus	ANGBF1037-12	France
	FFFR349-11	France
	FFMBH1565-14	France
	FFMBH2477-14	France
	FFMBH2478-14	France
	FBPIS012-10	Germany
	FBPIS013-10	Germany
	FBPIS014-10	Germany
	FBPIS015-10	Germany
	FBPIS016-10	Germany
	FBPIS017-10	Germany
	GERFW130-13	Germany
	GERFW252-13	Germany
	GERFW253-13	Germany
	GERFW412-13	Germany
	GERFW421-13	Germany
	IFCZE020-10	Czech Republic
	IFCZE021-10	Czech Republic
	IFCZE022-10	Czech Republic
	IFCZE035-10	Czech Republic
	IFCZE036-10	Czech Republic
	IFCZE149-10	Czech Republic
	IFCZE446-10	Czech Republic
	IFCZE447-10	Czech Republic
	IFCZE448-10	Czech Republic
	IFCZE449-10	Czech Republic
	IFCZE450-10	Czech Republic
	IFCZE525-10	Czech Republic
	IFCZE526-10	Czech Republic
	IFCZE552-10	Czech Republic
Alburnus belvica	ANGBF1040-12	Megali Prespa Lake
	FFMBH418-14	Megali Prespa Lake
	FFMBH425-14	Megali Prespa Lake
	FFMBH426-14	Megali Prespa Lake
	GRFRF189-10	Mikri Prespa Lake
	GRFRF190-10	Mikri Prespa Lake
	GRFRF191-10	Mikri Prespa Lake
Alburnus macedonicus	GRFRF060-08	Doirani Lake
	GRFRF061-08	Doirani Lake
	GRFRF062-08	Doirani Lake
Alburnus sp.	FFMBH2005-14	Volvi Lake
	FFMBH2006-14	Strymon River
	FFMBH2007-14	Strymon River
Alburnus sp. Volvi	GRFRF044-08	Kerkini Lake
	GRFRF045-08	Kerkini Lake
	GRFRF046-08	Kerkini Lake
	GRFRF122-08	Volvi Lake
	GRFRF123-08	Volvi Lake
	GRFRF124-08	Volvi Lake
Alburnus volviticus	FFMBH245-14	Volvi Lake
	GRFRF095-08	Volvi Lake
	GRFRF096-08	Volvi Lake
	GRFRF097-08	Volvi Lake
Alburnus thessalicus	FFMBH2008-14	Pineios River (Thessaly)
	FFMBH2009-14	Pineios River (Thessaly)
	FFMBH474-14	Axios River
	FFMBH475-14	Axios River
	FFMBH476-14	Axios River
	FFMBH477-14	Axios River
Alburnus vistonicus	FFMBH241-14	Vistonida Lake
Alburnus scoranza	FFMBH391-14	Aoos River
Barbus macedonicus	FFMBH396-14	Aliakmonas River
	FFMBH406-14	Aliakmonas River
	FFMBH466-14	Axios River
	FFMBH467-14	Axios River
	FFMBH468-14	Axios River
	FFMBH633-14	Pineios River (Thessaly)
Barbus strumicae	FFMBH428-14	Strymon River
	FFMBH429-14	Strymon River
	FFMBH430-14	Strymon River
	FFMBH437-14	Strymon River
	FFMBH438-14	Strymon River
	GRFRF130-08	Volvi Lake
	GRFRF131-08	Volvi Lake
	GRFRF132-08	Volvi Lake
	GRFRF144-10	Volvi Lake
	GRFRF145-10	Volvi Lake
Barbus prespensis	FFMBH582-14	Megali Prespa Lake
	FFMBH706-14	Aoos River
	FFMBH707-14	Aoos River
	FFMBH708-14	Aoos River
	FFMBH795-14	Kalamas River
Barbus cyclolepis	FFMBH600-14	Evros River
	FFMBH603-14	Evros River
	FFMBH606-14	Evros River
Barbus peloponnesius	FFMBH607-14	Acheloos River
	FFMBH744-14	Alfeios River
	FFMBH753-14	Alfeios River
	FFMBH754-14	Alfeios River
	FFMBH759-14	Vouraikos River
	FFMBH760-14	Vouraikos River
	FFMBH761-14	Vouraikos River
Barbus sperchiensis	FFMBH634-14	Pineios River (Thessaly)
	FFMBH635-14	Pineios River (Thessaly)
	FFMBH788-14	Spercheios River
	FFMBH789-14	Spercheios River
Barbus euboicus	FFMBH756-14	Euboea
	FFMBH757-14	Euboea
	FFMBH758-14	Euboea
	FFMBH766-14	Euboea
Barbus balcanicus	FFMBH777-14	Aliakmonas River
	FFMBH778-14	Aliakmonas River
	FFMBH779-14	Aliakmonas River
	GRFRF072-08	Doirani Lake
	GRFRF073-08	Doirani Lake
	GRFRF074-08	Doirani Lake
Carassius gibelio	FFMBH447-14	Strymon River
	FFMBH451-14	Strymon River
	FFMBH453-14	Strymon River
	FFMBH454-14	Axios River
	FFMBH455-14	Axios River
	FFMBH456-14	Axios River
	FFMBH490-14	Pineios River (Thessaly)
	GRFRF001-08	Kerkini Lake
	GRFRF002-08	Kerkini Lake
	GRFRF003-08	Kerkini Lake
	GRFRF051-08	Doirani Lake
	GRFRF052-08	Doirani Lake
	GRFRF053-08	Doirani Lake
	GRFRF110-08	Volvi Lake
	GRFRF111-08	Volvi Lake
	GRFRF112-08	Volvi Lake
	GRFRF179-10	Mikri Prespa Lake
Chondrostoma vardarense	FFMBH244-14	Pineios River (Thessaly)
	FFMBH248-14	Pineios River (Thessaly)
	FFMBH250-14	Pineios River (Thessaly)
	FFMBH772-14	Pineios River (Thessaly)
	FFMBH776-14	Pineios River (Thessaly)
	FFMBH384-14	Aliakmonas River
	FFMBH385-14	Aliakmonas River
	FFMBH386-14	Aliakmonas River
	FFMBH392-14	Aliakmonas River
	FFMBH393-14	Aliakmonas River
	FFMBH394-14	Aliakmonas River
	FFMBH395-14	Aliakmonas River
	FFMBH449-14	Axios River
	FFMBH450-14	Axios River
	FFMBH459-14	Axios River
	FFMBH462-14	Axios River
	FFMBH463-14	Axios River
	FFMBH464-14	Axios River
	FFMBH465-14	Axios River
	GRFRF048-08	Kerkini Lake
	GRFRF049-08	Kerkini Lake
	GRFRF050-08	Kerkini Lake
Chondrostoma prespense	FFMBH398-14	Megali Prespa Lake
	FFMBH690-14	Megali Prespa Lake
	FFMBH693-14	Megali Prespa Lake
	FFMBH694-14	Megali Prespa Lake
	FFMBH695-14	Megali Prespa Lake
	FFMBH696-14	Megali Prespa Lake
	GRFRF183-10	Mikri Prespa Lake
	GRFRF184-10	Mikri Prespa Lake
	GRFRF185-10	Mikri Prespa Lake
Cobitis trichonica	FFMBH011-14	Trichonida Lake
Cobitis strumicae	FFMBH2822-14	Strymon River
	FFMBH2823-14	Strymon River
Cobitis meridionalis	FFMBH2883-14	Megali Prespa Lake
	FFMBH2884-14	Megali Prespa Lake
Cobitis punctilineata	FFMBH448-14	Strymon River
	FFMBH458-14	Strymon River
	FFMBH712-14	Strymon River
	FFMBH713-14	Strymon River
	FFMBH714-14	Strymon River
	FFMBH715-14	Strymon River
Cobitis arachthosensis	FFMBH632-14	Arachthos River
	FFMBH638-14	Arachthos River
	FFMBH641-14	Arachthos River
	FFMBH642-14	Arachthos River
	FFMBH643-14	Arachthos River
Cobitis hellenica	FFMBH639-14	Louros River
	FFMBH640-14	Louros River
	FFMBH649-14	Louros River
	FFMBH653-14	Louros River
Cobitis vardarensis	FFMBH683-14	Pineios River (Thessaly)
	FFMBH684-14	Pineios River (Thessaly)
	FFMBH685-14	Pineios River (Thessaly)
	GRFRF087-08	Doirani Lake
	GRFRF088-08	Doirani Lake
Cyprinus carpio	FFMBH397-14	Megali Prespa Lake
	FFMBH457-14	Axios River
	GRFRF014-08	Kerkini Lake
	GRFRF015-08	Kerkini Lake
	GRFRF084-08	Doirani Lake
	GRFRF085-08	Doirani Lake
	GRFRF086-08	Doirani Lake
	GRFRF113-08	Volvi Lake
	GRFRF114-08	Volvi Lake
	GRFRF115-08	Volvi Lake
	GRFRF195-10	Mikri Prespa Lake
Economidichthys pygmaeus	FFMBH654-14	Louros River
	FFMBH655-14	Louros River
	FFMBH656-14	Louros River
	FFMBH657-14	Louros River
	FFMBH672-14	Kifissos River
	FFMBH680-14	Kifissos River
Economidichthys trichonis	FFMBH009-14	Trichonida Lake
	FFMBH010-14	Trichonida Lake
	FFMBH012-14	Trichonida Lake
	FFMBH2868-14	Trichonida Lake
	FFMBH2869-14	Trichonida Lake
Gambusia holbrooki	FFMBH858-14	Acheron River
	FFMBH859-14	Acheron River
	GRFRF075-08	Doirani Lake
	GRFRF076-08	Doirani Lake
	GRFRF077-08	Doirani Lake
Gasterosteus sp.	FFMBH592-14	Aris River
	FFMBH593-14	Aris River
	FFMBH594-14	Aris River
	FFMBH601-14	Aris River
	FFMBH602-14	Aris River
	FFMBH644-14	Louros River
	FFMBH645-14	Louros River
	FFMBH646-14	Louros River
	FFMBH647-14	Louros River
	FFMBH648-14	Louros River
	FFMBH663-14	Acheron River
	FFMBH664-14	Acheron River
	FFMBH665-14	Acheron River
	FFMBH666-14	Acheron River
	FFMBH667-14	Acheron River
	FFMBH723-14	Spercheios River
	FFMBH724-14	Spercheios River
	FFMBH725-14	Spercheios River
	FFMBH842-14	Pamisos River
Gobio bulgaricus	GRFRF078-08	Doirani Lake
	GRFRF079-08	Doirani Lake
	GRFRF080-08	Doirani Lake
Gobio feraeensis	FFMBH479-14	Pineios River (Thessaly)
	FFMBH483-14	Pineios River (Thessaly)
	FFMBH484-14	Pineios River (Thessaly)
	FFMBH485-14	Pineios River (Thessaly)
	FFMBH486-14	Pineios River (Thessaly)
	FFMBH487-14	Pineios River (Thessaly)
	FFMBH488-14	Pineios River (Thessaly)
Gobio skadarensis	FFMBH1763-14	Montenegro
	FFMBH1824-14	Montenegro
	FFMBH1825-14	Montenegro
	FFMBH255-14	Montenegro
	FFMBH256-14	Montenegro
	FFMBH1827-14	Albania
	FFMBH1829-14	Albania
Lepomis gibbosus	FFMBH2708-14	Strymon River
	FFMBH2709-14	Strymon River
	GRFRF029-08	Kerkini Lake
	GRFRF180-10	Mikri Prespa Lake
	GRFRF181-10	Mikri Prespa Lake
	GRFRF182-10	Mikri Prespa Lake
Luciobarbus albanicus	FFMBH315-14	Acheloos River
	FFMBH316-14	Acheloos River
	FFMBH317-14	Acheloos River
	FFMBH346-14	Acheloos River
	FFMBH347-14	Acheloos River
	FFMBH348-14	Acheloos River
	FFMBH352-14	Arachthos River
	FFMBH357-14	Arachthos River
	FFMBH358-14	Arachthos River
	FFMBH359-14	Arachthos River
	FFMBH360-14	Arachthos River
	FFMBH595-14	Pineios River (Peloponnese)
	FFMBH596-14	Pineios River (Peloponnese)
	FFMBH731-14	Acheloos River
	FFMBH735-14	Acheloos River
	FFMBH736-14	Acheloos River
	FFMBH737-14	Kalamas River
	FFMBH738-14	Kalamas River
	FFMBH739-14	Kalamas River
	FFMBH786-14	Kalamas River
	FFMBH841-14	Pineios River (Peloponnese)
	FFMBH843-14	Pineios River (Peloponnese)
Luciobarbus graecus	FFMBH500-14	Kifissos River
	FFMBH501-14	Kifissos River
	FFMBH507-14	Kifissos River
	FFMBH510-14	Kifissos River
	FFMBH521-14	Kifissos River
	FFMBH529-14	Kifissos River
	FFMBH530-14	Kifissos River
	FFMBH531-14	Kifissos River
	FFMBH532-14	Kifissos River
	FFMBH533-14	Kifissos River
	FFMBH534-14	Kifissos River
Oxynoemacheilus theophilii	FFMBH539-14	Euergetoulas River
	FFMBH540-14	Euergetoulas River
Oxynoemacheilus bureschi	FFMBH608-14	Strymon River
	FFMBH609-14	Strymon River
	FFMBH698-14	Strymon River
	FFMBH699-14	Strymon River
	FFMBH700-14	Strymon River
	FFMBH793-14	Aoos River
	FFMBH802-14	Aoos River
	FFMBH803-14	Aoos River
Oxynoemacheilus pindus	FFMBH701-14	Aoos River
	FFMBH702-14	Aoos River
	FFMBH703-14	Axios River
	FFMBH704-14	Kosynthos River
	FFMBH705-14	Kosynthos River
Pachychilon pictum	ANGBF1055-12	Aoos River
Pachychilon macedonicum	ANGBF8148-12	Pineios River (Thessaly)
	FFMBH242-14	Pineios River (Thessaly)
	FFMBH243-14	Pineios River (Thessaly)
	FFMBH247-14	Pineios River (Thessaly)
	FFMBH480-14	Pineios River (Thessaly)
	FFMBH481-14	Pineios River (Thessaly)
	FFMBH489-14	Pineios River (Thessaly)
	FFMBH491-14	Pineios River (Thessaly)
	FFMBH499-14	Pineios River (Thessaly)
	FFMBH502-14	Pineios River (Thessaly)
	FFMBH503-14	Pineios River (Thessaly)
	GRFRF063-08	Doirani Lake
	GRFRF064-08	Doirani Lake
	GRFRF065-08	Doirani Lake
Pelasgus thesproticus	FFMBH2181-14	Arachthos River
	FFMBH650-14	Arachthos River
	FFMBH651-14	Arachthos River
	FFMBH652-14	Arachthos River
	FFMBH658-14	Arachthos River
	FFMBH659-14	Arachthos River
Pelasgus prespensis	ANGBF1057-12	Megali Prespa Lake
	FFMBH697-14	Megali Prespa Lake
	GRFRF172-10	Mikri Prespa Lake
Pelasgus stymphalicus	ANGBF8146-12	Stymphalia Lake
	FFMBH631-14	Trichonida Lake
	FFMBH796-14	Pineios River (Peloponnese)
	FFMBH805-14	Pineios River (Peloponnese)
	FFMBH846-14	Pineios River (Peloponnese)
	FFMBH847-14	Pineios River (Peloponnese)
Pelasgus laconicus	ANGBF8147-12	Eurotas River
	FFMBH750-14	Eurotas River
	FFMBH751-14	Eurotas River
	FFMBH752-14	Eurotas River
	FFMBH732-14	Alfeios River
	FFMBH740-14	Alfeios River
	FFMBH741-14	Alfeios River
	FFMBH742-14	Alfeios River
Pelasgus sp.	FFMBH2173-14	Acheron River
	FFMBH2174-14	Acheron River
	FFMBH2175-14	Acheron River
	FFMBH2182-14	Acheron River
	FFMBH2183-14	Acheron River
	FFMBH2184-14	Acheron River
	FFMBH681-14	Kalamas River
	FFMBH682-14	Kalamas River
	FFMBH686-14	Kalamas River
	FFMBH687-14	Kalamas River
	FFMBH688-14	Kalamas River
	FFMBH689-14	Kalamas River
Pelasgus marathonicus	FFMBH661-14	Spercheios River
	FFMBH668-14	Spercheios River
	FFMBH669-14	Spercheios River
	FFMBH670-14	Spercheios River
	FFMBH677-14	Spercheios River
	FFMBH678-14	Spercheios River
	FFMBH679-14	Spercheios River
Petroleuciscus borysthenicus	ANGBF8145-12	Fotolivos
Pseudorasbora parva	ANGBF1078-12	Turkey
	FFMBH691-14	Megali Prespa Lake
	FFMBH692-14	Megali Prespa Lake
	GRFRF033-08	Kerkini Lake
	GRFRF035-08	Kerkini Lake
	GRFRF174-10	Mikri Prespa Lake
	GRFRF175-10	Mikri Prespa Lake
	FFMBH1852-14	Megali Prespa Lake
Rhodeus amarus	GRFRF037-08	Kerkini Lake
	GRFRF038-08	Kerkini Lake
	GRFRF039-08	Kerkini Lake
	GRFRF126-08	Volvi Lake
	GRFRF127-08	Volvi Lake
Rhodeus meridionalis	GRFRF066-08	Doirani Lake
	GRFRF067-08	Doirani Lake
	GRFRF068-08	Doirani Lake
	FFMBH2465-14	Strymon River
	FFMBH2466-14	Strymon River
	FFMBH2467-14	Strymon River
	FFMBH2468-14	Strymon River
Sabanejewia balcanica	FFMBH709-14	Axios River
	FFMBH716-14	Axios River
	FFMBH717-14	Axios River
	FFMBH718-14	Axios River
	FFMBH774-14	Axios River
	FFMBH775-14	Axios River
Salmo lourosensis	FFMBH373-14	Louros River
	FFMBH374-14	Louros River
	FFMBH378-14	Louros River
	FFMBH379-14	Louros River
	FFMBH380-14	Louros River
	FFMBH381-14	Louros River
	FFMBH382-14	Louros River
Salmo sp.	FFMBH610-14	Nestos River
	FFMBH721-14	Nestos River
	FFMBH722-14	Nestos River
	FFMBH784-14	Nestos River
	FFMBH794-14	Nestos River
Salmo peristericus	FFMBH432-14	Megali Prespa Lake
	FFMBH433-14	Megali Prespa Lake
	FFMBH434-14	Megali Prespa Lake
	FFMBH435-14	Megali Prespa Lake
	FFMBH436-14	Megali Prespa Lake
Salmo farioides	FFMBH597-14	Arachthos River
	FFMBH785-14	Aoos River
	FFMBH798-14	Acheloos River
	FFMBH801-14	Acheloos River
	FFMBH804-14	Evinos River
Squalius sp.	FFMBH1841-14	Thasos
	FFMBH1842-14	Thasos
	FFMBH1844-14	Thasos
	FFMBH1845-14	Thasos
	FFMBH2185-14	Euboea
	FFMBH2186-14	Euboea
	FFMBH2187-14	Euboea
	FFMBH2188-14	Euboea
	FFMBH2189-14	Euboea
	FFMBH2190-14	Euboea
	FFMBH307-14	Acheloos River
	FFMBH312-14.	Acheloos River
	FFMBH313-14	Acheloos River
	FFMBH314-14	Acheloos River
	FFMBH343-14	Acheloos River
	FFMBH344-14	Acheloos River
	FFMBH349-14	Acheloos River
	FFMBH350-14	Acheloos River
	FFMBH439-14	Strymon River
	FFMBH442-14	Strymon River
	FFMBH443-14	Strymon River
	FFMBH444-14	Strymon River
	FFMBH445-14	Strymon River
	FFMBH535-14	Lesbos
	FFMBH536-14	Lesbos
	FFMBH541-14	Lesbos
	FFMBH542-14	Lesbos
	FFMBH543-14	Lesbos
	FFMBH544-14	Lesbos
	FFMBH545-14	Lesbos
	FFMBH546-14	Lesbos
	FFMBH547-14	Lesbos
	FFMBH548-14	Lesbos
	FFMBH549-14	Lesbos
	FFMBH550-14	Lesbos
	FFMBH551-14	Lesbos
	FFMBH552-14	Lesbos
	FFMBH553-14	Lesbos
	FFMBH554-14	Lesbos
	FFMBH555-14	Lesbos
	FFMBH556-14	Lesbos
	FFMBH557-14	Lesbos
	FFMBH558-14	Lesbos
	FFMBH559-14	Lesbos
	FFMBH560-14	Lesbos
	FFMBH561-14	Lesbos
	FFMBH562-14	Lesbos
	FFMBH563-14	Lesbos
	FFMBH564-14	Lesbos
	FFMBH565-14	Lesbos
	FFMBH566-14	Lesbos
	FFMBH567-14	Lesbos
	FFMBH568-14	Lesbos
	FFMBH569-14	Lesbos
	FFMBH572-14	Lesbos
	FFMBH573-14	Lesbos
	FFMBH574-14	Lesbos
	FFMBH575-14	Lesbos
	FFMBH598-14	Mornos River
	FFMBH599-14	Mornos River
	FFMBH613-14	Strymon River
	FFMBH616-14	Strymon River
	FFMBH617-14	Strymon River
	FFMBH618-14	Strymon River
	FFMBH619-14	Strymon River
	FFMBH831-14	Pineios River (Peloponnese)
	FFMBH832-14	Pineios River (Peloponnese)
Squalius fellowesii	FFMBH570-14	Samos
	FFMBH571-14	Samos
	FFMBH576-14	Samos
	FFMBH577-14	Samos
	FFMBH578-14	Samos
	FFMBH579-14	Samos
	FFMBH580-14	Samos
	FFMBH584-14	Samos
	FFMBH585-14	Samos
	FFMBH586-14	Samos
	FFMBH587-14	Samos
	FFMBH588-14	Samos
	FFMBH589-14	Samos
Squalius prespensis	ANGBF1094-12	Megali Prespa Lake
	FFMBH407-14	Megali Prespa Lake
	FFMBH409-14	Megali Prespa Lake
	FFMBH410-14	Megali Prespa Lake
	GRFRF186-10	Mikri Prespa Lake
	GRFRF187-10	Mikri Prespa Lake
	GRFRF188-10	Mikri Prespa Lake
Squalius vardarensis	FFMBH2161-14	Pineios River (Thessaly)
	FFMBH2162-14	Pineios River (Thessaly)
	FFMBH2171-14	Pineios River (Thessaly)
	FFMBH2163-14	Aliakmonas River
	FFMBH2172-14	Aliakmonas River
	FFMBH2176-14	Aliakmonas River
	FFMBH2177-14	Axios River
	FFMBH2178-14	Axios River
	FFMBH2179-14	Axios River
	FFMBH2180-14	Axios River
	FFMBH506-14	Spercheios River
	GRFRF069-08	Doirani Lake
	GRFRF070-08	Doirani Lake
	GRFRF071-08	Doirani Lake
Squalius pamvoticus	FFMBH366-14	Arachthos River
	FFMBH367-14	Arachthos River
	FFMBH368-14	Arachthos River
	FFMBH799-14	Kalamas River
	FFMBH800-14	Kalamas River
Squalius platyceps	FFMBH375-14	Aoos River
	FFMBH383-14	Aoos River
	FFMBH387-14	Aoos River
	FFMBH388-14	Aoos River
	FFMBH389-14	Aoos River
Squalius keadicus	FFMBH733-14	Eurotas River
	FFMBH734-14	Eurotas River
	FFMBH743-14	Eurotas River
Squalius cf. moreoticus	FFMBH762-14	Vouraikos River
	FFMBH763-14	Vouraikos River
	FFMBH764-14	Vouraikos River
	FFMBH765-14	Vouraikos River
	FFMBH848-14	Vouraikos River
	FFMBH849-14	Vouraikos River
Squalius peloponensis	FFMBH838-14	Alfeios River
	FFMBH839-14	Alfeios River
Squalius orpheus	FFMBH851-14	Kosynthos River
	GRFRF133-08	Volvi Lake
	GRFRF138-09	Kerkini Lake
	GRFRF139-09	Kerkini Lake
Telestes pleurobipunctatus	ANGBF8101-12	Kalamas River
	FFMBH351-14	Acheloos River
	FFMBH354-14	Acheloos River
	FFMBH355-14	Acheloos River
	FFMBH356-14	Acheloos River
	FFMBH353-14	Arachthos River
	FFMBH361-14	Arachthos River
	FFMBH365-14	Arachthos River
	FFMBH362-14	Louros River
	FFMBH363-14	Louros River
	FFMBH364-14	Louros River
	FFMBH369-14	Louros River
	FFMBH370-14	Louros River
	FFMBH371-14	Louros River
	FFMBH372-14	Louros River
	FFMBH376-14	Louros River
	FFMBH377-14	Louros River
	FFMBH583-14	Pineios River (Peloponnese)
	FFMBH591-14	Pineios River (Peloponnese)
	FFMBH844-14	Pineios River (Peloponnese)
	FFMBH845-14	Pineios River (Peloponnese)
	FFMBH604-14	Evinos River
	FFMBH605-14	Evinos River
	FFMBH611-14	Evinos River
	FFMBH612-14	Evinos River
	FFMBH830-14	Alfeios River
	FFMBH840-14	Alfeios River
Telestes beoticus	FFMBH726-14	Kifissos River
	FFMBH727-14	Kifissos River
	FFMBH728-14	Kifissos River
Vimba melanops	ANGBF1109-12	Strymon River
	FFMBH1869-14	Axios River
	FFMBH2866-14	Axios River
	GRFRF008-08	Kerkini Lake
	GRFRF012-08	Kerkini Lake
	GRFRF013-08	Kerkini Lake
	GRFRF098-08	Volvi Lake
	GRFRF099-08	Volvi Lake
	GRFRF100-08	Volvi Lake
