# Supplementary material for: DNA barcoding identification of Greek freshwater fishes
Source: PLoS One. 2022 Jan 26;17(1):e0263118. doi: 10.1371/journal.pone.0263118 (PMC8791500; doi:10.1371/journal.pone.0263118)
Supplement: S6 Table — The names correspond to the areas of origin of each group. The mean genetic distance between the groups is given below the diagonal, the maximum distance within each group on the diagonal and the minimum distance between groups above the diagonal. In the parentheses is given the standard error. (XLSX) [file pone.0263118.s019.xlsx]

## Sheet: Sheet1
S6 Table. Genetic distances between populations of the genus Cobitis originally identified as C. strumicae. The names correspond to the areas of origin of each group. The mean genetic distance between the groups is given below the diagonal, the maximum distance within each group on the diagonal and the minimum distance between groups above the diagonal. In the parentheses is given the standard er…
	C. strumicae Strymon River	Rest of C. strumicae
C. strumicae Strymon River	0.0030 (0.0020)	0.0200 (0.0050)
Rest of C. strumicae	0.0210 (0.0050)	0.0070 (0.0030)
