# Supplementary material for: DNA barcoding identification of Greek freshwater fishes
Source: PLoS One. 2022 Jan 26;17(1):e0263118. doi: 10.1371/journal.pone.0263118 (PMC8791500; doi:10.1371/journal.pone.0263118)
Supplement: S11 Table — The mean genetic distance between the groups is given below the diagonal, the maximum distance within each group on the diagonal and the minimum distance between groups above the diagonal. In the parentheses is given the standard error. (XLSX) [file pone.0263118.s024.xlsx]

## Sheet: Sheet1
S11 Table. Genetic distances between the two groups of Alburnus sp. Volvi and the group Alburnus thessalicus - Alburnus macedonicus. The mean genetic distance between the groups is given below the diagonal, the maximum distance within each group on the diagonal and the minimum distance between groups above the diagonal. In the parentheses is given the standard error.
	Group of Alburnus sp. Volvi from Strymon river	Rest of Alburnus sp. Volvi samples	Alburnus thessalicus - Alburnus macedonicus
Group of Alburnus sp. Volvi from Strymon river	0.0050 (0.0030)	0.0080 (0.0020)	0.0180 (0.0050)
Rest of Alburnus sp. Volvi samples	0.0110 (0.0040)	0.0030 (0.0020)	0.0130 (0.0030)
Alburnus thessalicus - Alburnus macedonicus	0.0160 (0.0050)	0.0210 (0.0060)	0.0070 (0.0030)
