# Supplementary material for: DNA barcoding identification of Greek freshwater fishes
Source: PLoS One. 2022 Jan 26;17(1):e0263118. doi: 10.1371/journal.pone.0263118 (PMC8791500; doi:10.1371/journal.pone.0263118)
Supplement: S12 Table — Each line corresponds to one group of samples, as defined by ABGD. For each group, the name of all the samples belonging to it are given. (XLSX) [file pone.0263118.s025.xlsx]

## Sheet: S12_Table
S12 Table. Results of the ABGD analysis. Each line corresponds to one group of samples, as defined by ABGD. For each group, the name of all the samples belonging to it are given.
Group	Number of samples	Sample names
1	23	Alburnoides thessalicus Axios River FFMBH2164-14 Alburnoides thessalicus Axios River FFMBH2165-14 Alburnoides thessalicus Axios River FFMBH2166-14 Alburnoides thessalicus Axios River FFMBH2167-14 Alburnoides thessalicus Pineios River (Thessaly) FFMBH492-14 Alburnoides thessalicus Pineios River (Thessaly) FFMBH493-14 Alburnoides thessalicus Pineios River (Thessaly) FFMBH494-14 Alburnoides thessali…
2	15	Alburnoides strymonicus Strymon River FFMBH2168-14 Alburnoides strymonicus Strymon River FFMBH2169-14 Alburnoides strymonicus Strymon River FFMBH2170-14 Alburnoides strymonicus Strymon River FFMBH773-14 Alburnoides strymonicus Strymon River FFMBH783-14 Alburnoides bipunctatus Strymon River GFFB257-18 Alburnoides bipunctatus Strymon River GFFB263-18 Alburnoides bipunctatus Strymon River GFFB261-18…
3	18	Alburnoides prespensis Megali Prespa Lake FFMBH419-14 Alburnoides prespensis Megali Prespa Lake FFMBH427-14 Alburnoides prespensis Megali Prespa Lake FFMBH431-14 Alburnoides prespensis Mikri Prespa Lake GRFRF169-10 Alburnoides prespensis Mikri Prespa Lake GRFRF170-10 Alburnoides prespensis Mikri Prespa Lake GRFRF171-10 Alburnoides bipunctatus Sarantaporos River GFFB342-18 Alburnoides bipunctatus …
4	30	Alburnoides bipunctatus France ANGBF1037-12 Alburnoides bipunctatus Germany FBPIS012-10 Alburnoides bipunctatus Germany FBPIS013-10 Alburnoides bipunctatus Germany FBPIS014-10 Alburnoides bipunctatus Germany FBPIS015-10 Alburnoides bipunctatus Germany FBPIS016-10 Alburnoides bipunctatus Germany FBPIS017-10 Alburnoides bipunctatus France FFFR349-11 Alburnoides bipunctatus France FFMBH1565-14 Albur…
5	17	Alburnus sp. Volvi Strymon River GFFB287-18 Alburnus sp. Volvi Strymon River GFFB288-18 Alburnus sp. Volvi Lake FFMBH2005-14 Alburnus sp. Strymon River FFMBH2006-14 Alburnus sp. Strymon River FFMBH2007-14 Alburnus sp. Volvi Kerkini Lake GRFRF044-08 Alburnus sp. Volvi Kerkini Lake GRFRF045-08 Alburnus sp. Volvi Kerkini Lake GRFRF046-08 Alburnus sp. Volvi Volvi Lake GRFRF122-08 Alburnus sp. Volvi V…
6	10	Alburnus macedonicus Doirani Lake GRFRF061-08 Alburnus macedonicus Doirani Lake GRFRF062-08 Alburnus macedonicus Doirani Lake GRFRF060-08 Alburnus thessalicus Axios River GFFB098-18 Alburnus thessalicus Pineios River (Thessaly) FFMBH2008-14 Alburnus thessalicus Pineios River (Thessaly) FFMBH2009-14 Alburnus thessalicus Axios River FFMBH474-14 Alburnus thessalicus Axios River FFMBH475-14 Alburnus …
7	2	Alburnus scoranza Aoos River FFMBH391-14 Alburnus cf. scoranza Aoos River GFFB382-18
8	7	Alburnus belvica Megali Prespa Lake FFMBH418-14 Alburnus belvica Megali Prespa Lake FFMBH425-14 Alburnus belvica Megali Prespa Lake ANGBF1040-12 Alburnus belvica Megali Prespa Lake FFMBH426-14 Alburnus belvica Mikri Prespa Lake GRFRF189-10 Alburnus belvica Mikri Prespa Lake GRFRF190-10 Alburnus belvica Mikri Prespa Lake GRFRF191-10
9	33	Alburnus volviticus Volvi Lake GRFRF096-08 Alburnus volviticus Volvi Lake GRFRF097-08 Alburnus volviticus Volvi Lake FFMBH245-14 Alburnus volviticus Volvi Lake GRFRF095-08 Alburnus vistonicus Vistonida Lake FFMBH241-14 Alburnus vistonicus Filiouris River GFFB183-18 Alburnus vistonicus Kompsatos River GFFB240-18 Alburnus vistonicus Vosvozis River GFFB173-18 Alburnus vistonicus Vistonida Lake GFFB2…
10	11	Barbus balcanicus Axios River GFFB001-17 Barbus balcanicus Axios River GFFB002-17 Barbus balcanicus Axios River GFFB003-17 Barbus balcanicus Axios River GFFB004-17 Barbus balcanicus Axios River GFFB005-17 Barbus balcanicus Axios River GFFB006-17 Barbus balcanicus Axios River GFFB007-17 Barbus balcanicus Axios River GFFB008-17 Barbus balcanicus Aliakmonas River FFMBH777-14 Barbus balcanicus Aliakm…
11	26	Barbus balcanicus Axios River GFFB009-17 Barbus balcanicus Axios River GFFB010-17 Barbus balcanicus Doirani Lake GRFRF072-08 Barbus balcanicus Doirani Lake GRFRF073-08 Barbus balcanicus Doirani Lake GRFRF074-08 Barbus strumicae Strymon River GFFB028-17 Barbus strumicae Strymon River GFFB029-17 Barbus strumicae Strymon River GFFB030-17 Barbus strumicae Strymon River GFFB031-17 Barbus strumicae Str…
12	26	Barbus cyclolepis Evros River GFFB044-17 Barbus cyclolepis Evros River GFFB043-17 Barbus cyclolepis Evros River GFFB039-17 Barbus cyclolepis Evros River GFFB040-17 Barbus cyclolepis Evros River GFFB041-17 Barbus cyclolepis Evros River GFFB042-17 Barbus cyclolepis Filiouris River GFFB011-17 Barbus cyclolepis Filiouris River GFFB012-17 Barbus cyclolepis Kompsatos River GFFB013-17 Barbus cyclolepis …
13	12	Barbus peloponnesius Acheloos River GFFB061-17 Barbus peloponnesius Acheloos River GFFB374-18 Barbus peloponnesius Arachthos River GFFB048-17 Barbus peloponnesius Arachthos River GFFB049-17 Barbus peloponnesius Arachthos River GFFB050-17 Barbus peloponnesius Arachthos River GFFB051-17 Barbus peloponnesius Arachthos River GFFB052-17 Barbus peloponnesius Arachthos River GFFB053-17 Barbus peloponnes…
14	15	Barbus peloponnesius Acheloos River GFFB082-17 Barbus peloponnesius Acheloos River GFFB080-17 Barbus peloponnesius Acheloos River GFFB081-17 Barbus peloponnesius Acheloos River FFMBH607-14 Barbus peloponnesius Alfeios River FFMBH744-14 Barbus peloponnesius Alfeios River FFMBH753-14 Barbus peloponnesius Alfeios River FFMBH754-14 Barbus peloponnesius Vouraikos River FFMBH759-14 Barbus peloponnesius…
15	39	Barbus prespensis Megali Prespa Lake FFMBH582-14 Barbus prespensis Aoos River FFMBH706-14 Barbus prespensis Aoos River FFMBH707-14 Barbus prespensis Aoos River FFMBH708-14 Barbus prespensis Kalamas River FFMBH795-14 Barbus prespensis Megali Prespa Lake GFFB045-17 Barbus prespensis Megali Prespa Lake GFFB046-17 Barbus prespensis Megali Prespa Lake GFFB047-17 Barbus prespensis Sarantaporos River GF…
16	4	Barbus peloponnesius Kalamas River GFFB066-17 Barbus peloponnesius Kalamas River GFFB067-17 Barbus peloponnesius Kalamas River GFFB068-17 Barbus peloponnesius Kalamas River GFFB095-17
17	4	Barbus sperchiensis Pineios River (Peloponnese) FFMBH634-14 Barbus sperchiensis Pineios River (Peloponnese) FFMBH635-14 Barbus sperchiensis Spercheios River FFMBH788-14 Barbus sperchiensis Spercheios River FFMBH789-14
18	6	Barbus macedonicus Aliakmonas River FFMBH396-14 Barbus macedonicus Aliakmonas River FFMBH406-14 Barbus macedonicus Pineios River (Thessaly) FFMBH633-14 Barbus macedonicus Axios River FFMBH466-14 Barbus macedonicus Axios River FFMBH467-14 Barbus macedonicus Axios River FFMBH468-14
19	32	Carassius gibelio Strymon River FFMBH447-14 Carassius gibelio Strymon River FFMBH451-14 Carassius gibelio Strymon River FFMBH453-14 Carassius gibelio Axios River FFMBH454-14 Carassius gibelio Axios River FFMBH455-14 Carassius gibelio Axios River FFMBH456-14 Carassius gibelio Pineios River (Thessaly) FFMBH490-14 Carassius gibelio Kerkini Lake GRFRF001-08 Carassius gibelio Kerkini Lake GRFRF002-08 …
20	26	Chondrostoma vardarense Pineios River (Thessaly) FFMBH244-14 Chondrostoma vardarense Pineios River (Thessaly) FFMBH248-14 Chondrostoma vardarense Pineios River (Thessaly) FFMBH250-14 Chondrostoma vardarense Aliakmonas River FFMBH384-14 Chondrostoma vardarense Aliakmonas River FFMBH385-14 Chondrostoma vardarense Aliakmonas River FFMBH386-14 Chondrostoma vardarense Aliakmonas River FFMBH392-14 Chon…
21	9	Chondrostoma prespense Megali Prespa Lake FFMBH690-14 Chondrostoma prespense Megali Prespa Lake FFMBH693-14 Chondrostoma prespense Megali Prespa Lake FFMBH694-14 Chondrostoma prespense Megali Prespa Lake FFMBH695-14 Chondrostoma prespense Megali Prespa Lake FFMBH696-14 Chondrostoma prespense Mikri Prespa Lake GRFRF183-10 Chondrostoma prespense Mikri Prespa Lake GRFRF184-10 Chondrostoma prespense …
22	2	Cobitis strumicae Strymon River FFMBH2822-14 Cobitis strumicae Strymon River FFMBH2823-14
23	10	Cobitis strumicae Kompsatos River GFFB190-18 Cobitis strumicae Filiouris River GFFB213-18 Cobitis strumicae Kosynthos River GFFB242-18 Cobitis strumicae Kompsatos River GFFB229-18 Cobitis strumicae Kompsatos River GFFB231-18 Cobitis strumicae Kompsatos River GFFB228-18 Cobitis strumicae Kompsatos River GFFB230-18 Cobitis strumicae Vosvozis River GFFB168-18 Cobitis strumicae Filiouris River GFFB17…
24	6	Cobitis punctilineata Strymon River FFMBH448-14 Cobitis punctilineata Strymon River FFMBH458-14 Cobitis punctilineata Strymon River FFMBH712-14 Cobitis punctilineata Strymon River FFMBH713-14 Cobitis punctilineata Strymon River FFMBH714-14 Cobitis punctilineata Strymon River FFMBH715-14
25	1	Cobitis meridionalis Megali Prespa Lake FFMBH2883-14
26	1	Cobitis meridionalis Megali Prespa Lake FFMBH2884-14
27	9	Cobitis arachthosensis Arachthos River FFMBH632-14 Cobitis arachthosensis Arachthos River FFMBH638-14 Cobitis arachthosensis Arachthos River FFMBH641-14 Cobitis arachthosensis Arachthos River FFMBH642-14 Cobitis arachthosensis Arachthos River FFMBH643-14 Cobitis hellenica Louros River FFMBH639-14 Cobitis hellenica Louros River FFMBH640-14 Cobitis hellenica Louros River FFMBH649-14 Cobitis helleni…
28	1	Cobitis trichonica Trichonida Lake FFMBH011-14
29	10	Cobitis vardarensis Pineios River (Thessaly) FFMBH683-14 Cobitis vardarensis Pineios River (Thessaly) FFMBH684-14 Cobitis vardarensis Pineios River (Thessaly) FFMBH685-14 Cobitis vardarensis Doirani Lake GRFRF087-08 Cobitis vardarensis Doirani Lake GRFRF088-08 Cobitis vardarensis Axios River GFFB148-18 Cobitis vardarensis Axios River GFFB149-18 Cobitis vardarensis Axios River GFFB150-18 Cobitis v…
30	12	Cyprinus carpio Megali Prespa Lake FFMBH397-14 Cyprinus carpio Axios River FFMBH457-14 Cyprinus carpio Kerkini Lake GRFRF014-08 Cyprinus carpio Kerkini Lake GRFRF015-08 Cyprinus carpio Doirani Lake GRFRF084-08 Cyprinus carpio Doirani Lake GRFRF085-08 Cyprinus carpio Doirani Lake GRFRF086-08 Cyprinus carpio Volvi Lake GRFRF113-08 Cyprinus carpio Volvi Lake GRFRF114-08 Cyprinus carpio Volvi Lake GR…
31	5	Economidichthys trichonis Trichonida Lake FFMBH009-14 Economidichthys trichonis Trichonida Lake FFMBH010-14 Economidichthys trichonis Trichonida Lake FFMBH012-14 Economidichthys trichonis Trichonida Lake FFMBH2868-14 Economidichthys trichonis Trichonida Lake FFMBH2869-14
32	13	Economidichthys pygmaeus Louros River FFMBH654-14 Economidichthys pygmaeus Louros River FFMBH655-14 Economidichthys pygmaeus Louros River FFMBH656-14 Economidichthys pygmaeus Louros River FFMBH657-14 Economidichthys pygmaeus Kifissos River FFMBH672-14 Economidichthys pygmaeus Kifissos River FFMBH680-14 Economidichthys pygmaeus Kalamas River GFFB345-18 Economidichthys pygmaeus Kalamas River GFFB34…
33	19	Gambusia holbrooki Acheron River FFMBH858-14 Gambusia holbrooki Acheron River FFMBH859-14 Gambusia holbrooki Doirani Lake GRFRF075-08 Gambusia holbrooki Doirani Lake GRFRF076-08 Gambusia holbrooki Doirani Lake GRFRF077-08 Gambusia holbrooki Axios River GFFB102-18 Gambusia holbrooki Axios River GFFB132-18 Gambusia holbrooki Axios River GFFB133-18 Gambusia holbrooki Axios River GFFB134-18 Gambusia …
34	20	Gasterosteus sp. Aris River FFMBH592-14 Gasterosteus sp. Aris River FFMBH593-14 Gasterosteus sp. Aris River FFMBH594-14 Gasterosteus sp. Aris River FFMBH601-14 Gasterosteus sp. Aris River FFMBH602-14 Gasterosteus sp. Louros River FFMBH644-14 Gasterosteus sp. Louros River FFMBH645-14 Gasterosteus sp. Louros River FFMBH646-14 Gasterosteus sp. Louros River FFMBH647-14 Gasterosteus sp. Louros River F…
35	12	Gobio bulgaricus Doirani Lake GRFRF078-08 Gobio bulgaricus Doirani Lake GRFRF079-08 Gobio bulgaricus Doirani Lake GRFRF080-08 Gobio bulgaricus Axios River GFFB112-18 Gobio bulgaricus Axios River GFFB138-18 Gobio bulgaricus Axios River GFFB110-18 Gobio bulgaricus Axios River GFFB136-18 Gobio bulgaricus Axios River GFFB137-18 Gobio bulgaricus Axios River GFFB115-18 Gobio bulgaricus Axios River GFFB…
36	7	Gobio bulgaricus Pineios River (Thessaly) FFMBH479-14 Gobio feraeensis Pineios River (Thessaly) FFMBH483-14 Gobio feraeensis Pineios River (Thessaly) FFMBH484-14 Gobio feraeensis Pineios River (Thessaly) FFMBH485-14 Gobio feraeensis Pineios River (Thessaly) FFMBH486-14 Gobio feraeensis Pineios River (Thessaly) FFMBH487-14 Gobio feraeensis Pineios River (Thessaly) FFMBH488-14
37	9	Gobio skadarensis Aoos River GFFB383-18 Gobio skadarensis Aoos River GFFB386-18 Gobio feraeensis Montenegro FFMBH1763-14 Gobio skadarensis Montenegro FFMBH1824-14 Gobio skadarensis Montenegro FFMBH1825-14 Gobio skadarensis Albania FFMBH1827-14 Gobio skadarensis Albania FFMBH1829-14 Gobio skadarensis Montenegro FFMBH256-14 Gobio skadarensis Montenegro FFMBH255-14
38	9	Gobio bulgaricus Vosvozis River GFFB158-18 Gobio bulgaricus Vosvozis River GFFB159-18 Gobio bulgaricus Vosvozis River GFFB157-18 Gobio bulgaricus Filiouris River GFFB189-18 Gobio bulgaricus Kompsatos River GFFB192-18 Gobio bulgaricus Kosynthos River GFFB252-18 Gobio bulgaricus Kompsatos River GFFB191-18 Gobio bulgaricus Strymon River GFFB307-18 Gobio bulgaricus Evros River GFFB322-18
39	8	Lepomis gibbosus Strymon River FFMBH2708-14 Lepomis gibbosus Strymon River FFMBH2709-14 Lepomis gibbosus Kerkini Lake GRFRF029-08 Lepomis gibbosus Mikri Prespa Lake GRFRF180-10 Lepomis gibbosus Mikri Prespa Lake GRFRF181-10 Lepomis gibbosus Mikri Prespa Lake GRFRF182-10 Lepomis gibbosus Aoos River GFFB403-18 Lepomis gibbosus Aoos River GFFB404-18
40	14	Luciobarbus albanicus Pineios River (Peloponnese) FFMBH841-14 Luciobarbus albanicus Pineios River (Peloponnese) FFMBH843-14 Luciobarbus albanicus Pineios River (Peloponnese) FFMBH596-14 Luciobarbus albanicus Acheloos River FFMBH735-14 Luciobarbus albanicus Pineios River (Peloponnese) FFMBH595-14 Luciobarbus albanicus Acheloos River FFMBH348-14 Luciobarbus albanicus Acheloos River FFMBH315-14 Luci…
41	13	Luciobarbus albanicus Arachthos River FFMBH352-14 Luciobarbus albanicus Arachthos River FFMBH357-14 Luciobarbus albanicus Arachthos River FFMBH358-14 Luciobarbus albanicus Arachthos River FFMBH359-14 Luciobarbus albanicus Arachthos River FFMBH360-14 Luciobarbus albanicus Kalamas River FFMBH737-14 Luciobarbus albanicus Kalamas River FFMBH738-14 Luciobarbus albanicus Kalamas River FFMBH739-14 Lucio…
42	11	Luciobarbus graecus Kifissos River FFMBH500-14 Luciobarbus graecus Kifissos River FFMBH501-14 Luciobarbus graecus Kifissos River FFMBH507-14 Luciobarbus graecus Kifissos River FFMBH510-14 Luciobarbus graecus Kifissos River FFMBH521-14 Luciobarbus graecus Kifissos River FFMBH529-14 Luciobarbus graecus Kifissos River FFMBH530-14 Luciobarbus graecus Kifissos River FFMBH531-14 Luciobarbus graecus Kif…
43	2	Oxynoemacheilus theophilii Euergetoulas River FFMBH539-14 Oxynoemacheilus theophilii Euergetoulas River FFMBH540-14
44	7	Oxynoemacheilus pindus Aoos River FFMBH701-14 Oxynoemacheilus pindus Aoos River FFMBH702-14 Oxynoemacheilus pindus Aoos River FFMBH703-14 Oxynoemacheilus pindus Aoos River FFMBH704-14 Oxynoemacheilus pindus Aoos River FFMBH705-14 Oxynoemacheilus pindus Acheloos River GFFB380-18 Oxynoemacheilus pindus Sarantaporos River GFFB344-18
45	41	Oxynoemacheilus bureschi Strymon River FFMBH608-14 Oxynoemacheilus bureschi Strymon River FFMBH609-14 Oxynoemacheilus bureschi Strymon River FFMBH698-14 Oxynoemacheilus bureschi Strymon River FFMBH699-14 Oxynoemacheilus bureschi Strymon River FFMBH700-14 Oxynoemacheilus bureschi Axios River FFMBH793-14 Oxynoemacheilus bureschi Kosynthos River FFMBH802-14 Oxynoemacheilus bureschi Kosynthos River F…
46	1	Pachychilon macedonicum Pineios River (Thessaly) ANGBF8148-12
47	14	Pachychilon macedonicum Pineios River (Thessaly) FFMBH242-14 Pachychilon macedonicum Pineios River (Thessaly) FFMBH243-14 Pachychilon macedonicum Pineios River (Thessaly) FFMBH247-14 Pachychilon macedonicum Pineios River (Thessaly) FFMBH480-14 Pachychilon macedonicum Pineios River (Thessaly) FFMBH481-14 Pachychilon macedonicum Pineios River (Thessaly) FFMBH489-14 Pachychilon macedonicum Pineios R…
48	4	Pachychilon pictum Aoos River GFFB384-18 Pachychilon pictum Aoos River GFFB385-18 Pachychilon pictum Aoos River GFFB391-18 Pachychilon pictum Aoos River ANGBF1055-12
49	7	Pelasgus sp. Kalamas River FFMBH681-14 Pelasgus sp. Kalamas River FFMBH682-14 Pelasgus sp. Kalamas River FFMBH686-14 Pelasgus sp. Kalamas River FFMBH687-14 Pelasgus sp. Kalamas River FFMBH688-14 Pelasgus sp. Kalamas River FFMBH689-14 Pelasgus thesproticus Kalamas River GFFB370-18
50	6	Pelasgus thesproticus Arachthos River FFMBH2181-14 Pelasgus thesproticus Arachthos River FFMBH650-14 Pelasgus thesproticus Arachthos River FFMBH651-14 Pelasgus thesproticus Arachthos River FFMBH652-14 Pelasgus thesproticus Arachthos River FFMBH658-14 Pelasgus thesproticus Arachthos River FFMBH659-14
51	6	Pelasgus sp. Acheron River FFMBH2173-14 Pelasgus sp. Acheron River FFMBH2174-14 Pelasgus sp. Acheron River FFMBH2175-14 Pelasgus sp. Acheron River FFMBH2182-14 Pelasgus sp. Acheron River FFMBH2183-14 Pelasgus sp. Acheron River FFMBH2184-14
52	7	Pelasgus marathonicus Spercheios River FFMBH661-14 Pelasgus marathonicus Spercheios River FFMBH668-14 Pelasgus marathonicus Spercheios River FFMBH669-14 Pelasgus marathonicus Spercheios River FFMBH670-14 Pelasgus marathonicus Spercheios River FFMBH677-14 Pelasgus marathonicus Spercheios River FFMBH678-14 Pelasgus marathonicus Spercheios River FFMBH679-14
53	6	Pelasgus stymphalicus Stymphalia Lake ANGBF8146-12 Pelasgus stymphalicus Trichonida Lake FFMBH631-14 Pelasgus stymphalicus Pineios River (Peloponnese) FFMBH796-14 Pelasgus stymphalicus Pineios River (Peloponnese) FFMBH805-14 Pelasgus stymphalicus Pineios River (Peloponnese) FFMBH846-14 Pelasgus stymphalicus Pineios River (Peloponnese) FFMBH847-14
54	8	Pelasgus laconicus Eurotas River ANGBF8147-12 Pelasgus laconicus Alfeios River FFMBH732-14 Pelasgus laconicus Alfeios River FFMBH740-14 Pelasgus laconicus Alfeios River FFMBH741-14 Pelasgus laconicus Alfeios River FFMBH742-14 Pelasgus laconicus Eurotas River FFMBH750-14 Pelasgus laconicus Eurotas River FFMBH751-14 Pelasgus laconicus Eurotas River FFMBH752-14
55	1	Pelasgus prespensis Mikri Prespa Lake GRFRF172-10
56	2	Pelasgus prespensis Megali Prespa Lake ANGBF1057-12 Pelasgus prespensis Megali Prespa Lake FFMBH697-14
57	5	Petroleuciscus borysthenicus Fotolivos ANGBF8145-12 Petroleuciscus borysthenicus Vosvozis River GFFB154-18 Petroleuciscus borysthenicus Vosvozis River GFFB155-18 Petroleuciscus borysthenicus Vosvozis River GFFB156-18 Petroleuciscus borysthenicus Strymon River GFFB300-18
58	9	Pseudorasbora parva Turkey ANGBF1078-12 Pseudorasbora parva Megali Prespa Lake FFMBH1852-14 Pseudorasbora parva Megali Prespa Lake FFMBH691-14 Pseudorasbora parva Megali Prespa Lake FFMBH692-14 Pseudorasbora parva Kerkini Lake GRFRF033-08 Pseudorasbora parva Kerkini Lake GRFRF035-08 Pseudorasbora parva Mikri Prespa Lake GRFRF174-10 Pseudorasbora parva Mikri Prespa Lake GRFRF175-10 Pseudorasbora p…
59	6	Rhodeus meridionalis Strymon River FFMBH2465-14 Rhodeus meridionalis Strymon River FFMBH2466-14 Rhodeus meridionalis Doirani Lake GRFRF066-08 Rhodeus meridionalis Doirani Lake GRFRF067-08 Rhodeus meridionalis Doirani Lake GRFRF068-08 Rhodeus amarus Kerkini Lake GRFRF038-08
60	2	Rhodeus meridionalis Strymon River FFMBH2467-14 Rhodeus meridionalis Strymon River FFMBH2468-14
61	13	Rhodeus amarus Vosvozis River GFFB165-18 Rhodeus amarus Filiouris River GFFB217-18 Rhodeus amarus Vosvozis River GFFB167-18 Rhodeus amarus Kosynthos River GFFB201-18 Rhodeus amarus Filiouris River GFFB215-18 Rhodeus amarus Filiouris River GFFB179-18 Rhodeus amarus Filiouris River GFFB178-18 Rhodeus amarus Kosynthos River GFFB202-18 Rhodeus amarus Vosvozis River GFFB166-18 Rhodeus amarus Filiouris…
62	14	Rhodeus amarus Strymon River GFFB282-18 Rhodeus amarus Strymon River GFFB285-18 Rhodeus amarus Strymon River GFFB283-18 Rhodeus amarus Strymon River GFFB284-18 Rhodeus amarus Strymon River GFFB280-18 Rhodeus amarus Strymon River GFFB277-18 Rhodeus amarus Strymon River GFFB278-18 Rhodeus amarus Strymon River GFFB281-18 Rhodeus amarus Strymon River GFFB286-18 Rhodeus amarus Strymon River GFFB279-18…
63	7	Sabanejewia balcanica Axios River FFMBH709-14 Sabanejewia balcanica Axios River FFMBH716-14 Sabanejewia balcanica Axios River FFMBH717-14 Sabanejewia balcanica Axios River FFMBH718-14 Sabanejewia balcanica Axios River FFMBH774-14 Sabanejewia balcanica Axios River FFMBH775-14 Sabanejewia balcanica Axios River GFFB126-18
64	26	Salmo sp. Nestos River FFMBH722-14 Salmo lourosensis Louros River FFMBH373-14 Salmo lourosensis Louros River FFMBH374-14 Salmo lourosensis Louros River FFMBH378-14 Salmo lourosensis Louros River FFMBH379-14 Salmo lourosensis Louros River FFMBH380-14 Salmo lourosensis Louros River FFMBH381-14 Salmo lourosensis Louros River FFMBH382-14 Salmo peristericus Megali Prespa Lake FFMBH432-14 Salmo farioid…
65	64	Squalius orpheus Kosynthos River FFMBH851-14 Squalius orpheus Volvi Lake GRFRF133-08 Squalius orpheus Kerkini Lake GRFRF138-09 Squalius orpheus Kerkini Lake GRFRF139-09 Squalius orpheus Strymon River GFFB290-18 Squalius orpheus Strymon River GFFB291-18 Squalius orpheus Strymon River GFFB292-18 Squalius orpheus Strymon River GFFB293-18 Squalius orpheus Strymon River GFFB294-18 Squalius orpheus Str…
66	36	Squalius fellowesii Samos FFMBH570-14 Squalius fellowesii Samos FFMBH571-14 Squalius fellowesii Samos FFMBH576-14 Squalius fellowesii Samos FFMBH577-14 Squalius fellowesii Samos FFMBH578-14 Squalius fellowesii Samos FFMBH579-14 Squalius fellowesii Samos FFMBH580-14 Squalius fellowesii Samos FFMBH584-14 Squalius fellowesii Samos FFMBH585-14 Squalius fellowesii Samos FFMBH586-14 Squalius fellowesii…
67	16	Squalius prespensis Megali Prespa Lake ANGBF1094-12 Squalius platyceps Aoos River FFMBH375-14 Squalius platyceps Aoos River FFMBH383-14 Squalius platyceps Aoos River FFMBH387-14 Squalius platyceps Aoos River FFMBH388-14 Squalius platyceps Aoos River FFMBH389-14 Squalius prespensis Megali Prespa Lake FFMBH407-14 Squalius prespensis Megali Prespa Lake FFMBH409-14 Squalius prespensis Megali Prespa L…
68	13	Squalius pamvoticus Arachthos River FFMBH366-14 Squalius pamvoticus Arachthos River FFMBH367-14 Squalius pamvoticus Arachthos River FFMBH368-14 Squalius pamvoticus Kalamas River FFMBH799-14 Squalius pamvoticus Kalamas River FFMBH800-14 Squalius pamvoticus Arachthos River GFFB364-18 Squalius pamvoticus Kalamas River GFFB348-18 Squalius pamvoticus Kalamas River GFFB360-18 Squalius sp. Arachthos Riv…
69	25	Squalius cf. moreoticus Vouraikos River FFMBH762-14 Squalius cf. moreoticus Vouraikos River FFMBH763-14 Squalius cf. moreoticus Vouraikos River FFMBH764-14 Squalius cf. moreoticus Vouraikos River FFMBH765-14 Squalius cf. moreoticus Vouraikos River FFMBH848-14 Squalius cf. moreoticus Vouraikos River FFMBH849-14 Squalius peloponensis Alfeios River FFMBH838-14 Squalius peloponensis Alfeios River FFM…
70	28	Squalius vardarensis Pineios River (Thessaly) FFMBH2161-14 Squalius vardarensis Pineios River (Thessaly) FFMBH2162-14 Squalius vardarensis Aliakmonas River FFMBH2163-14 Squalius vardarensis Pineios River (Thessaly) FFMBH2171-14 Squalius vardarensis Aliakmonas River FFMBH2172-14 Squalius vardarensis Aliakmonas River FFMBH2176-14 Squalius vardarensis Axios River FFMBH2177-14 Squalius vardarensis Ax…
71	3	Squalius keadicus Eurotas River FFMBH733-14 Squalius keadicus Eurotas River FFMBH734-14 Squalius keadicus Eurotas River FFMBH743-14
72	3	Telestes beoticus Kifissos River FFMBH726-14 Telestes beoticus Kifissos River FFMBH727-14 Telestes beoticus Kifissos River FFMBH728-14
73	10	Telestes pleurobipunctatus Pineios River (Peloponnese) FFMBH583-14 Telestes pleurobipunctatus Pineios River (Peloponnese) FFMBH591-14 Telestes pleurobipunctatus Evinos River FFMBH604-14 Telestes pleurobipunctatus Evinos River FFMBH605-14 Telestes pleurobipunctatus Evinos River FFMBH611-14 Telestes pleurobipunctatus Evinos River FFMBH612-14 Telestes pleurobipunctatus Alfeios River FFMBH830-14 Tele…
74	10	Telestes pleurobipunctatus Acheloos River GFFB338-18 Telestes pleurobipunctatus Acheloos River GFFB339-18 Telestes pleurobipunctatus Acheloos River GFFB399-18 Telestes pleurobipunctatus Acheloos River GFFB400-18 Telestes pleurobipunctatus Acheloos River GFFB401-18 Telestes pleurobipunctatus Acheloos River GFFB402-18 Telestes pleurobipunctatus Acheloos River FFMBH351-14 Telestes pleurobipunctatus …
75	9	Telestes pleurobipunctatus Acheron River GFFB369-18 Telestes pleurobipunctatus Kalamas River GFFB349-18 Telestes pleurobipunctatus Kalamas River GFFB355-18 Telestes pleurobipunctatus Kalamas River GFFB356-18 Telestes pleurobipunctatus Kalamas River GFFB357-18 Telestes pleurobipunctatus Kalamas River GFFB358-18 Telestes pleurobipunctatus Kalamas River GFFB359-18 Telestes pleurobipunctatus Kalamas …
76	16	Telestes pleurobipunctatus Arachthos River GFFB392-18 Telestes pleurobipunctatus Arachthos River GFFB393-18 Telestes pleurobipunctatus Arachthos River GFFB394-18 Telestes pleurobipunctatus Arachthos River GFFB395-18 Telestes pleurobipunctatus Arachthos River FFMBH353-14 Telestes pleurobipunctatus Arachthos River FFMBH361-14 Telestes pleurobipunctatus Louros River FFMBH362-14 Telestes pleurobipunc…
77	18	Vimba melanops Strymon River ANGBF1109-12 Vimba melanops Axios River FFMBH1869-14 Vimba melanops Axios River FFMBH2866-14 Vimba melanops Kerkini Lake GRFRF008-08 Vimba melanops Kerkini Lake GRFRF012-08 Vimba melanops Kerkini Lake GRFRF013-08 Vimba melanops Volvi Lake GRFRF098-08 Vimba melanops Volvi Lake GRFRF099-08 Vimba melanops Volvi Lake GRFRF100-08 Vimba melanops Axios River GFFB100-18 Vimba…
