# Supplementary material for: DNA barcoding identification of Greek freshwater fishes
Source: PLoS One. 2022 Jan 26;17(1):e0263118. doi: 10.1371/journal.pone.0263118 (PMC8791500; doi:10.1371/journal.pone.0263118)
Supplement: S13 Table — (XLSX) [file pone.0263118.s026.xlsx]

## Sheet: Sheet1
S13 Table. Genetic distances of species divided by ABGD into additional groups.
Species	Minimum between group distance	Mean between group distance	Maximum between group distance	Maximum intra-group distance
Barbus peloponnesius	0.0110 (0.0040)	0.0140 (0.0040)	0.0160 (0.0050)	0.0110 (0.0040)
Cobitis meridionalis	0.0130 (0.0040)	0.0130 (0.0040)	0.0130 (0.0040)
Luciobarbus albanicus	0.0130 (0.0050)	0.0140 (0.0050)	0.0170 (0.0050)	0.0030 (0.0020)
Pachychilon macedonicum	0.0130 (0.0050)	0.0140 (0.0050)	0.0180 (0.0050)	0.0050 (0.0030)
Pelasgus prespensis	0.0180 (0.0050)	0.0180 (0.0050)	0.0180 (0.0060)	0.0030 (0.0020)
Rhodeus	Presented in S14 Table.
Telestes pleurobipunctatus	0.0100 (0.0040)	0.0110 (0.0040)	0.0120 (0.0040)	0.0030 (0.0020)
