# Supplementary material for: DNA barcoding identification of Greek freshwater fishes
Source: PLoS One. 2022 Jan 26;17(1):e0263118. doi: 10.1371/journal.pone.0263118 (PMC8791500; doi:10.1371/journal.pone.0263118)
Supplement: S14 Table — The names correspond to the areas of origin of each group. The mean genetic distance between the groups is given below the diagonal, the maximum distance within each group on the diagonal and the minimum distance between groups above the diagonal. In the parentheses is given the standard error. (XLSX) [file pone.0263118.s027.xlsx]

## Sheet: Sheet1
S14 Table. Genetic distances between groups of the genus Rhodeus, as defined by ABGD. The names correspond to the areas of origin of each group. The mean genetic distance between the groups is given below the diagonal, the maximum distance within each group on the diagonal and the minimum distance between groups above the diagonal. In the parentheses is given the standard error.
	R. meridionalis Strymon River, Doirani Lake - R. amarus Kerkini Lake	R. meridionalis Strymon River	R. amarus Vosvozis, Kosynthos and Filiouris Rivers	R. amarus Strymon River, Kerkini and Volvi Lakes
R. meridionalis Strymon River, Doirani Lake - R. amarus Kerkini Lake	0.003 (0.002)	0.015 (0.005)	0.017 (0.005)	0.010 (0.004)
R. meridionalis Strymon River	0.019 (0.005)	0.008 (0.004)	0.012 (0.004)	0.012 (0.004)
R. amarus Vosvozis, Kosynthos and Filiouris Rivers	0.018 (0.005)	0.014 (0.004)	0.005 (0.003)	0.013 (0.005)
R. amarus Strymon River, Kerkini and Volvi Lakes	0.012 (0.004)	0.015 (0.005)	0.017 (0.005)	0.003 (0.002)
