# Supplementary material for: DNA barcoding identification of Greek freshwater fishes
Source: PLoS One. 2022 Jan 26;17(1):e0263118. doi: 10.1371/journal.pone.0263118 (PMC8791500; doi:10.1371/journal.pone.0263118)
Supplement: S1 File — The dataset includes both sequences produced during the present study and sequences recovered from BOLD. The name of each sequence includes the genus and species of the sample, the location of origin and its BOLD accession number. (FAS) [file pone.0263118.s028.fas]

>Alburnoides thessalicus Axios River FFMBH2164-14
CCTTAAGCCTCCTTATTCGAGCCGAACTAAGCCAACCCGGGTCACTTTTAGGCGATGACC
AAATTTATAACGTTATTGTCACTGCCCACGCCTTCGTAATAATTTTCTTTATAGTAATGC
CAATTCTTATTGGAGGGTTCGGAAACTGACTCATCCCACTAATGATTGGCGCACCTGACA
TAGCATTCCCACGAATGAATAATATAAGCTTCTGACTACTACCTCCATCATTTCTACTAC
TATTAGCCTCTTCTGGTGTTGAGGCTGGGGCTGGGACTGGATGGACGGTATATCCACCAC
TTGCGGGCAATCTCGCCCACGCAGGCGCATCAGTAGACTTAACAATCTTTTCATTACATT
TGGCAGGAGTATCATCAATCCTGGGCGCAGTCAACTTCATTACCACAATTATTAATATGA
AACCTCCGGCTATCTCCCAGTATCAAACGCCCCTCTTTGTATGAGCCGTGCTAGTAACGG
CTGTCCTTCTCCTACTATCACTACCAGTTCTAGCTGCCGGAATTACAATGCTTCTTACGG
ATCGTAATCTTAATACCACATTCTTCGACCCGGCAGGGGGAGGGGATCCAATCTTGTACC
AACACTTA
>Alburnoides thessalicus Axios River FFMBH2165-14
CCTTAAGCCTCCTTATTCGAGCCGAACTAAGCCAACCCGGGTCACTTTTAGGCGATGACC
AAATTTATAACGTTATTGTCACTGCCCACGCCTTCGTAATAATTTTCTTTATAGTAATGC
CAATTCTTATTGGAGGGTTCGGAAACTGACTCATCCCACTAATGATTGGCGCACCTGACA
TAGCATTCCCACGAATGAATAATATAAGCTTCTGACTACTACCTCCATCATTTCTACTAC
TATTAGCCTCTTCTGGTGTTGAGGCTGGGGCTGGGACTGGATGAACGGTATATCCACCAC
TTGCGGGCAATCTCGCCCACGCAGGCGCATCAGTAGACTTAACAATCTTTTCATTACATT
TGGCAGGAGTATCATCAATCCTGGGCGCAGTCAACTTTATTACCACAATTATTAATATGA
AACCTCCGGCTATCTCCCAGTATCAAACGCCCCTCTTTGTATGAGCCGTGCTAGTAACGG
CTGTCCTTCTCCTACTATCACTACCAGTTCTAGCTGCCGGAATTACAATGCTTCTTACGG
ATCGTAATCTTAATACCACATTCTTCGACCCGGCAGGGGGAGGGGATCCAATCTTGTACC
AACACTTA
>Alburnoides thessalicus Axios River FFMBH2166-14
CCTTAAGCCTCCTTATTCGAGCCGAACTAAGCCAACCCGGGTCACTTTTAGGCGATGACC
AAATTTATAACGTTATTGTCACTGCCCACGCCTTCGTAATAATTTTCTTTATAGTAATGC
CAATTCTTATTGGAGGGTTCGGAAACTGACTCATCCCACTAATGATTGGCGCACCTGACA
TAGCATTCCCACGAATGAATAATATAAGCTTCTGACTACTACCTCCATCATTTCTACTAC
TATTAGCCTCTTCTGGTGTTGAGGCTGGGGCTGGGACTGGATGGACGGTATATCCACCAC
TTGCGGGCAATCTCGCCCACGCAGGCGCATCAGTAGACTTAACAATCTTTTCATTACATT
TGGCAGGAGTATCATCAATCCTGGGCGCAGTCAACTTTATTACCACAATTATTAATATGA
AACCTCCGGCTATCTCCCAGTATCAAACGCCCCTCTTTGTATGAGCCGTGCTGGTAACGG
CTGTCCTTCTCCTACTATCACTACCAGTTCTAGCTGCCGGAATTACAATGCTTCTTACGG
ATCGTAATCTTAATACCACATTCTTCGACCCGGCAGGGGGAGGGGATCCAATCTTGTACC
AACACTTA
>Alburnoides thessalicus Axios River FFMBH2167-14
CCTTAAGCCTCCTTATTCGAGCCGAACTAAGCCAACCCGGGTCACTTTTAGGCGATGACC
AAATTTATAACGTTATTGTCACTGCCCACGCCTTCGTAATAATTTTCTTTATAGTAATGC
CAATTCTTATTGGAGGGTTCGGAAACTGACTCATCCCACTAATGATTGGCGCACCTGACA
TAGCATTCCCACGAATGAATAATATAAGCTTCTGACTACTACCTCCATCATTTCTACTAC
TATTAGCCTCTTCTGGTGTTGAGGCTGGGGCTGGGACTGGATGAACGGTATATCCACCAC
TTGCGGGCAATCTCGCCCACGCAGGCGCATCAGTAGACTTAACAATCTTTTCATTACATT
TGGCAGGAGTATCATCAATCCTGGGCGCAGTCAACTTTATTACCACAATTATTAATATGA
AACCTCCGGCTATCTCCCAGTATCAAACGCCCCTCTTTGTATGAGCCGTGCTAGTAACGG
CTGTCCTTCTCCTACTATCACTACCAGTTCTAGCTGCCGGAATTACAATGCTTCTTACGG
ATCGTAATCTTAATACCACATTCTTCGACCCGGCAGGGGGAGGGGATCCAATCTTGTACC
AACACTTA
>Alburnoides thessalicus Pineios River (Thessaly) FFMBH492-14
CCTTAAGCCTCCTTATTCGAGCCGAACTAAGCCAACCCGGGTCACTTTTAGGCGATGACC
AAATTTATAACGTTATTGTCACTGCCCACGCCTTCGTAATAATTTTCTTTATAGTAATGC
CAATTCTTATTGGAGGGTTCGGAAACTGACTCATCCCACTAATGATTGGCGCACCTGACA
TAGCATTCCCACGAATAAATAATATAAGCTTCTGACTACTACCTCCATCATTTCTACTAC
TATTAGCCTCTTCTGGTGTTGAGGCTGGGGCTGGGACTGGATGAACAGTATATCCACCAC
TTGCAGGCAATCTCGCCCACGCAGGCGCATCAGTAGACTTAACAATCTTTTCATTACATT
TGGCAGGAGTATCATCAATCCTGGGCGCAGTCAACTTTATTACCACAATTATTAATATGA
AACCTCCGGCTATCTCCCAGTATCAAACGCCCCTCTTTGTATGAGCCGTGCTAGTAACGG
CTGTCCTTCTCCTACTATCACTACCAGTTCTAGCTGCCGGAATTACAATGCTTCTTACGG
ATCGTAATCTTAATACCACATTCTTCGACCCGGCAGGGGGAGGGGATCCAATCTTGTACC
AACACTTA
>Alburnoides thessalicus Pineios River (Thessaly) FFMBH493-14
CCTTAAGCCTCCTTATTCGAGCCGAACTAAGCCAACCCGGGTCACTTTTAGGCGATGACC
AAATTTATAACGTTATTGTCACTGCCCACGCCTTCGTAATAATTTTCTTTATAGTAATGC
CAATTCTTATTGGAGGGTTCGGAAACTGACTCATCCCACTAATGATTGGCGCACCTGACA
TAGCATTCCCACGAATAAATAATATAAGCTTCTGACTACTACCTCCATCATTTCTACTAC
TATTAGCCTCTTCTGGTGTTGAGGCTGGGGCTGGGACTGGATGAACAGTATATCCACCAC
TTGCAGGCAATCTCGCCCACGCAGGCGCATCAGTAGACTTAACAATCTTTTCATTACATT
TGGCAGGAGTATCATCAATCCTGGGCGCAGTCAACTTTATTACCACAATTATTAATATGA
AACCTCCGGCTATCTCCCAGTATCAAACGCCCCTCTTTGTATGAGCCGTGCTAGTAACGG
CTGTCCTTCTCCTACTATCACTACCAGTTCTAGCTGCCGGAATTACAATGCTTCTTACGG
ATCGTAATCTTAATACCACATTCTTCGACCCGGCAGGGGGAGGGGATCCAATCTTGTACC
AACACTTA
>Alburnoides thessalicus Pineios River (Thessaly) FFMBH494-14
CCTTAAGCCTCCTTATTCGAGCCGAACTAAGCCAACCCGGGTCACTTTTAGGCGATGACC
AAATTTATAACGTTATTGTCACTGCCCACGCCTTCGTAATAATTTTCTTTATAGTAATGC
CAATTCTTATTGGAGGGTTCGGAAACTGACTCATCCCACTAATGATTGGCGCACCTGACA
TAGCATTCCCACGAATAAATAATATAAGCTTCTGACTACTACCTCCATCATTTCTACTAC
TATTAGCCTCTTCTGGTGTTGAGGCTGGGGCTGGGACTGGATGAACAGTATATCCACCAC
TTGCAGGCAATCTCGCCCACGCAGGCGCATCAGTAGACTTAACAATCTTTTCATTACATT
TGGCAGGAGTATCATCAATCCTGGGCGCAGTCAACTTTATTACCACAATTATTAATATGA
AACCTCCGGCTATCTCCCAGTATCAAACGCCCCTCTTTGTATGAGCCGTGCTAGTAACGG
CTGTCCTTCTCCTACTATCACTACCAGTTCTAGCTGCCGGAATTACAATGCTTCTTACGG
ATCGTAATCTTAATACCACATTCTTCGACCCGGCAGGGGGAGGGGATCCAATCTTGTACC
AACACTTA
>Alburnoides thessalicus Pineios River (Thessaly) FFMBH495-14
CCTTAAGCCTCCTTATTCGAGCCGAACTAAGCCAACCCGGGTCACTTTTAGGCGATGACC
AAATTTATAACGTTATTGTCACTGCCCACGCCTTCGTAATAATTTTCTTTATAGTAATGC
CAATTCTTATTGGAGGGTTCGGAAACTGACTCATCCCACTAATGATTGGCGCACCTGACA
TAGCATTCCCACGAATAAATAATATAAGCTTCTGACTACTACCTCCATCATTTCTACTAC
TATTAGCCTCTTCTGGTGTTGAGGCTGGGGCTGGGACTGGATGAACAGTATATCCACCAC
TTGCAGGCAATCTCGCCCACGCAGGCGCATCAGTAGACTTAACAATCTTTTCATTACATT
TGGCAGGAGTATCATCAATCCTGGGCGCAGTCAACTTTATTACCACAATTATTAATATGA
AACCTCCGGCTATCTCCCAGTATCAAACGCCCCTCTTTGTATGAGCCGTGCTAGTAACGG
CTGTCCTTCTCCTATTATCACTACCAGTTCTAGCTGCCGGAATTACAATGCTTCTTACGG
ATCGTAATCTTAATACCACATTCTTCGACCCGGCAGGGGGAGGGGATCCAATCTTGTACC
AACACTTA
>Alburnoides thessalicus Pineios River (Thessaly) FFMBH496-14
CCTTAAGCCTCCTTATTCGAGCCGAACTAAGCCAACCCGGGTCACTTTTAGGCGATGACC
AAATTTATAACGTTATTGTCACTGCCCACGCCTTCGTAATAATTTTCTTTATAGTAATGC
CAATTCTTATTGGAGGGTTCGGAAACTGACTCATCCCACTAATGATTGGCGCACCTGACA
TAGCATTCCCACGAATAAATAATATAAGCTTCTGACTACTACCTCCATCATTTCTACTAC
TATTAGCCTCTTCTGGTGTTGAGGCTGGGGCTGGGACTGGATGAACAGTATATCCACCAC
TTGCAGGCAATCTCGCCCACGCAGGCGCATCAGTAGACTTAACAATCTTTTCATTACATT
TGGCAGGAGTATCATCAATCCTGGGCGCAGTCAACTTTATTACCACAATTATTAATATGA
AACCTCCGGCTATCTCCCAGTATCAAACGCCCCTCTTTGTATGAGCCGTGCTAGTAACGG
CTGTCCTTCTCCTACTATCACTACCAGTTCTAGCTGCCGGAATTACAATGCTTCTTACGG
ATCGTAATCTTAATACCACATTCTTCGACCCGGCAGGGGGAGGGGATCCAATCTTGTACC
AACACTTA
>Alburnoides thessalicus Pineios River (Thessaly) FFMBH497-14
CCTTAAGCCTCCTTATTCGAGCCGAACTAAGCCAACCCGGGTCACTTTTAGGCGATGACC
AAATTTATAACGTTATTGTCACTGCCCACGCCTTCGTAATAATTTTCTTTATAGTAATGC
CAATTCTTATTGGAGGGTTCGGAAACTGACTCATCCCACTAATGATTGGCGCACCTGACA
TAGCATTCCCACGAATAAATAATATAAGCTTCTGACTACTACCTCCATCATTTCTACTAC
TATTAGCCTCTTCTGGTGTTGAGGCTGGGGCTGGGACTGGATGAACAGTATATCCACCAC
TTGCAGGCAATCTCGCCCACGCAGGCGCATCAGTAGACTTAACAATCTTTTCATTACATT
TGGCAGGAGTATCATCAATCCTGGGCGCAGTCAACTTTATTACCACAATTATTAATATGA
AACCTCCGGCTATCTCCCAGTATCAAACGCCCCTCTTTGTATGAGCCGTGCTAGTAACGG
CTGTCCTTCTCCTACTATCACTACCAGTTCTAGCTGCCGGAATTACAATGCTTCTTACGG
ATCGTAATCTTAATACCACATTCTTCGACCCGGCAGGGGGAGGGGATCCAATCTTGTACC
AACACTTA
>Alburnoides thessalicus Pineios River (Thessaly) FFMBH498-14
CCTTAAGCCTCCTTATTCGAGCCGAACTAAGCCAACCCGGGTCACTTTTAGGCGATGACC
AAATTTATAACGTTATTGTCACTGCCCACGCCTTCGTAATAATTTTCTTTATAGTAATGC
CAATTCTTATTGGAGGGTTCGGAAACTGACTCATCCCACTAATGATTGGCGCACCTGACA
TAGCATTCCCACGAATAAATAATATAAGCTTCTGACTACTACCTCCATCATTTCTACTAC
TATTAGCCTCTTCTGGTGTTGAGGCTGGGGCTGGGACTGGATGAACAGTATATCCACCAC
TTGCAGGCAATCTCGCCCACGCAGGCGCATCAGTAGACTTAACAATCTTTTCATTACATT
TGGCAGGAGTATCATCAATCCTGGGCGCAGTCAACTTTATTACCACAATTATTAATATGA
AACCTCCGGCTATCTCCCAGTATCAAACGCCCCTCTTTGTATGAGCCGTGCTAGTAACGG
CTGTCCTTCTCCTACTATCACTACCAGTTCTAGCTGCCGGAATTACAATGCTTCTTACGG
ATCGTAATCTTAATACCACATTCTTCGACCCGGCGGGGGGAGGGGATCCAATCTTGTACC
AACACTTA
>Alburnoides thessalicus Pineios River (Thessaly) FFMBH630-14
CCTTAAGCCTCCTTATTCGAGCCGAACTAAGCCAACCCGGGTCACTTTTAGGCGATGACC
AAATTTATAACGTTATTGTCACTGCCCACGCCTTCGTAATAATTTTCTTTATAGTAATGC
CAATTCTTATTGGAGGGTTCGGAAACTGACTCATCCCACTAATGATTGGCGCACCTGACA
TAGCATTCCCACGAATAAATAATATAAGCTTCTGACTACTACCTCCATCATTTCTACTAC
TATTAGCCTCTTCTGGTGTTGAGGCTGGGGCTGGGACTGGATGAACAGTATATCCACCAC
TTGCAGGCAATCTCGCCCACGCAGGCGCATCAGTAGACTTAACAATCTTTTCATTACATT
TGGCAGGAGTATCATCAATCCTGGGCGCAGTCAACTTTATTACCACAATTATTAATATGA
AACCTCCGGCTATCTCCCAGTATCAAACGCCCCTCTTTGTATGAGCCGTGCTAGTAACGG
CTGTCCTTCTCCTACTATCACTACCAGTTCTAGCTGCCGGAATTACAATGCTTCTTACGG
ATCGTAATCTTAATACCACATTCTTCGACCCGGCAGGGGGAGGGGATCCAATCTTGTACC
AACACTTA
>Alburnoides thessalicus Pineios River (Thessaly) FFMBH636-14
CCTTAAGCCTCCTTATTCGAGCCGAACTAAGCCAACCCGGGTCACTTTTAGGCGATGACC
AAATTTATAACGTTATTGTCACTGCCCACGCCTTCGTAATAATTTTCTTTATAGTAATGC
CAATTCTTATTGGAGGGTTCGGAAACTGACTCATCCCACTAATGATTGGCGCACCTGACA
TAGCATTCCCACGAATAAATAATATAAGCTTCTGACTACTACCTCCATCATTTCTACTAC
TATTAGCCTCTTCTGGTGTTGAGGCTGGGGCTGGGACTGGATGAACAGTATATCCACCAC
TTGCAGGCAATCTCGCCCACGCAGGCGCATCAGTAGACTTAACAATCTTTTCATTACATT
TGGCAGGAGTATCATCAATCCTGGGCGCAGTCAACTTTATTACCACAATTATTAATATGA
AACCTCCGGCTATCTCCCAGTATCAAACGCCCCTCTTTGTATGAGCCGTGCTAGTAACGG
CTGTCCTTCTCCTACTATCACTACCAGTTCTAGCTGCCGGAATTACAATGCTTCTTACGG
ATCGTAATCTTAATACCACATTCTTCGACCCGGCAGGGGGAGGGGATCCAATCTTGTACC
AACACTTA
>Alburnoides thessalicus Pineios River (Thessaly) FFMBH637-14
CCTTAAGCCTCCTTATTCGAGCCGAACTAAGCCAACCCGGGTCACTTTTAGGCGATGACC
AAATTTATAACGTTATTGTCACTGCCCACGCCTTCGTAATAATTTTCTTTATAGTAATGC
CAATTCTTATTGGAGGGTTCGGAAACTGACTCATCCCACTAATGATTGGCGCACCTGACA
TAGCATTCCCACGAATAAATAATATAAGCTTCTGACTACTACCTCCATCATTTCTACTAC
TATTAGCCTCTTCTGGTGTTGAGGCTGGGGCTGGGACTGGATGAACAGTATATCCACCAC
TTGCAGGCAATCTCGCCCACGCAGGCGCATCAGTAGACTTAACAATCTTTTCATTACATT
TGGCAGGAGTATCATCAATCCTGGGCGCAGTCAACTTTATTACCACAATTATTAATATGA
AACCTCCGGCTATCTCCCAGTATCAAACGCCCCTCTTTGTATGAGCCGTGCTAGTAACGG
CTGTCCTTCTCCTACTATCACTACCAGTTCTAGCTGCCGGAATTACAATGCTTCTTACGG
ATCGTAATCTTAATACCACATTCTTCGACCCGGCAGGGGGAGGGGATCCAATCTTGTACC
AACACTTA
>Alburnoides thessalicus Aliakmonas River FFMBH780-14
CCTTAAGCCTCCTTATTCGAGCCGAACTAAGCCAACCCGGGTCACTTTTAGGCGATGACC
AAATTTATAACGTTATTGTCACTGCCCACGCCTTCGTAATAATTTTCTTTATAGTAATGC
CAATTCTTATTGGAGGGTTCGGAAACTGACTCATCCCACTAATGATTGGCGCACCTGACA
TAGCATTCCCACGAATGAATAATATAAGCTTCTGACTACTACCTCCATCATTTCTACTAC
TATTAGCCTCTTCTGGTGTTGAGGCTGGGGCTGGGACTGGATGAACGGTATATCCACCAC
TTGCGGGCAATCTCGCCCACGCAGGCGCATCAGTAGACTTAACAATCTTTTCATTACATT
TGGCAGGAGTATCATCAATCCTGGGCGCAGTCAACTTTATTACCACAATTATTAATATGA
AACCTCCGGCTATCTCCCAGTATCAAACGCCCCTCTTTGTATGAGCCGTGCTAGTAACGG
CTGTCCTTCTCCTACTATCACTACCAGTTCTAGCTGCCGGAATTACAATGCTTCTTACGG
ATCGTAATCTTAATACCACATTCTTCGACCCGGCAGGGGGAGGGGATCCAATCTTGTACC
AACACTTA
>Alburnoides thessalicus Aliakmonas River FFMBH781-1
CCTTAAGCCTCCTTATTCGAGCCGAACTAAGCCAACCCGGGTCACTTTTAGGCGATGACC
AAATTTATAACGTTATTGTCACTGCCCACGCCTTCGTAATAATTTTCTTTATAGTAATGC
CAATTCTTATTGGAGGGTTCGGAAACTGACTCATCCCACTAATGATTGGCGCACCTGACA
TAGCATTCCCACGAATGAATAATATAAGCTTCTGACTACTACCTCCATCATTTCTACTAC
TATTAGCCTCTTCTGGTGTTGAGGCTGGGGCTGGGACTGGATGAACGGTATATCCACCAC
TTGCGGGCAATCTCGCCCACGCAGGCGCATCAGTAGACTTAACAATCTTTTCATTACATT
TGGCAGGAGTATCATCAATCCTGGGCGCAGTCAACTTTATTACCACAATTATTAATATGA
AACCTCCGGCTATCTCCCAGTATCAAACGCCCCTCTTTGTATGAGCCGTGCTAGTAACGG
CTGTCCTTCTCCTACTATCACTACCAGTTCTAGCTGCCGGAATTACAATGCTTCTTACGG
ATCGTAATCTTAATACCACATTCTTCGACCCGGCAGGGGGAGGGGATCCAATCTTGTACC
AACACTTA
>Alburnoides thessalicus Aliakmonas River FFMBH782-14
CCTTAAGCCTCCTTATTCGAGCCGAACTAAGCCAACCCGGGTCACTTTTAGGCGATGACC
AAATTTATAACGTTATTGTCACTGCCCACGCCTTCGTAATAATTTTCTTTATAGTAATGC
CAATTCTTATTGGAGGGTTCGGAAACTGACTCATCCCACTAATGATTGGCGCACCTGACA
TAGCATTCCCACGAATGAATAATATAAGCTTCTGACTACTACCTCCATCATTTCTACTAC
TATTAGCCTCTTCTGGTGTTGAGGCTGGGGCTGGGACTGGATGAACGGTATATCCACCAC
TTGCGGGCAATCTCGCCCACGCAGGCGCATCAGTAGACTTAACAATCTTTTCATTACATT
TGGCAGGAGTATCATCAATCCTGGGCGCAGTCAACTTTATTACCACAATTATTAATATGA
AACCTCCGGCTATCTCCCAGTATCAAACGCCCCTCTTTGTATGAGCCGTGCTAGTAACGG
CTGTCCTTCTCCTACTATCACTACCAGTTCTAGCTGCCGGAATTACAATGCTTCTTACGG
ATCGTAATCTTAATACCACATTCTTCGACCCGGCAGGGGGAGGGGATCCAATCTTGTACC
AACACTTA
>Alburnoides thessalicus Axios River FFMBH787-14
CCTTAAGCCTCCTTATTCGAGCCGAACTAAGCCAACCCGGGTCACTTTTAGGCGATGACC
AAATTTATAACGTTATTGTCACTGCCCACGCCTTCGTAATAATTTTCTTTATAGTAATGC
CAATTCTTATTGGAGGGTTCGGAAACTGACTCATCCCACTAATGATTGGCGCACCTGACA
TAGCATTCCCACGAATGAATAATATAAGCTTCTGACTACTACCTCCATCATTTCTACTAC
TATTAGCCTCTTCTGGTGTTGAGGCTGGGGCTGGGACTGGATGGACGGTATATCCACCAC
TTGCGGGCAATCTCGCCCACGCAGGCGCATCAGTAGACTTAACAATCTTTTCATTACATT
TGGCAGGAGTATCATCAATCCTGGGCGCAGTCAACTTTATTACCACAATTATTAATATGA
AACCTCCGGCTATCTCCCAGTATCAAACGCCCCTCTTTGTATGAGCCGTGCTAGTAACGG
CTGTCCTTCTCCTACTATCACTACCAGTTCTAGCTGCCGGAATTACAATGCTTCTTACGG
ATCGTAATCTTAATACCACATTCTTCGACCCGGCAGGGGGAGGGGATCCAATCTTGTACC
AACACTTA
>Alburnoides bipunctatus Axios River GFFB128-18
CCTTAAGCCTCCTTATTCGAGCCGAACTAAGCCAACCCGGGTCACTTTTAGGCGATGACC
AAATTTATAACGTTATTGTCACTGCCCACGCCTTCGTAATAATTTTCTTTATAGTAATGC
CAATTCTTATTGGAGGGTTCGGAAACTGACTCATCCCACTAATGATTGGCGCACCTGACA
TAGCATTCCCACGAATGAATAATATAAGCTTCTGACTACTACCTCCATCATTTCTACTAC
TATTAGCCTCTTCTGGTGTTGAGGCTGGGGCTGGGACTGGATGAACGGTATATCCACCAC
TTGCGGGCAATCTCGCCCACGCAGGCGCATCAGTAGACTTAACAATCTTTTCATTACATT
TGGCAGGAGTATCATCAATCCTGGGCGCAGTCAACTTTATTACCACAATTATTAATATGA
AACCTCCGGCTATCTCCCAGTATCAAACGCCCCTCTTTGTATGAGCCGTGCTAGTAACGG
CTGTCCTTCTCCTACTATCACTACCAGTTCTAGCTGCCGGAATTACAATGCTTCTTACGG
ATCGTAATCTTAATACCACATTCTTCGACCCGGCAGGGGGAGGGGATCCAATCTTGTACC
AACACTTA
>Alburnoides bipunctatus Axios River GFFB131-18
CCTTAAGCCTCCTTATTCGAGCCGAACTAAGCCAACCCGGGTCACTTTTAGGCGATGACC
AAATTTATAACGTTATTGTCACTGCCCACGCCTTCGTAATAATTTTCTTTATAGTAATGC
CAATTCTTATTGGAGGGTTCGGAAACTGACTCATCCCACTAATGATTGGCGCACCTGACA
TAGCATTCCCACGAATGAATAATATAAGCTTCTGACTACTACCTCCATCATTTCTACTAC
TATTAGCCTCTTCTGGTGTTGAGGCTGGGGCTGGGACTGGATGAACGGTATATCCACCAC
TTGCGGGCAATCTCGCCCACGCAGGCGCATCAGTAGACTTAACAATCTTTTCATTACATT
TGGCAGGAGTATCATCAATCCTGGGCGCAGTCAACTTTATTACCACAATTATTAATATGA
AACCTCCGGCTATCTCCCAGTATCAAACGCCCCTCTTTGTATGAGCCGTGCTAGTAACGG
CTGTCCTTCTCCTACTATCACTACCAGTTCTAGCTGCCGGAATTACAATGCTTCTTACGG
ATCGTAATCTTAATACCACATTCTTCGACCCGGCAGGGGGAGGGGATCCAATCTTGTACC
AACACTTA
>Alburnoides bipunctatus Axios River GFFB129-18
CCTTAAGCCTCCTTATTCGAGCCGAACTAAGCCAACCCGGGTCACTTTTAGGCGATGACC
AAATTTATAACGTTATTGTCACTGCCCACGCCTTCGTAATAATTTTCTTTATAGTAATGC
CAATTCTTATTGGAGGGTTCGGAAACTGACTCATCCCACTAATGATTGGCGCACCTGACA
TAGCATTCCCACGAATGAATAATATAAGCTTCTGACTACTACCTCCATCATTTCTACTAC
TATTAGCCTCTTCTGGTGTTGAGGCTGGGGCTGGGACTGGATGAACGGTATATCCACCAC
TTGCGGGCAATCTCGCCCACGCAGGCGCATCAGTAGACTTAACAATCTTTTCATTACATT
TGGCAGGAGTATCATCAATCCTGGGCGCAGTCAACTTTATTACCACAATTATTAATATGA
AACCTCCGGCTATCTCCCAGTATCAAACGCCCCTCTTTGTATGAGCCGTGCTAGTAACGG
CTGTCCTTCTCCTACTATCACTACCAGTTCTAGCTGCCGGAATTACAATGCTTCTTACGG
ATCGTAATCTTAATACCACATTCTTCGACCCGGCAGGGGGAGGGGATCCAATCTTGTACC
AACACTTA
>Alburnoides bipunctatus Axios River GFFB130-18
CCTTAAGCCTCCTTATTCGAGCCGAACTAAGCCAACCCGGGTCACTTTTAGGCGATGACC
AAATTTATAACGTTATTGTCACTGCCCACGCCTTCGTAATAATTTTCTTTATAGTAATGC
CAATTCTTATTGGAGGGTTCGGAAACTGACTCATCCCACTAATGATTGGCGCACCTGACA
TAGCATTCCCACGAATGAATAATATAAGCTTCTGACTACTACCTCCATCATTTCTACTAC
TATTAGCCTCTTCTGGTGTTGAGGCTGGGGCTGGGACTGGATGAACGGTATATCCACCAC
TTGCGGGCAATCTCGCCCACGCAGGCGCATCAGTAGACTTAACAATCTTTTCATTACATT
TGGCAGGAGTATCATCAATCCTGGGCGCAGTCAACTTTATTACCACAATTATTAATATGA
AACCTCCGGCTATCTCCCAGTATCAAACGCCCCTCTTTGTATGAGCCGTGCTAGTAACGG
CTGTCCTTCTCCTACTATCACTACCAGTTCTAGCTGCCGGAATTACAATGCTTCTTACGG
ATCGTAATCTTAATACCACATTCTTCGACCCGGCAGGGGGAGGGGATCCAATCTTGTACC
AACACTTA
>Alburnoides bipunctatus Axios River GFFB127-18
CCTTAAGCCTCCTTATTCGAGCCGAACTAAGCCAACCCGGGTCACTTTTAGGCGATGACC
AAATTTATAACGTTATTGTCACTGCCCACGCCTTCGTAATAATTTTCTTTATAGTAATGC
CAATTCTTATTGGAGGGTTCGGAAACTGACTCATCCCACTAATGATTGGCGCACCTGACA
TAGCATTCCCACGAATGAATAATATAAGCTTCTGACTACTACCTCCATCATTTCTACTAC
TATTAGCCTCTTCTGGTGTTGAGGCTGGGGCTGGGACTGGATGAACGGTATATCCACCAC
TTGCGGGCAATCTCGCCCACGCAGGCGCATCAGTAGACTTAACAATCTTTTCATTACATT
TGGCAGGAGTATCATCAATCCTGGGCGCAGTCAACTTTATTACCACAATTATTAATATGA
AACCTCCGGCTATCTCCCAGTATCAAACGCCCCTCTTTGTATGAGCCGTGCTAGTAACGG
CTGTCCTTCTCCTACTATCACTACCAGTTCTAGCTGCCGGAATTACAATGCTTCTTACGG
ATCGTAATCTTAATACCACATTCTTCGACCCGGCAGGGGGAGGGGATCCAATCTTGTACC
AACACTTA
>Alburnoides strymonicus Strymon River FFMBH2168-14
CCTTAAGCCTCCTTATTCGAGCCGAACTAAGCCAACCCGGGTCACTTTTAGGCGATGACC
AAATTTATAATGTTATTGTCACTGCCCACGCCTTCGTAATAATTTTCTTTATAGTAATGC
CAATTCTTATTGGAGGGTTCGGAAACTGACTCATCCCACTAATGATTGGCGCACCTGACA
TAGCATTCCCGCGAATAAATAATATGAGCTTCTGACTATTACCTCCATCATTTCTACTAC
TATTAGCCTCTTCTGGTGTTGAGGCTGGGGCTGGAACTGGGTGAACAGTATATCCGCCAC
TTGCAGGCAATCTCGCCCACGCAGGCGCATCAGTAGACTTAACAATCTTTTCACTACATT
TGGCAGGAGTATCATCAATCCTGGGCGCAGTCAACTTTATTACTACAATTATTAATATGA
AACCTCCAGCTATCTCCCAGTATCAAACACCCCTCTTTGTATGAGCCGTGCTAGTAACGG
CTGTCCTTCTCCTACTATCATTACCAGTTTTAGCTGCCGGAATTACGATGCTTCTTACGG
ATCGTAATCTTAATACCACATTCTTCGACCCGGCAGGGGGAGGGGATCCAATCTTGTACC
AACACTTA
>Alburnoides strymonicus Strymon River FFMBH2169-14
CCTTAAGCCTCCTTATTCGAGCCGAACTAAGCCAACCCGGGTCACTTTTAGGCGATGACC
AAATTTATAATGTTATTGTCACTGCCCACGCCTTCGTAATAATTTTCTTTATAGTAATGC
CAATTCTTATTGGAGGGTTCGGAAACTGACTCATCCCACTAATGATTGGCGCACCTGACA
TAGCATTCCCGCGAATAAATAATATGAGCTTCTGACTATTACCTCCATCATTTCTACTAC
TATTAGCCTCTTCTGGTGTTGAGGCTGGGGCTGGAACTGGGTGAACAGTATATCCGCCAC
TTGCAGGCAATCTCGCCCACGCAGGCGCATCAGTAGACTTAACAATCTTTTCACTACATT
TGGCAGGAGTATCATCAATCCTGGGCGCAGTCAACTTTATTACTACAATTATTAATATGA
AACCTCCAGCTATCTCCCAGTATCAAACACCCCTCTTTGTATGAGCCGTGCTAGTAACGG
CTGTCCTTCTCCTACTATCATTACCAGTTTTAGCTGCCGGAATTACGATGCTTCTTACGG
ATCGTAATCTTAATACCACATTCTTCGACCCGGCAGGGGGAGGGGATCCAATCTTGTACC
AACACTTA
>Alburnoides strymonicus Strymon River FFMBH2170-14
CCTTAAGCCTCCTTATTCGAGCCGAACTAAGCCAACCCGGGTCACTTTTAGGCGATGACC
AAATTTATAATGTTATTGTCACTGCCCACGCCTTCGTAATAATTTTCTTTATAGTAATGC
CAATTCTTATTGGAGGGTTCGGAAACTGACTCATCCCACTAATGATTGGCGCACCTGACA
TAGCATTCCCGCGAATAAATAATATGAGCTTCTGACTATTACCTCCATCATTTCTACTAC
TATTAGCCTCTTCTGGTGTTGAGGCTGGGGCTGGAACTGGGTGAACAGTATATCCGCCAC
TTGCAGGCAATCTCGCCCACGCAGGCGCATCAGTAGACTTAACAATCTTTTCACTACATT
TGGCAGGAGTATCATCAATCCTGGGCGCAGTCAACTTTATTACTACAATTATTAATATGA
AACCTCCAGCTATCTCCCAGTATCAAACACCCCTCTTTGTATGAGCCGTGCTAGTAACGG
CTGTCCTTCTCCTACTATCATTACCAGTTTTAGCTGCCGGAATTACAATGCTTCTTACGG
ATCGTAATCTTAATACCACATTCTTCGACCCGGCAGGGGGAGGGGATCCAATCTTGTACC
AACACTTA
>Alburnoides strymonicus Strymon River FFMBH773-14
CCTTAAGCCTCCTTATTCGAGCCGAACTAAGCCAACCCGGGTCACTTTTAGGCGATGACC
AAATTTATAATGTTATTGTCACTGCCCACGCCTTCGTAATAATTTTCTTTATAGTAATGC
CAATTCTTATTGGAGGGTTCGGAAACTGACTCATCCCACTAATGATTGGCGCACCTGACA
TAGCATTCCCGCGAATAAATAATATGAGCTTCTGACTATTACCTCCATCATTTCTACTAC
TATTAGCCTCTTCTGGTGTTGAGGCTGGGGCTGGAACTGGGTGAACAGTATATCCGCCAC
TTGCAGGCAATCTCGCCCACGCAGGCGCATCAGTAGACTTAACAATCTTTTCACTACATT
TGGCAGGAGTATCATCAATCCTGGGCGCAGTCAACTTTATTACTACAATTATTAATATGA
AACCTCCAGCTATCTCCCAGTATCAAACACCCCTCTTTGTATGAGCCGTGCTAGTAACGG
CTGTCCTTCTCCTACTATCATTACCAGTTTTAGCTGCCGGAATTACAATGCTTCTTACGG
ATCGTAATCTTAATACCACATTCTTCGACCCGGCAGGGGGAGGGGATCCAATCTTGTACC
AACACTTA
>Alburnoides strymonicus Strymon River FFMBH783-14
CCTTAAGCCTCCTTATTCGAGCCGAACTAAGCCAACCCGGGTCACTTTTAGGCGATGACC
AAATTTATAATGTTATTGTCACTGCCCACGCCTTCGTAATAATTTTCTTTATAGTAATGC
CAATTCTTATTGGAGGGTTCGGAAACTGACTCATCCCACTAATGATTGGCGCACCTGACA
TAGCATTCCCGCGAATAAATAATATGAGCTTCTGACTATTACCTCCATCATTTCTACTAC
TATTAGCCTCTTCTGGTGTTGAGGCTGGGGCTGGAACTGGGTGAACAGTATATCCGCCAC
TTGCAGGCAATCTCGCCCACGCAGGCGCATCAGTAGACTTAACAATCTTTTCACTACATT
TGGCAGGAGTATCATCAATCCTGGGCGCAGTCAACTTTATTACTACAATTATTAATATGA
AACCTCCAGCTATCTCCCAGTATCAAACACCCCTCTTTGTATGAGCCGTGCTAGTAACGG
CTGTCCTTCTCCTACTATCATTACCAGTTTTAGCTGCCGGAATTACGATGCTTCTTACGG
ATCGTAATCTTAATACCACATTCTTCGACCCGGCAGGGGGAGGGGATCCAATCTTGTACC
AACACTTA
>Alburnoides bipunctatus Strymon River GFFB257-18
CCTTAAGCCTCCTTATTCGAGCCGAACTAAGCCAACCCGGGTCACTTTTAGGCGATGACC
AAATTTATAATGTTATTGTCACTGCCCACGCCTTCGTAATAATTTTCTTTATAGTAATGC
CAATTCTTATTGGAGGGTTCGGAAACTGACTCATCCCACTAATGATTGGCGCACCTGACA
TAGCATTCCCGCGAATAAATAATATGAGCTTCTGACTATTACCTCCATCATTTCTACTAC
TATTAGCCTCTTCTGGTGTTGAGGCTGGGGCTGGAACTGGGTGAACAGTATATCCGCCAC
TTGCAGGCAATCTCGCCCACGCAGGCGCATCAGTAGACTTAACAATCTTTTCACTACATT
TGGCAGGAGTATCATCAATCCTGGGCGCAGTCAACTTTATTACTACAATTATTAATATGA
AACCTCCAGCTATCTCCCAGTATCAAACACCCCTCTTTGTATGAGCCGTGCTAGTAACGG
CTGTCCTTCTCCTACTATCATTACCAGTTTTAGCTGCCGGAATTACAATGCTTCTTACGG
ATCGTAATCTTAATACCACATTCTTCGACCCGGCAGGGGGAGGGGATCCAATCTTGTACC
AACACTTA
>Alburnoides bipunctatus Strymon River GFFB263-18
CCTTAAGCCTCCTTATTCGAGCCGAACTAAGCCAACCCGGGTCACTTTTAGGCGATGACC
AAATTTATAATGTTATTGTCACTGCCCACGCCTTCGTAATAATTTTCTTTATAGTAATGC
CAATTCTTATTGGAGGGTTCGGAAACTGACTCATCCCACTAATGATTGGCGCACCTGACA
TAGCATTCCCGCGAATAAATAATATGAGCTTCTGACTATTACCTCCATCATTTCTACTAC
TATTAGCCTCTTCTGGTGTTGAGGCTGGGGCTGGAACTGGGTGAACAGTATATCCGCCAC
TTGCAGGCAATCTCGCCCACGCAGGCGCATCAGTAGACTTAACAATCTTTTCACTACATT
TGGCAGGAGTATCATCAATCCTGGGCGCAGTCAACTTTATTACTACAATTATTAATATGA
AACCTCCAGCTATCTCCCAGTATCAAACACCCCTCTTTGTATGAGCCGTGCTAGTAACGG
CTGTCCTTCTCCTACTATCATTACCAGTTTTAGCTGCCGGAATTACAATGCTTCTTACGG
ATCGTAATCTTAATACCACATTCTTCGACCCGGCAGGGGGAGGGGATCCAATCTTGTACC
AACACTTA
>Alburnoides bipunctatus Strymon River GFFB261-18
CCTTAAGCCTCCTTATTCGAGCCGAACTAAGCCAACCCGGGTCACTTTTAGGCGATGACC
AAATTTATAATGTTATTGTCACTGCCCACGCCTTCGTAATAATTTTCTTTATAGTAATGC
CAATTCTTATTGGAGGGTTCGGAAACTGACTCATCCCACTAATGATTGGCGCGCCTGACA
TAGCATTCCCGCGAATAAATAATATGAGCTTCTGACTATTACCTCCATCATTTCTACTAC
TATTAGCCTCTTCTGGTGTTGAGGCTGGGGCTGGAACTGGGTGAACAGTATATCCGCCAC
TTGCAGGCAATCTCGCCCACGCAGGCGCATCAGTAGACTTAACAATCTTTTCACTACATT
TGGCAGGAGTATCATCAATCCTGGGCGCAGTCAACTTTATTACTACAATTATTAATATGA
AACCTCCAGCTATCTCCCAGTATCAAACACCCCTCTTTGTATGAGCCGTGCTAGTAACGG
CTGTCCTTCTCCTACTATCATTACCAGTTTTAGCTGCCGGAATTACAATGCTTCTTACGG
ATCGTAATCTTAATACCACATTCTTCGACCCGGCAGGGGGAGGGGATCCAATCTTGTACC
AACACTTA
>Alburnoides bipunctatus Strymon River GFFB259-18
CCTTAAGCCTCCTTATTCGAGCCGAACTAAGCCAACCCGGGTCACTTTTAGGCGATGACC
AAATTTATAATGTTATTGTCACTGCCCACGCCTTCGTAATAATTTTCTTTATAGTAATGC
CAATTCTTATTGGAGGGTTCGGAAACTGACTCATCCCACTAATGATTGGCGCACCTGACA
TAGCATTCCCGCGAATAAATAATATGAGCTTCTGACTATTACCTCCATCATTTCTACTAC
TATTAGCCTCTTCTGGTGTTGAGGCTGGGGCTGGAACTGGGTGAACAGTATATCCGCCAC
TTGCAGGCAATCTCGCCCACGCAGGCGCATCAGTAGACTTAACAATCTTTTCACTACATT
TGGCAGGAGTATCATCAATCCTGGGCGCAGTCAACTTTATTACTACAATTATTAATATGA
AACCTCCAGCTATCTCCCAGTATCAAACACCCCTCTTTGTATGAGCCGTGCTAGTAACGG
CTGTCCTTCTCCTACTATCATTACCAGTTTTAGCTGCCGGAATTACAATGCTTCTTACGG
ATCGTAATCTTAATACCACATTCTTCGACCCGGCAGGGGGAGGGGATCCAATCTTGTACC
AACACTTA
>Alburnoides bipunctatus Strymon River GFFB260-18
CCTTAAGCCTCCTTATTCGAGCCGAACTAAGCCAACCCGGGTCACTTTTAGGCGATGACC
AAATTTATAATGTTATTGTCACTGCCCACGCCTTCGTAATAATTTTCTTTATAGTAATGC
CAATTCTTATTGGAGGGTTCGGAAACTGACTCATCCCACTAATGATTGGCGCACCTGACA
TAGCATTCCCGCGAATAAATAATATGAGCTTCTGACTATTACCTCCATCATTTCTACTAC
TATTAGCCTCTTCTGGTGTTGAGGCTGGGGCTGGAACTGGGTGAACAGTATATCCGCCAC
TTGCAGGCAATCTCGCCCACGCAGGCGCATCAGTAGACTTAACAATCTTTTCACTACATT
TGGCAGGAGTATCATCAATCCTGGGCGCAGTCAACTTTATTACTACAATTATTAATATGA
AACCTCCAGCTATCTCCCAGTATCAAACACCCCTCTTTGTATGAGCCGTGCTAGTAACGG
CTGTCCTTCTCCTACTATCATTACCAGTTTTAGCTGCCGGAATTACAATGCTTCTTACGG
ATCGTAATCTTAATACCACATTCTTCGACCCGGCAGGGGGAGGGGATCCAATCTTGTACC
AACACTTA
>Alburnoides bipunctatus Strymon River GFFB266-18
CCTTAAGCCTCCTTATTCGAGCCGAACTAAGCCAACCCGGGTCACTTTTAGGCGATGACC
AAATTTATAATGTTATTGTCACTGCCCACGCCTTCGTAATAATTTTCTTTATAGTAATGC
CAATTCTTATTGGAGGGTTCGGAAACTGACTCATCCCACTAATGATTGGCGCACCTGACA
TAGCATTCCCGCGAATAAATAATATGAGCTTCTGACTATTACCTCCATCATTTCTACTAC
TATTAGCCTCTTCTGGTGTTGAGGCTGGGGCTGGAACTGGGTGAACAGTATATCCGCCAC
TTGCAGGCAATCTCGCCCACGCAGGCGCATCAGTAGACTTAACAATCTTTTCACTACATT
TGGCAGGAGTATCATCAATCCTGGGCGCAGTCAACTTTATTACTACAATTATTAATATGA
AACCTCCAGCTATCTCCCAGTATCAAACACCCCTCTTTGTATGAGCCGTGCTAGTAACGG
CTGTCCTTCTCCTACTATCATTACCAGTTTTAGCTGCCGGAATTACAATGCTTCTTACGG
ATCGTAATCTTAATACCACATTCTTCGACCCGGCAGGGGGAGGGGATCCAATCTTGTACC
AACACTTA
>Alburnoides bipunctatus Strymon River GFFB258-18
CCTTAAGCCTCCTTATTCGAGCCGAACTAAGCCAACCCGGGTCACTTTTAGGCGATGACC
AAATTTATAATGTTATTGTCACTGCCCACGCCTTCGTAATAATTTTCTTTATAGTAATGC
CAATTCTTATTGGAGGGTTCGGAAACTGACTCATCCCACTAATGATTGGCGCACCTGACA
TAGCATTCCCGCGAATAAATAATATGAGCTTCTGACTATTACCTCCATCATTTCTACTAC
TATTAGCCTCTTCTGGTGTTGAGGCTGGGGCTGGAACTGGGTGAACAGTATATCCGCCAC
TTGCAGGCAATCTCGCCCACGCAGGCGCATCAGTAGACTTAACAATCTTTTCACTACATT
TGGCAGGAGTATCATCAATCCTGGGCGCAGTCAACTTTATTACTACAATTATTAATATGA
AACCTCCAGCTATCTCCCAGTATCAAACACCCCTCTTTGTATGAGCCGTGCTAGTAACGG
CTGTCCTTCTCCTACTATCATTACCAGTTTTAGCTGCCGGAATTACAATGCTTCTTACGG
ATCGTAATCTTAATACCACATTCTTCGACCCGGCAGGGGGAGGGGATCCAATCTTGTACC
AACACTTA
>Alburnoides bipunctatus Strymon River GFFB265-18
CCTTAAGCCTCCTTATTCGAGCCGAACTAAGCCAACCCGGGTCACTTTTAGGCGATGACC
AAATTTATAATGTTATTGTCACTGCCCACGCCTTCGTAATAATTTTCTTTATAGTAATGC
CAATTCTTATTGGAGGGTTCGGAAACTGACTCATCCCACTAATGATTGGCGCACCTGACA
TAGCATTCCCGCGAATAAATAATATGAGCTTCTGACTATTACCTCCATCATTTCTACTAC
TATTAGCCTCTTCTGGTGTTGAGGCTGGGGCTGGAACTGGGTGAACAGTATATCCGCCAC
TTGCAGGCAATCTCGCCCACGCAGGCGCATCAGTAGACTTAACAATCTTTTCACTACATT
TGGCAGGAGTATCATCAATCCTGGGCGCAGTCAACTTTATTACTACAATTATTAATATGA
AACCTCCAGCTATCTCCCAGTATCAAACACCCCTCTTTGTATGAGCCGTGCTAGTAACGG
CTGTCCTTCTCCTACTATCATTACCAGTTTTAGCTGCCGGAATTACAATGCTTCTTACGG
ATCGTAATCTTAATACCACATTCTTCGACCCGGCAGGGGGAGGGGATCCAATCTTGTACC
AACACTTA
>Alburnoides bipunctatus Strymon River GFFB262-18
CCTTAAGCCTCCTTATTCGAGCCGAACTAAGCCAACCCGGGTCACTTTTAGGCGATGACC
AAATTTATAATGTTATTGTCACTGCCCACGCCTTCGTAATAATTTTCTTTATAGTAATGC
CAATTCTTATTGGAGGGTTCGGAAACTGACTCATCCCACTAATGATTGGCGCACCTGACA
TAGCATTCCCGCGAATAAATAATATGAGCTTCTGACTATTACCTCCATCATTTCTACTAC
TATTAGCCTCTTCTGGTGTTGAGGCTGGGGCTGGAACTGGGTGAACAGTATATCCGCCAC
TTGCAGGCAATCTCGCCCACGCAGGCGCATCAGTAGACTTAACAATCTTTTCACTACATT
TGGCAGGAGTATCATCAATCCTGGGCGCAGTCAACTTTATTACTACAATTATTAATATGA
AACCTCCAGCTATCTCCCAGTATCAAACACCCCTCTTTGTATGAGCCGTGCTAGTAACGG
CTGTCCTTCTCCTACTATCATTACCAGTTTTAGCTGCCGGAATTACAATGCTTCTTACGG
ATCGTAATCTTAATACCACATTCTTCGACCCGGCAGGGGGAGGGGATCCAATCTTGTACC
AACACTTA
>Alburnoides bipunctatus Strymon River GFFB264-18
CCTTAAGCCTCCTTATTCGAGCCGAACTAAGCCAACCCGGGTCACTTTTAGGCGATGACC
AAATTTATAATGTTATTGTCACTGCCCACGCCTTCGTAATAATTTTCTTTATAGTAATGC
CAATTCTTATTGGAGGGTTCGGAAACTGACTCATCCCACTAATGATTGGCGCACCTGACA
TAGCATTCCCGCGAATAAATAATATGAGCTTCTGACTATTACCTCCATCATTTCTACTAC
TATTAGCCTCTTCTGGTGTTGAGGCTGGGGCTGGAACTGGGTGAACAGTATATCCGCCAC
TTGCAGGCAATCTCGCCCACGCAGGCGCATCAGTAGACTTAACAATCTTTTCACTACATT
TGGCAGGAGTATCATCAATCCTGGGCGCAGTCAACTTTATTACTACAATTATTAATATGA
AACCTCCAGCTATCTCCCAGTATCAAACACCCCTCTTTGTATGAGCCGTGCTAGTAACGG
CTGTCCTTCTCCTGCTATCATTACCAGTTTTAGCTGCCGGAATTACAATGCTTCTTACGG
ATCGTAATCTTAATACCACATTCTTCGACCCGGCAGGGGGAGGGGATCCAATCTTGTACC
AACACTTA
>Alburnoides prespensis Megali Prespa Lake FFMBH419-14
CCTTAAGCCTCCTTATTCGAGCCGAACTAAGCCAACCCGGGTCACTTTTAGGCGATGACC
AAATTTATAATGTTATTGTTACTGCCCACGCCTTCGTAATAATTTTCTTTATAGTAATGC
CAATTCTTATTGGCGGGTTCGGAAACTGACTCGTCCCACTAATGATCGGGGCACCTGATA
TAGCATTCCCACGAATAAATAACATAAGCTTCTGACTATTACCTCCGTCATTCCTACTAC
TATTAGCCTCTTCTGGTGTTGAGGCTGGCGCTGGGACTGGATGAACAGTATACCCACCAC
TTGCAGGCAATCTTGCCCACGCAGGCGCATCAGTAGACTTAACAATCTTTTCACTGCATC
TAGCAGGAGTATCATCAATCTTGGGTGCAGTCAACTTTATTACCACAATTATTAATATGA
AACCTCCGGCTATCTCCCAGTATCAAACACCCCTTTTTGTATGAGCCGTGCTAGTAACAG
CTGTCCTTCTCCTATTATCATTACCAGTTTTAGCTGCCGGAATTACAATGCTTCTTACAG
ACCGTAATCTTAATACCACTTTCTTCGACCCGGCAGGAGGGGGAGATCCAATTTTATATC
AACACTTA
>Alburnoides prespensis Megali Prespa Lake FFMBH427-14
CCTTAAGCCTCCTTATTCGAGCCGAACTAAGCCAACCCGGGTCACTTTTAGGCGATGACC
AAATTTATAATGTTATTGTTACTGCCCACGCCTTCGTAATAATTTTCTTTATAGTAATGC
CAATTCTTATTGGCGGGTTCGGAAACTGACTCGTCCCACTAATGATCGGGGCACCTGATA
TAGCATTCCCACGAATAAATAACATAAGCTTCTGACTATTACCTCCGTCATTCCTACTAC
TATTAGCCTCTTCTGGTGTTGAGGCTGGCGCTGGGACTGGATGAACAGTATACCCACCAC
TTGCAGGCAATCTTGCCCACGCAGGCGCATCAGTAGACTTAACAATCTTTTCACTGCATC
TAGCAGGAGTATCATCAATCTTGGGTGCAGTCAACTTTATTACCACAATTATTAATATGA
AACCTCCGGCTATCTCCCAGTATCAAACACCCCTTTTTGTATGAGCCGTGCTAGTAACAG
CTGTCCTTCTCCTATTATCATTACCAGTTTTAGCTGCCGGAATTACAATGCTTCTTACAG
ACCGTAATCTTAATACCACTTTCTTCGACCCGGCAGGAGGGGGAGATCCAATCTTATATC
AACACTTA
>Alburnoides prespensis Megali Prespa Lake FFMBH431-14
CCTTAAGCCTCCTTATTCGAGCCGAACTAAGCCAACCCGGGTCACTTTTAGGCGATGACC
AAATTTATAATGTTATTGTTACTGCCCACGCCTTCGTAATAATTTTCTTTATAGTAATGC
CAATTCTTATTGGCGGGTTCGGAAACTGACTCGTCCCACTAATGATCGGGGCACCTGATA
TAGCATTCCCACGAATAAATAACATAAGCTTCTGACTATTACCTCCGTCATTCCTACTAC
TATTAGCCTCTTCTGGTGTTGAGGCTGGCGCTGGGACTGGATGAACAGTATACCCACCAC
TTGCAGGCAATCTTGCCCACGCAGGCGCATCAGTAGACTTAACAATCTTTTCACTGCATC
TAGCAGGAGTATCATCAATCTTGGGTGCAGTCAACTTTATTACCACAATTATTAATATGA
AACCTCCGGCTATCTCCCAGTATCAAACACCCCTTTTTGTATGAGCCGTGCTAGTAACAG
CTGTCCTTCTCCTATTATCATTACCAGTTTTAGCTGCCGGAATTACAATGCTTCTTACAG
ACCGTAATCTTAATACCACTTTCTTCGACCCGGCAGGAGGGGGAGATCCAATCTTATATC
AACACTTA
>Alburnoides prespensis Mikri Prespa Lake GRFRF169-10
CCTTAAGCCTCCTTATTCGAGCCGAACTAAGCCAACCCGGGTCACTTTTAGGCGATGACC
AAATTTATAATGTTATTGTTACTGCCCACGCCTTCGTAATAATTTTCTTTATAGTAATGC
CAATTCTTATTGGCGGGTTCGGAAACTGACTCGTCCCACTAATGATCGGGGCCCCTGATA
TAGCATTCCCACGAATAAATAACATAAGCTTCTGACTATTACCTCCGTCATTCCTACTAC
TATTAGCCTCTTCTGGTGTTGAGGCTGGCGCTGGGACTGGATGAACAGTATACCCACCAC
TTGCAGGCAATCTTGCCCACGCAGGCGCATCAGTAGACTTAACAATCTTTTCACTGCATC
TAGCAGGAGTATCATCAATCTTGGGTGCAGTCAACTTTATTACCACAATTATTAATATGA
AACCTCCGGCTATCTCCCAGTATCAAACACCCCTTTTTGTATGAGCCGTGCTAGTAACAG
CTGTCCTTCTCCTATTATCATTACCAGTTTTAGCTGCCGGAATTACAATGCTTCTTACAG
ACCGTAATCTTAATACCACTTTCTTCGACCCGGCAGGAGGGGGAGATCCAATCTTATATC
AACACTTA
>Alburnoides prespensis Mikri Prespa Lake GRFRF170-10
CCTTAAGCCTCCTTATTCGAGCCGAACTAAGCCAACCCGGGTCACTTTTAGGCGATGACC
AAATTTATAACGTTATTGTTACTGCCCACGCCTTCGTAATAATTTTCTTTATAGTAATGC
CAATTCTTATTGGCGGGTTCGGAAACTGACTCGTCCCACTAATGATCGGGGCACCTGATA
TAGCATTCCCACGAATAAATAACATAAGCTTCTGACTATTACCTCCGTCATTCCTACTGC
TATTAGCCTCTTCTGGTGTTGAGGCTGGCGCTGGGACTGGATGAACAGTATACCCACCAC
TTGCAGGCAATCTTGCCCACGCAGGCGCATCAGTAGACTTAACAATCTTTTCACTGCATC
TAGCAGGAGTATCATCAATCTTGGGTGCAGTCAACTTTATTACCACAATTATTAATATGA
AACCTCCGGCTATCTCCCAGTATCAAACACCCCTTTTTGTATGAGCCGTGCTAGTAACAG
CTGTCCTTCTCCTATTATCATTACCAGTTTTAGCTGCCGGAATTACAATGCTTCTTACAG
ACCGTAATCTTAATACCACTTTCTTCGACCCGGCAGGAGGGGGAGATCCAATCTTATATC
AACACTTA
>Alburnoides prespensis Mikri Prespa Lake GRFRF171-10
CCTTAAGCCTCCTTATTCGAGCCGAACTAAGCCAACCCGGGTCACTTTTAGGCGATGACC
AAATTTATAATGTTATTGTTACTGCCCACGCCTTCGTAATAATTTTCTTTATAGTAATGC
CAATTCTTATTGGCGGGTTCGGAAACTGACTCGTCCCACTAATGATCGGGGCACCTGATA
TAGCATTCCCACGAATAAATAACATAAGCTTCTGACTATTACCTCCGTCATTCCTACTAC
TATTAGCCTCTTCTGGTGTTGAGGCTGGCGCTGGGACTGGATGAACAGTATACCCACCAC
TTGCAGGCAATCTTGCCCACGCAGGCGCATCAGTAGACTTAACAATCTTTTCACTGCATC
TAGCAGGAGTATCATCAATCTTGGGTGCAGTCAACTTTATTACCACAATTATTAATATGA
AACCTCCGGCTATCTCCCAGTATCAAACACCCCTTTTTGTATGAGCCGTGCTAGTAACAG
CTGTCCTTCTCCTATTATCATTACCAGTTTTAGCTGCCGGAATTACAATGCTTCTTACAG
ACCGTAATCTTAATACCACTTTCTTCGACCCGGCAGGAGGGGGAGATCCAATCTTATATC
AACACTTA
>Alburnoides bipunctatus Sarantaporos River GFFB342-18
CCTTAAGCCTCCTTATTCGAGCCGAACTAAGCCAACCCGGGTCACTTTTAGGCGATGACC
AAATTTATAATGTTATTGTTACTGCCCACGCCTTCGTAATAATTTTCTTTATAGTAATGC
CAATTCTTATTGGCGGGTTCGGAAACTGACTCGTCCCACTAATGATTGGGGCACCTGATA
TAGCATTCCCACGAATAAATAACATAAGCTTCTGACTATTACCTCCGTCATTCCTACTAC
TATTAGCCTCTTCTGGTGTTGAGGCTGGCGCTGGGACTGGATGAACAGTATACCCACCAC
TTGCAGGCAATCTTGCCCACGCAGGCGCATCAGTAGACTTAACAATCTTTTCACTGCATC
TAGCAGGAGTATCATCAATCTTGGGTGCAGTCAACTTTATTACCACAATTATTAATATGA
AACCTCCGGCTATCTCCCAGTATCAAACACCCCTTTTTGTATGAGCCGTGCTAGTAACAG
CTGTCCTTCTCCTATTATCATTACCAGTTTTAGCTGCCGGAATTACAATGCTTCTTACAG
ACCGTAATCTTAATACCACTTTCTTCGACCCGGCAGGAGGGGGAGATCCAATCTTATATC
AACACTTA
>Alburnoides bipunctatus Sarantaporos River GFFB343-18
CCTTAAGCCTCCTTATTCGAGCCGAACTAAGCCAACCCGGGTCACTTTTAGGCGATGACC
AAATTTATAATGTTATTGTTACTGCCCACGCCTTCGTAATAATTTTCTTTATAGTAATGC
CAATTCTTATTGGCGGGTTCGGAAACTGACTCGTCCCACTAATGATTGGGGCACCTGATA
TAGCATTCCCACGAATAAATAACATAAGCTTCTGACTATTACCTCCGTCATTCCTACTAC
TATTAGCCTCTTCTGGTGTTGAGGCTGGCGCTGGGACTGGATGAACAGTATACCCACCAC
TTGCAGGCAATCTTGCCCACGCAGGCGCATCAGTAGACTTAACAATCTTTTCACTGCATC
TAGCAGGAGTATCATCAATCTTGGGTGCAGTCAACTTTATTACCACAATTATTAATATGA
AACCTCCGGCTATCTCCCAGTATCAAACACCCCTTTTTGTATGAGCCGTGCTAGTAACAG
CTGTCCTTCTCCTATTATCATTACCAGTTTTAGCTGCCGGAATTACAATGCTTCTTACAG
ACCGTAATCTTAATACCACTTTCTTCGACCCGGCAGGAGGGGGAGATCCAATCTTATATC
AACACTTA
>Alburnoides bipunctatus Aoos River GFFB351-18
CCTTAAGCCTCCTTATTCGAGCCGAACTAAGCCAACCCGGGTCACTTTTAGGCGATGACC
AAATTTATAATGTTATTGTTACTGCCCACGCCTTCGTAATAATTTTCTTTATAGTAATGC
CAATTCTTATTGGCGGGTTCGGAAACTGACTCGTCCCACTAATGATTGGGGCACCTGATA
TAGCATTCCCACGAATAAATAACATAAGCTTCTGACTATTACCTCCGTCATTCCTACTAC
TATTAGCCTCTTCTGGTGTTGAGGCTGGCGCTGGGACTGGATGAACAGTATACCCACCAC
TTGCAGGCAATCTTGCCCACGCAGGCGCATCAGTAGACTTAACAATCTTTTCACTGCATC
TAGCAGGAGTATCATCAATCTTGGGTGCAGTCAACTTTATTACCACAATTATTAATATGA
AACCTCCGGCTATCTCCCAGTATCAAACACCCCTTTTTGTATGAGCCGTGCTAGTAACAG
CTGTCCTTCTCCTATTATCATTACCAGTTTTAGCTGCCGGAATTACAATGCTTCTTACAG
ACCGTAATCTTAATACCACTTTCTTCGACCCGGCAGGAGGGGGAGATCCAATCTTATATC
AACACTTA
>Alburnoides bipunctatus Aoos River GFFB378-18
CCTTAAGCCTCCTTATTCGAGCCGAACTAAGCCAACCCGGGTCACTTTTAGGCGATGACC
AAATTTATAATGTTATTGTTACTGCCCACGCCTTCGTAATAATTTTCTTTATAGTAATGC
CAATTCTTATTGGCGGGTTCGGAAACTGACTCGTCCCACTAATGATTGGGGCACCTGATA
TAGCATTCCCACGAATAAATAACATAAGCTTCTGACTATTACCTCCGTCATTCCTACTAC
TATTAGCCTCTTCTGGTGTTGAGGCTGGCGCTGGGACTGGATGAACAGTATACCCACCAC
TTGCAGGCAATCTTGCCCACGCAGGCGCATCAGTAGACTTAACAATCTTTTCACTGCATC
TAGCAGGAGTATCATCAATCTTGGGTGCAGTCAACTTTATTACCACAATTATTAATATGA
AACCTCCGGCTATCTCCCAGTATCAAACACCCCTTTTTGTATGAGCCGTGCTAGTAACAG
CTGTCCTTCTCCTATTATCATTACCAGTTTTAGCTGCCGGAATTACAATGCTTCTTACAG
ACCGTAATCTTAATACCACTTTCTTCGACCCGGCAGGAGGGGGAGATCCAATCTTATATC
AACACTTA
>Alburnoides bipunctatus Aoos River GFFB376-18
CCTTAAGCCTCCTTATTCGAGCCGAACTAAGCCAACCCGGGTCACTTTTAGGCGATGACC
AAATTTATAATGTTATTGTTACTGCCCACGCCTTCGTAATAATTTTCTTTATAGTAATGC
CAATTCTTATTGGCGGGTTCGGAAACTGACTCGTCCCACTAATGATTGGGGCACCTGATA
TAGCATTCCCACGAATAAATAACATAAGCTTCTGACTATTACCTCCGTCATTCCTACTAC
TATTAGCCTCTTCTGGTGTTGAGGCTGGCGCTGGGACTGGATGAACAGTATACCCACCAC
TTGCAGGCAATCTTGCCCACGCAGGCGCATCAGTAGACTTAACAATCTTTTCACTGCATC
TAGCAGGAGTATCATCAATCTTGGGTGCAGTCAACTTTATTACCACAATTATTAATATGA
AACCTCCGGCTATCTCCCAGTATCAAACACCCCTTTTTGTATGAGCCGTGCTAGTAACAG
CTGTCCTTCTCCTATTATCATTACCAGTTTTAGCTGCCGGAATTACAATGCTTCTTACAG
ACCGTAATCTTAATACCACTTTCTTCGACCCGGCAGGAGGGGGAGATCCAATCTTATATC
AACACTTA
>Alburnoides bipunctatus Aoos River GFFB377-18
CCTTAAGCCTCCTTATTCGAGCCGAACTAAGCCAACCCGGGTCACTTTTAGGCGATGACC
AAATTTATAATGTTATTGTTACTGCCCACGCCTTCGTAATAATTTTCTTTATAGTAATGC
CAATTCTTATTGGCGGGTTCGGAAACTGACTCGTCCCACTAATGATTGGGGCACCTGATA
TAGCATTCCCACGAATAAATAACATAAGCTTCTGACTATTACCTCCGTCATTCCTACTAC
TATTAGCCTCTTCTGGTGTTGAGGCTGGCGCTGGGACTGGATGAACAGTATACCCACCAC
TTGCAGGCAATCTTGCCCACGCAGGCGCATCAGTAGACTTAACAATCTTTTCACTGCATC
TAGCAGGAGTATCATCAATCTTGGGTGCAGTCAACTTTATTACCACAATTATTAATATGA
AACCTCCGGCTATCTCCCAGTATCAAACACCCCTTTTTGTATGAGCCGTGCTAGTAACAG
CTGTCCTTCTCCTATTATCATTACCAGTTTTAGCTGCCGGAATTACAATGCTTCTTACAG
ACCGTAATCTTAATACCACTTTCTTCGACCCGGCAGGAGGGGGAGATCCAATCTTATATC
AACACTTA
>Alburnoides bipunctatus Aoos River GFFB350-18
CCTTAAGCCTCCTTATTCGAGCCGAACTAAGCCAACCCGGGTCACTTTTAGGCGATGACC
AAATTTATAATGTTATTGTTACTGCCCACGCCTTCGTAATAATTTTCTTTATAGTAATGC
CAATTCTTATTGGCGGGTTCGGAAACTGACTCGTCCCACTAATGATTGGGGCACCTGATA
TAGCATTCCCACGAATAAATAACATAAGCTTCTGACTATTACCTCCGTCATTCCTACTAC
TATTAGCCTCTTCTGGTGTTGAGGCTGGCGCTGGGACTGGATGAACAGTATACCCACCAC
TTGCAGGCAATCTTGCCCACGCAGGCGCATCAGTAGACTTAACAATCTTTTCACTGCATC
TAGCAGGAGTATCATCAATCTTGGGTGCAGTCAACTTTATTACCACAATTATTAATATGA
AACCTCCGGCTATCTCCCAGTATCAAACACCCCTTTTTGTATGAGCCGTGCTAGTAACAG
CTGTCCTTCTCCTATTATCATTACCAGTTTTAGCTGCCGGAATTACAATGCTTCTTACAG
ACCGTAATCTTAATACCACTTTCTTCGACCCGGCAGGAGGGGGAGATCCAATCTTATATC
AACACTTA
>Alburnoides bipunctatus Aoos River GFFB367-18
CCTTAAGCCTCCTTATTCGAGCCGAACTAAGCCAACCCGGGTCACTTTTAGGCGATGACC
AAATTTATAATGTTATTGTTACTGCCCACGCCTTCGTAATAATTTTCTTTATAGTAATGC
CAATTCTTATTGGCGGGTTCGGAAACTGACTCGTCCCACTAATGATTGGGGCACCTGATA
TAGCATTCCCACGAATAAATAACATAAGCTTCTGACTATTACCTCCGTCATTCCTACTAC
TATTAGCCTCTTCTGGTGTTGAGGCTGGCGCTGGGACTGGATGAACAGTATACCCACCAC
TTGCAGGCAATCTTGCCCACGCAGGCGCATCAGTAGACTTAACAATCTTTTCACTGCATC
TAGCAGGAGTATCATCAATCTTGGGTGCAGTCAACTTTATTACCACAATTATTAATATGA
AACCTCCGGCTATCTCCCAGTATCAAACACCCCTTTTTGTATGAGCCGTGCTAGTAACAG
CTGTCCTTCTCCTATTATCATTACCAGTTTTAGCTGCCGGAATTACAATGCTTCTTACAG
ACCGTAATCTTAATACCACTTTCTTCGACCCGGCAGGAGGGGGAGATCCAATCTTATATC
AACACTTA
>Alburnoides bipunctatus Aoos River GFFB381-18
CCTTAAGCCTCCTTATTCGAGCCGAACTAAGCCAACCCGGGTCACTTTTAGGCGATGACC
AAATTTATAATGTTATTGTTACTGCCCACGCCTTCGTAATAATTTTCTTTATAGTAATGC
CAATTCTTATTGGCGGGTTCGGAAACTGACTCGTCCCACTAATGATTGGGGCACCTGATA
TAGCATTCCCACGAATAAATAACATAAGCTTCTGACTATTACCTCCGTCATTCCTACTAC
TATTAGCCTCTTCTGGTGTTGAGGCTGGCGCTGGGACTGGATGAACAGTATACCCACCAC
TTGCAGGCAATCTTGCCCACGCAGGCGCATCAGTAGACTTAACAATCTTTTCACTGCATC
TAGCAGGAGTATCATCAATCTTGGGTGCAGTCAACTTTATTACCACAATTATTAATATGA
AACCTCCGGCTATCTCCCAGTATCAAACACCCCTTTTTGTATGAGCCGTGCTAGTAACAG
CTGTCCTTCTCCTATTATCATTACCAGTTTTAGCTGCCGGAATTACAATGCTTCTTACAG
ACCGTAATCTTAATACCACTTTCTTCGACCCGGCAGGAGGGGGAGATCCAATCTTATATC
AACACTTA
>Alburnoides bipunctatus Aoos River GFFB366-18
CCTTAAGCCTCCTTATTCGAGCCGAACTAAGCCAACCCGGGTCACTTTTAGGCGATGACC
AAATTTATAATGTTATTGTTACTGCCCACGCCTTCGTAATAATTTTCTTTATAGTAATGC
CAATTCTTATTGGCGGGTTCGGAAACTGACTCGTCCCACTAATGATTGGGGCACCTGATA
TAGCATTCCCACGAATAAATAACATAAGCTTCTGACTATTACCTCCGTCATTCCTACTAC
TATTAGCCTCTTCTGGTGTTGAGGCTGGCGCTGGGACTGGATGAACAGTATACCCACCAC
TTGCAGGCAATCTTGCCCACGCAGGCGCATCAGTAGACTTAACAATCTTTTCACTGCATC
TAGCAGGAGTATCATCAATCTTGGGTGCAGTCAACTTTATTACCACAATTATTAATATGA
AACCTCCGGCTATCTCCCAGTATCAAACACCCCTTTTTGTATGAGCCGTGCTAGTAACAG
CTGTCCTTCTCCTATTATCATTACCAGTTTTAGCTGCCGGAATTACAATGCTTCTTACAG
ACCGTAATCTTAATACCACTTTCTTCGACCCGGCAGGAGGGGGAGATCCAATCTTATATC
AACACTTA
>Alburnoides bipunctatus Aoos River GFFB397-18
CCTTAAGCCTCCTTATTCGAGCCGAACTAAGCCAACCCGGGTCACTTTTAGGCGATGACC
AAATTTATAATGTTATTGTTACTGCCCACGCCTTCGTAATAATTTTCTTTATAGTAATGC
CAATTCTTATTGGCGGGTTCGGAAACTGACTCGTCCCACTAATGATTGGAGCACCTGATA
TAGCATTCCCACGAATAAATAACATAAGCTTCTGACTATTACCTCCGTCGTTCCTACTAC
TATTAGCCTCTTCTGGTGTTGAGGCTGGCGCTGGGACTGGATGAACAGTATACCCACCAC
TTGCAGGCAATCTTGCCCACGCAGGCGCATCAGTAGACTTAACAATCTTTTCACTGCATC
TAGCAGGAGTATCATCAATCTTGGGTGCAGTCAACTTTATTACCACAATTATTAATATGA
AACCTCCGGCTATCTCCCAGTATCAAACACCCCTTTTTGTATGAGCCGTGCTAGTAACAG
CTGTCCTTCTCCTATTATCATTACCAGTTTTAGCTGCCGGAATTACAATGCTTCTTACAG
ACCGTAATCTTAATACCACTTTCTTCGACCCGGCAGGAGGGGGAGATCCAATCTTATATC
AACACTTA
>Alburnoides bipunctatus Aoos River GFFB398-18
CCTTAAGCCTCCTTATTCGAGCCGAACTAAGCCAACCCGGGTCACTTTTAGGCGATGACC
AAGTTTATAATGTTATTGTTACTGCCCACGCCTTCGTAATAATTTTCTTTATAGTAATGC
CAATTCTTATTGGCGGGTTCGGAAACTGACTCGTCCCACTAATGATTGGGGCACCTGATA
TAGCATTCCCACGAATAAATAACATAAGCTTCTGACTATTACCTCCGTCATTCCTACTAC
TATTAGCCTCTTCTGGTGTTGAGGCTGGCGCTGGGACTGGATGAACAGTATACCCACCAC
TTGCAGGCAATCTTGCCCACGCAGGCGCATCAGTAGACTTAACAATCTTTTCACTGCATC
TAGCAGGAGTATCATCAATCTTGGGTGCAGTCAACTTTATTACCACAATTATTAATATGA
AACCTCCGGCTATCTCCCAGTATCAAACACCCCTTTTTGTATGAGCCGTGCTAGTAACAG
CTGTCCTTCTCCTATTATCATTACCAGTTTTAGCTGCCGGAATTACAATGCTTCTTACAG
ACCGTAATCTTAATACCACTTTCTTCGACCCGGCAGGAGGGGGAGATCCAATCTTATATC
AACACTTA
>Alburnoides bipunctatus France ANGBF1037-12
CCTTAAGCCTCCTTATTCGGGCCGAACTAAGCCAACCCGGGTCACTTTTAGGCGATGACC
AAATTTATAATGTTATTGTTACTGCCCACGCCTTCGTAATAATTTTCTTTATAGTAATGC
CAATTCTTATTGGCGGGTTCGGAAACTGACTCGTCCCACTAATGATTGGAGCACCTGATA
TAGCATTCCCACGAATAAATAATATAAGCTTCTGACTACTACCTCCATCATTTTTGCTAC
TATTAGCCTCTTCTGGTGTTGAGGCCGGGGCCGGAACTGGGTGAACGGTATACCCACCAC
TTGCAGGCAATCTTGCCCACGCAGGCGCATCAATTGACTTAACGATCTTTTCACTGCATC
TAGCAGGCGTATCATCAATCTTGGGCGCAGTCAACTTTATTACCACAATTATTAATATGA
AACCTCCGGCTATCTCCCAGTATCAAACACCCCTCTTTGTATGAGCCGTGCTAGTAACAG
CTGTCCTTCTCCTATTATCATTACCAGTTTTAGCTGCCGGGATTACAATGCTTCTTACAG
ACCGTAATCTTAATACCACTTTCTTCGACCCGGCAGGAGGGGGAGATCCAATCTTATATC
AACACTTA
>Alburnoides bipunctatus Germany FBPIS012-10
CCTTAAGCCTCCTTATTCGGGCCGAACTAAGCCAACCCGGGTCACTTTTAGGCGATGACC
AAATTTATAATGTTATTGTTACTGCCCACGCCTTCGTAATAATTTTCTTTATAGTAATGC
CAATTCTTATTGGCGGGTTCGGAAACTGACTCGTCCCACTAATGATTGGAGCACCTGATA
TAGCATTCCCACGAATAAATAATATAAGCTTCTGACTACTACCTCCATCATTTTTGCTAC
TATTAGCCTCTTCTGGTGTTGAGGCCGGGGCCGGAACTGGGTGAACGGTATACCCACCAC
TTGCAGGCAATCTTGCCCACGCAGGCGCATCAGTTGACTTAACGATCTTTTCACTGCATC
TAGCAGGAGTATCATCAATCTTGGGCGCAGTCAACTTTATTACCACAATTATTAATATGA
AACCTCCGGCTATCTCCCAGTATCAAACACCCCTCTTTGTATGAGCCGTGCTAGTAACAG
CTGTCCTTCTCCTATTATCATTACCAGTTTTAGCTGCCGGGATTACAATGCTTCTTACAG
ACCGTAATCTTAATACCACTTTCTTCGACCCGGCAGGAGGGGGAGATCCAATCTTATATC
AACACTTA
>Alburnoides bipunctatus Germany FBPIS013-10
CCTTAAGCCTCCTTATTCGGGCCGAACTAAGCCAACCCGGGTCACTTTTAGGCGATGACC
AAATTTATAATGTTATTGTTACTGCCCACGCCTTCGTAATAATTTTCTTTATAGTAATGC
CAATTCTTATTGGCGGGTTCGGAAACTGACTCGTCCCACTAATGATTGGAGCACCTGATA
TAGCATTCCCACGAATAAATAATATAAGCTTCTGACTACTACCTCCATCATTTTTGCTAC
TATTAGCCTCTTCTGGTGTTGAGGCCGGGGCCGGAACTGGGTGAACGGTATACCCACCAC
TTGCAGGCAATCTTGCCCACGCAGGCGCATCAGTTGACTTAACGATCTTTTCACTGCATC
TAGCAGGAGTATCATCAATCTTGGGCGCAGTCAACTTTATTACCACAATTATTAATATGA
AACCTCCGGCTATCTCCCAGTATCAAACACCCCTCTTTGTATGAGCCGTGCTAGTAACAG
CTGTCCTTCTCCTATTATCATTACCAGTTTTAGCTGCCGGGATTACAATGCTTCTTACAG
ACCGTAATCTTAATACCACTTTCTTCGACCCGGCAGGAGGGGGAGATCCAATCTTATATC
AACACTTA
>Alburnoides bipunctatus Germany FBPIS014-10
CCTTAAGCCTCCTTATTCGGGCCGAACTAAGCCAACCCGGGTCACTTTTAGGCGATGACC
AAATTTATAATGTTATTGTTACTGCCCACGCCTTCGTAATAATTTTCTTTATAGTAATGC
CAATTCTTATTGGCGGGTTCGGAAACTGACTCGTCCCACTAATGATTGGAGCACCTGATA
TAGCATTCCCACGAATAAATAATATAAGCTTCTGACTACTACCTCCATCATTTTTGCTAC
TATTAGCCTCTTCTGGTGTTGAGGCCGGGGCCGGAACTGGGTGAACGGTATACCCACCAC
TTGCAGGCAATCTTGCCCACGCAGGCGCATCAGTTGACTTAACGATCTTTTCACTGCATC
TAGCAGGAGTATCATCAATCTTGGGCGCAGTCAACTTTATTACCACAATTATTAATATGA
AACCTCCGGCTATCTCCCAGTATCAAACACCCCTCTTTGTATGAGCCGTGCTAGTAACAG
CTGTCCTTCTCCTATTATCATTACCAGTTTTAGCTGCCGGGATTACAATGCTTCTTACAG
ACCGTAATCTTAATACCACTTTCTTCGACCCGGCAGGAGGGGGAGATCCAATCTTATATC
AACACTTA
>Alburnoides bipunctatus Germany FBPIS015-10
CCTTAAGCCTCCTTATTCGGGCCGAACTAAGCCAACCCGGGTCACTTTTAGGCGATGACC
AAATTTATAATGTTATTGTTACTGCCCACGCCTTCGTAATAATTTTCTTTATAGTAATGC
CAATTCTTATTGGCGGGTTCGGAAACTGACTCGTCCCACTAATGATTGGAGCACCTGATA
TAGCATTCCCACGAATAAATAATATAAGCTTCTGACTATTACCTCCATCATTTTTGCTAC
TATTAGCCTCTTCTGGTGTTGAGGCCGGGGCCGGAACTGGGTGAACGGTATACCCACCAC
TTGCAGGCAATCTTGCCCACGCAGGCGCATCAGTTGACTTAACGATCTTTTCACTGCATC
TAGCAGGAGTATCATCAATCTTGGGCGCAGTCAACTTTATTACCACAATTATTAATATGA
AACCTCCGGCTATCTCCCAGTATCAAACACCCCTCTTTGTATGAGCCGTGCTAGTAACAG
CTGTCCTTCTCCTATTATCATTACCAGTTTTAGCTGCCGGGATTACAATGCTTCTTACAG
ACCGTAATCTTAATACCACTTTCTTCGACCCGGCAGGAGGGGGAGATCCAATCTTATATC
AACACTTA
>Alburnoides bipunctatus Germany FBPIS016-10
CCTTAAGCCTCCTTATTCGGGCCGAACTAAGCCAACCCGGGTCACTTTTAGGCGATGACC
AAATTTATAATGTTATTGTTACTGCCCACGCCTTCGTAATAATTTTCTTTATAGTAATGC
CAATTCTTATTGGCGGGTTCGGAAACTGACTCGTCCCACTAATGATTGGAGCACCTGATA
TAGCATTCCCACGAATAAATAATATAAGCTTCTGACTACTACCTCCATCATTTTTGCTAC
TATTAGCCTCTTCTGGTGTTGAGGCCGGGGCCGGAACTGGGTGAACGGTATACCCACCAC
TTGCAGGCAATCTTGCCCACGCAGGCGCATCAGTTGACTTAACGATCTTTTCACTGCATC
TAGCAGGCGTATCATCAATCTTGGGCGCAGTCAACTTTATTACCACAATTATTAATATGA
AACCTCCGGCTATCTCCCAGTATCAAACACCCCTCTTTGTATGAGCCGTGCTAGTAACAG
CTGTCCTTCTCCTATTATCATTACCAGTTTTAGCTGCCGGGATTACAATGCTTCTTACAG
ACCGTAATCTTAATACCACTTTCTTCGACCCGGCAGGAGGGGGAGATCCAATCTTATATC
AACACTTA
>Alburnoides bipunctatus Germany FBPIS017-10
CCTTAAGCCTCCTTATTCGGGCCGAACTAAGCCAACCCGGGTCACTTTTAGGCGATGACC
AAATTTATAATGTTATTGTTACTGCCCACGCCTTCGTAATAATTTTCTTTATAGTAATGC
CAATTCTTATTGGCGGGTTCGGAAACTGACTCGTCCCACTAATGATTGGAGCACCTGATA
TAGCATTCCCACGAATAAATAATATAAGCTTCTGACTACTACCTCCATCATTTTTGCTAC
TATTAGCCTCTTCTGGTGTTGAGGCCGGGGCCGGAACTGGGTGAACAGTATACCCACCAC
TTGCAGGCAATCTTGCCCACGCAGGCGCATCAGTTGACTTAACGATCTTTTCACTGCATC
TAGCAGGAGTATCATCAATCTTGGGCGCAGTCAACTTTATTACCACAATTATTAATATGA
AACCTCCGGCTATCTCCCAGTATCAAACACCCCTCTTTGTATGAGCCGTGCTAGTAACAG
CTGTCCTTCTCCTATTATCATTACCAGTTTTAGCTGCCGGGATTACAATGCTTCTTACAG
ACCGTAATCTTAATACCACTTTCTTCGACCCGGCAGGAGGGGGAGATCCAATCTTATATC
AACACTTA
>Alburnoides bipunctatus France FFFR349-11
CCTTAAGCCTCCTTATTCGGGCCGAACTAAGCCAACCCGGGTCACTTTTAGGCGATGACC
AAATTTATAATGTTATTGTTACTGCCCACGCCTTCGTAATAATTTTCTTTATAGTAATGC
CAATTCTTATTGGCGGGTTCGGAAACTGACTCGTCCCACTAATGATTGGAGCACCTGATA
TAGCATTCCCACGAATAAATAATATAAGCTTCTGACTACTACCTCCATCATTTTTGCTAC
TATTAGCCTCTTCTGGTGTTGAGGCCGGGGCCGGAACTGGGTGAACGGTATACCCACCAC
TTGCAGGCAATCTTGCCCACGCAGGCGCATCAGTTGACTTAACGATCTTTTCACTGCATC
TAGCAGGCGTATCATCAATCTTGGGCGCAGTCAACTTTATTACCACAATTATTAATATGA
AACCTCCGGCTATCTCCCAGTATCAAACACCCCTCTTTGTATGAGCCGTGCTAGTAACAG
CTGTCCTTCTCCTATTATCATTACCAGTTTTAGCTGCCGGGATTACAATGCTTCTTACAG
ACCGTAATCTTAATACCACTTTCTTCGACCCGGCGGGAGGGGGAGATCCAATCTTATATC
AACACTTA
>Alburnoides bipunctatus France FFMBH1565-14
CCTTAAGCCTCCTTATTCGGGCCGAACTAAGCCAACCCGGGTCACTTTTAGGCGATGACC
AAATTTATAATGTTATTGTTACTGCCCACGCCTTCGTAATAATTTTCTTTATAGTAATGC
CAATTCTTATTGGCGGGTTCGGAAACTGACTCGTCCCACTAATGATTGGAGCACCTGATA
TAGCATTCCCACGAATAAATAATATAAGCTTCTGACTACTACCTCCATCATTTTTGCTAC
TATTAGCCTCTTCTGGTGTTGAGGCCGGGGCCGGAACTGGGTGAACGGTATACCCACCAC
TTGCAGGCAATCTTGCCCACGCAGGCGCATCAGTTGACTTAACGATCTTTTCACTGCATC
TAGCAGGCGTATCATCAATCTTGGGCGCAGTCAACTTTATTACCACAATTATTAATATGA
AACCTCCGGCTATCTCCCAGTATCAAACACCCCTCTTTGTATGAGCCGTGCTAGTAACAG
CTGTCCTTCTCCTATTATCATTACCAGTTTTAGCTGCCGGGATTACAATGCTTCTTACAG
ACCGTAATCTTAATACCACTTTCTTCGACCCGGCAGGAGGGGGAGATCCAATCTTATATC
AACACTTA
>Alburnoides bipunctatus France FFMBH2477-14
CCTTAAGCCTCCTTATTCGGGCCGAACTAAGCCAACCCGGGTCACTTTTAGGCGATGACC
AAATTTATAATGTTATTGTTACTGCCCACGCCTTCGTAATAATTTTCTTTATAGTAATGC
CAATTCTTATTGGCGGGTTCGGAAACTGACTCGTCCCACTAATGATTGGAGCACCTGACA
TAGCATTCCCACGAATAAATAATATAAGCTTCTGATTACTACCTCCATCATTTTTGCTAC
TATTAGCCTCTTCTGGTGTTGAGGCCGGGGCCGGAACTGGGTGAACGGTATACCCACCAC
TTGCAGGCAATCTTGCCCACGCAGGCGCATCAGTTGACTTAACGATCTTTTCACTGCATC
TAGCAGGAGTATCATCAATCTTGGGCGCAGTCAACTTTATTACCACAATTATTAATATGA
AACCTCCGGCTATCTCCCAGTATCAAACACCCCTCTTTGTATGAGCCGTGCTAGTAACAG
CTGTCCTTCTCCTATTATCATTACCAGTTTTAGCTGCCGGGATTACAATGCTTCTTACAG
ACCGTAATCTTAATACCACTTTCTTCGACCCGGCAGGAGGGGGAGATCCAATCTTATATC
AACACTTA
>Alburnoides bipunctatus France FFMBH2478-14
CCTTAAGCCTCCTTATTCGGGCCGAACTAAGCCAACCCGGGTCACTTTTAGGCGATGACC
AAATTTATAATGTTATTGTTACTGCCCACGCCTTCGTAATAATTTTCTTTATAGTAATGC
CAATTCTTATTGGCGGGTTCGGAAACTGACTCGTCCCACTAATGATTGGAGCACCTGATA
TAGCATTCCCACGAATAAATAATATAAGCTTCTGACTACTACCTCCATCATTTTTGCTAC
TATTAGCCTCTTCTGGTGTTGAGGCCGGGGCCGGAACTGGGTGAACGGTATACCCACCAC
TTGCAGGCAATCTTGCCCACGCAGGCGCATCAGTTGACTTAACGATCTTTTCACTGCATC
TAGCAGGCGTATCATCAATCTTGGGCGCAGTCAACTTTATTACCACAATTATTAATATGA
AACCTCCGGCTATCTCCCAGTATCAAACACCCCTCTTTGTATGAGCCGTGCTAGTAACAG
CTGTCCTTCTCCTATTATCATTACCAGTTTTAGCTGCCGGGATTACAATGCTTCTTACAG
ACCGTAATCTTAATACCACTTTCTTCGACCCGGCAGGAGGGGGAGATCCAATCTTATATC
AACACTTA
>Alburnoides bipunctatus Germany GERFW130-13
CCTTAAGCCTCCTTATTCGGGCCGAACTAAGCCAACCCGGGTCACTTTTAGGCGATGACC
AAATTTATAATGTTATTGTTACTGCCCACGCCTTCGTAATAATTTTCTTTATAGTAATGC
CAATTCTTATTGGCGGGTTCGGAAACTGACTCGTCCCACTAATGATTGGAGCACCTGATA
TAGCATTCCCACGAATAAATAATATAAGCTTCTGACTACTACCTCCATCATTCCTGCTAC
TATTAGCCTCTTCTGGTGTTGAGGCCGGGGCCGGAACTGGGTGAACGGTATACCCACCAC
TTGCAGGCAATCTTGCCCACGCAGGCGCATCAGTTGACTTAACGATCTTTTCACTGCATC
TAGCAGGAGTATCATCAATCTTGGGCGCAGTCAACTTTATTACCACAATTATTAATATGA
AACCTCCGGCTATCTCCCAGTATCAAACACCCCTCTTTGTATGAGCCGTGCTAGTAACAG
CTGTCCTTCTCCTATTATCATTACCAGTTTTAGCTGCCGGGATTACAATGCTTCTTACAG
ACCGTAATCTTAATACCACTTTCTTCGACCCGGCAGGAGGGGGAGATCCAATCTTATATC
AACACTTA
>Alburnoides bipunctatus Germany GERFW252-13
CCTTAAGCCTCCTTATTCGGGCCGAACTAAGCCAACCCGGGTCACTTTTAGGCGATGACC
AAATTTATAATGTTATTGTTACTGCCCACGCCTTCGTAATAATTTTCTTTATAGTAATGC
CAATTCTTATTGGCGGGTTCGGAAACTGACTCGTCCCACTAATGATTGGAGCACCTGATA
TAGCATTCCCACGAATAAATAATATAAGCTTCTGACTACTACCTCCATCATTTTTGCTAC
TATTAGCCTCTTCTGGTGTTGAGGCCGGGGCCGGAACTGGGTGAACGGTATACCCACCAC
TTGCAGGCAATCTTGCCCACGCAGGCGCATCAGTTGACTTAACGATCTTTTCACTGCATC
TAGCAGGCGTATCATCAATCTTGGGCGCAGTCAACTTTATTACCACAATTATTAATATGA
AACCTCCGGCTATCTCCCAGTATCAAACACCCCTCTTTGTATGAGCCGTGCTAGTAACAG
CTGTCCTTCTCCTATTATCATTACCAGTTTTAGCTGCCGGGATTACAATGCTTCTTACAG
ACCGTAATCTTAATACCACTTTCTTCGACCCGGCAGGAGGGGGAGATCCAATCTTATATC
AACACTTA
>Alburnoides bipunctatus Germany GERFW253-13
CCTTAAGCCTCCTTATTCGGGCCGAACTAAGCCAACCCGGGTCACTTTTAGGCGATGACC
AAATTTATAATGTTATTGTTACTGCCCACGCCTTCGTAATAATTTTCTTTATAGTAATGC
CAATTCTTATTGGCGGGTTCGGAAACTGACTCGTCCCACTAATGATTGGAGCACCTGATA
TAGCATTCCCACGAATAAATAATATAAGCTTCTGACTACTACCTCCATCATTTTTGCTAC
TATTAGCCTCTTCTGGTGTTGAGGCCGGGGCCGGAACTGGGTGAACGGTATACCCACCAC
TTGCAGGCAATCTTGCCCACGCAGGCGCATCAGTTGACTTAACGATCTTTTCACTGCATC
TAGCAGGCGTATCATCAATCTTGGGCGCAGTCAACTTTATTACCACAATTATTAATATGA
AACCTCCGGCTATCTCCCAGTATCAAACACCCCTCTTTGTATGAGCCGTGCTAGTAACAG
CTGTCCTTCTCCTATTATCATTACCAGTTTTAGCTGCCGGGATTACAATGCTTCTTACAG
ACCGTAATCTTAATACCACTTTCTTCGACCCGGCAGGAGGGGGAGATCCAATCTTATATC
AACACTTA
>Alburnoides bipunctatus Germany GERFW412-13
CCTTAAGCCTCCTTATTCGGGCCGAACTAAGCCAACCCGGGTCACTTTTAGGCGATGACC
AAATTTATAATGTTATTGTTACTGCCCACGCCTTCGTAATAATTTTCTTTATAGTAATGC
CAATTCTTATTGGCGGGTTCGGAAACTGACTCGTCCCACTAATGATTGGAGCACCTGATA
TAGCATTCCCACGAATAAATAATATAAGCTTCTGACTACTACCTCCATCATTTTTGCTAC
TATTAGCCTCTTCTGGTGTTGAGGCCGGGGCCGGAACTGGGTGAACGGTATACCCACCAC
TTGCAGGCAATCTTGCCCACGCAGGCGCATCAGTTGACTTAACGATCTTTTCACTGCATC
TAGCAGGCGTATCATCAATCTTGGGCGCAGTCAACTTTATTACCACAATTATTAATATGA
AACCTCCGGCTATCTCCCAGTATCAAACACCCCTCTTTGTATGAGCCGTGCTAGTAACAG
CTGTCCTTCTCCTATTATCATTACCAGTTTTAGCTGCCGGGATTACAATGCTTCTTACAG
ACCGTAATCTTAATACCACTTTCTTCGACCCGGCAGGAGGGGGAGATCCAATCTTATATC
AACACTTA
>Alburnoides bipunctatus Germany GERFW421-13
CCTTAAGCCTCCTTATTCGGGCCGAACTAAGCCAACCCGGGTCACTTTTAGGCGATGACC
AAATTTATAATGTTATTGTTACTGCCCACGCCTTCGTAATAATTTTCTTTATAGTAATGC
CAATTCTTATTGGCGGGTTCGGAAACTGACTCGTCCCACTAATGATTGGAGCACCTGATA
TAGCATTCCCACGAATAAATAATATAAGCTTCTGATTACTACCTCCATCATTTTTGCTAC
TATTAGCCTCTTCTGGTGTTGAGGCCGGGGCCGGAACTGGGTGAACGGTATACCCACCAC
TTGCAGGCAATCTTGCCCACGCAGGCGCATCAGTTGACTTAACGATCTTTTCACTGCATC
TAGCAGGAGTATCATCAATCTTGGGCGCAGTCAACTTTATTACCACAATTATTAATATGA
AACCTCCGGCTATCTCCCAGTATCAAACACCCCTCTTTGTATGAGCCGTGCTAGTAACAG
CTGTCCTTCTCCTATTATCATTACCAGTTTTAGCTGCCGGGATTACAATGCTTCTTACAG
ACCGTAATCTTAATACCACTTTCTTCGACCCGGCAGGAGGGGGAGATCCAATCTTATATC
AACACTTA
>Alburnoides bipunctatus Czech Republic IFCZE020-10
CCTTAAGCCTCCTTATTCGGGCCGAACTAAGCCAACCCGGGTCACTTTTAGGCGATGACC
AAATTTATAATGTTATTGTTACTGCCCACGCCTTCGTAATAATTTTCTTTATAGTAATGC
CAATTCTTATTGGCGGGTTCGGAAACTGACTCGTCCCACTAATGATTGGAGCACCTGATA
TAGCATTCCCACGAATAAATAATATAAGCTTCTGACTACTACCTCCATCATTCTTGCTAC
TATTAGCCTCTTCTGGTGTTGAGGCCGGGGCCGGAACTGGGTGAACGGTATACCCACCAC
TTGCAGGCAATCTTGCCCACGCAGGCGCATCAGTTGACTTAACGATCTTTTCACTGCATC
TAGCAGGCGTATCATCAATCTTGGGCGCAGTCAATTTTATTACCACAATTATTAATATGA
AACCTCCGGCTATCTCCCAGTATCAAACACCCCTCTTTGTATGAGCCGTGCTAGTAACAG
CTGTCCTTCTCCTATTATCATTACCAGTTTTAGCTGCCGGGATTACAATGCTTCTTACAG
ACCGTAATCTTAATACCACTTTCTTCGACCCGGCAGGAGGGGGAGATCCAATCTTATATC
AACACTTA
>Alburnoides bipunctatus Czech Republic IFCZE021-10
CCTTAAGCCTCCTTATTCGGGCCGAACTAAGCCAACCCGGGTCACTTTTAGGCGATGACC
AAATTTATAATGTTATTGTTACTGCCCACGCCTTCGTAATAATTTTCTTTATAGTAATGC
CAATTCTTATTGGCGGGTTCGGAAACTGACTCGTCCCACTAATGATTGGAGCACCTGATA
TAGCATTCCCACGAATAAATAATATAAGCTTCTGACTACTACCTCCATCATTTTTGCTAC
TATTAGCCTCTTCTGGTGTTGAGGCCGGGGCCGGAACTGGGTGAACGGTATACCCACCAC
TTGCAGGCAATCTTGCCCACGCAGGCGCATCAGTTGACTTAACGATCTTTTCACTGCATC
TAGCAGGCGTATCATCAATCTTGGGCGCAGTCAACTTTATTACCACAATTATTAATATGA
AACCTCCGGCTATCTCCCAGTATCAAACACCCCTCTTTGTATGAGCCGTGCTAGTAACAG
CTGTCCTTCTCCTATTATCATTACCAGTTTTAGCTGCCGGGATTACAATGCTTCTTACAG
ACCGTAATCTTAATACCACTTTCTTCGACCCGGCAGGAGGGGGAGATCCAATCTTATATC
AACACTTA
>Alburnoides bipunctatus Czech Republic IFCZE022-10
CCTTAAGCCTCCTTATTCGGGCCGAACTAAGCCAACCCGGGTCACTTTTAGGCGATGACC
AAATTTATAATGTTATTGTTACTGCCCACGCCTTCGTAATAATTTTCTTTATAGTAATGC
CAATTCTTATTGGCGGGTTCGGAAACTGACTCGTCCCACTAATGATTGGAGCACCTGATA
TAGCATTCCCACGAATAAATAATATAAGCTTCTGACTACTACCTCCATCATTTTTGCTAC
TATTAGCCTCTTCTGGTGTTGAGGCCGGGGCCGGAACTGGGTGAACGGTATACCCACCAC
TTGCAGGCAATCTTGCCCACGCAGGCGCATCAGTTGACTTAACGATCTTTTCACTGCATC
TAGCAGGCGTATCATCAATCTTGGGCGCAGTCAACTTTATTACCACAATTATTAATATGA
AACCTCCGGCTATCTCCCAGTATCAAACACCCCTCTTTGTATGAGCCGTGCTAGTAACAG
CTGTCCTTCTCCTATTATCATTACCAGTTTTAGCTGCCGGGATTACAATGCTTCTTACAG
ACCGTAATCTTAATACCACTTTCTTCGACCCGGCAGGAGGGGGGGATCCAATCTTATATC
AACACTTA
>Alburnoides bipunctatus Czech Republic IFCZE035-10
CCTTAAGCCTCCTTATTCGGGCCGAACTAAGCCAACCCGGGTCACTTTTAGGCGATGACC
AAATTTATAATGTTATTGTTACTGCCCACGCCTTCGTAATAATTTTCTTTATAGTAATGC
CAATTCTTATTGGCGGGTTCGGAAACTGACTCGTCCCACTAATGATTGGAGCACCTGATA
TAGCATTCCCACGAATAAATAATATAAGCTTCTGACTACTACCTCCATCATTTTTGCTAC
TATTAGCCTCTTCTGGTGTTGAGGCCGGGGCCGGAACTGGGTGAACGGTATACCCACCAC
TTGCAGGCAATCTTGCCCACGCAGGCGCATCAGTTGACTTAACGATCTTTTCACTGCATC
TAGCAGGCGTATCATCAATCTTGGGCGCAGTCAACTTTATTACCACAATTATTAATATGA
AACCTCCGGCTATCTCCCAGTATCAAACACCCCTCTTTGTATGAGCCGTGCTAGTAACAG
CTGTCCTTCTCCTATTATCATTACCAGTTTTAGCTGCCGGGATTACAATGCTTCTTACAG
ACCGTAATCTTAATACCACTTTCTTCGACCCGGCAGGAGGGGGAGATCCAATCTTATATC
AACACTTA
>Alburnoides bipunctatus Czech Republic IFCZE036-10
CCTTAAGCCTCCTTATTCGGGCCGAACTAAGCCAACCCGGGTCACTTTTAGGCGATGACC
AAATTTATAATGTTATTGTTACTGCCCACGCCTTCGTAATAATTTTCTTTATAGTAATGC
CAATTCTTATTGGCGGGTTCGGAAACTGACTCGTCCCACTAATGATTGGAGCACCTGATA
TAGCATTCCCACGAATAAATAATATAAGCTTCTGACTACTACCTCCATCATTTTTGCTAC
TATTAGCCTCTTCTGGTGTTGAGGCCGGGGCCGGAACTGGGTGAACGGTATACCCACCAC
TTGCAGGCAATCTTGCCCACGCAGGCGCATCAGTTGACTTAACGATCTTTTCACTGCATC
TAGCAGGCGTATCATCAATCTTGGGCGCAGTCAACTTTATTACCACAATTATTAATATGA
AACCTCCGGCTATCTCCCAGTATCAAACACCCCTCTTTGTATGAGCCGTGCTAGTAACAG
CTGTCCTTCTCCTATTATCATTACCAGTTTTAGCTGCCGGGATTACAATGCTTCTTACAG
ACCGTAATCTTAATACCACTTTCTTCGACCCGGCAGGAGGGGGAGATCCAATCTTATATC
AACACTTA
>Alburnoides bipunctatus Czech Republic IFCZE149-10
CCTTAAGCCTCCTTATTCGGGCCGAACTAAGCCAACCCGGGTCACTTTTAGGCGATGACC
AAATTTATAATGTTATTGTTACTGCCCACGCCTTCGTAATAATTTTCTTTATAGTAATGC
CAATTCTTATTGGCGGGTTCGGAAACTGACTCGTCCCACTAATGATTGGAGCACCTGATA
TAGCATTCCCACGAATAAATAATATAAGCTTCTGACTACTACCTCCATCATTTTTGCTAC
TATTAGCCTCTTCTGGTGTTGAGGCCGGGGCCGGAACTGGGTGAACGGTATACCCACCAC
TTGCAGGCAATCTTGCCCACGCAGGCGCATCAGTTGACTTAACGATCTTTTCACTGCATC
TAGCAGGAGTATCATCAATCTTGGGCGCAGTCAACTTTATTACCACAATTATTAATATGA
AACCTCCGGCTATCTCCCAGTATCAAACACCCCTCTTTGTATGAGCCGTGCTAGTAACAG
CTGTCCTTCTCCTATTATCATTACCAGTTTTAGCTGCCGGGATTACAATGCTTCTTACAG
ACCGTAATCTTAATACCACTTTCTTCGACCCGGCAGGAGGGGGAGATCCAATCTTATATC
AACACTTA
>Alburnoides bipunctatus Czech Republic IFCZE446-10
CCTTAAGCCTCCTTATTCGGGCCGAACTAAGCCAACCCGGGTCACTTTTAGGCGATGACC
AAATTTATAATGTTATTGTTACTGCCCACGCCTTCGTAATAATTTTCTTTATAGTAATGC
CAATTCTTATTGGCGGGTTCGGAAACTGACTCGTCCCACTAATGATTGGAGCACCTGATA
TAGCATTCCCACGAATAAATAATATAAGCTTCTGACTACTACCTCCATCATTCCTGCTAC
TATTAGCCTCTTCTGGTGTTGAGGCCGGGGCCGGAACTGGGTGAACGGTATACCCACCAC
TTGCAGGCAATCTTGCCCACGCAGGCGCATCAGTTGACTTAACGATCTTTTCACTGCATC
TAGCAGGAGTATCATCAATCTTGGGCGCAGTCAACTTTATTACCACAATTATTAATATGA
AACCTCCGGCTATCTCCCAGTATCAAACACCCCTCTTTGTATGAGCCGTGCTAGTAACAG
CTGTCCTTCTCCTATTATCATTACCAGTTTTAGCTGCCGGGATTACAATGCTTCTTACAG
ACCGTAATCTTAATACCACTTTCTTCGACCCGGCAGGAGGGGGAGATCCAATCTTATATC
AACACTTA
>Alburnoides bipunctatus Czech Republic IFCZE447-10
CCTTAAGCCTCCTTATTCGGGCCGAACTAAGCCAACCCGGGTCACTTTTAGGCGATGACC
AAATTTATAATGTTATTGTTACTGCCCACGCCTTCGTAATAATTTTCTTTATAGTAATGC
CAATTCTTATTGGCGGGTTCGGAAACTGACTCGTCCCACTAATGATTGGAGCACCTGATA
TAGCATTCCCACGAATAAATAATATAAGCTTCTGACTACTACCTCCATCATTCCTGCTAC
TATTAGCCTCTTCTGGTGTTGAGGCCGGGGCCGGAACTGGGTGAACGGTATACCCACCAC
TTGCAGGCAATCTTGCCCACGCAGGCGCATCAGTTGACTTAACGATCTTTTCACTGCATC
TAGCAGGAGTATCATCAATCTTGGGCGCAGTCAACTTTATTACCACAATTATTAATATGA
AACCTCCGGCTATCTCCCAGTATCAAACACCCCTCTTTGTATGAGCCGTGCTAGTAACAG
CTGTCCTTCTCCTATTATCATTACCAGTTTTAGCTGCCGGGATTACAATGCTTCTTACAG
ACCGTAATCTTAATACCACTTTCTTCGACCCGGCAGGAGGGGGAGATCCAATCTTATATC
AACACTTA
>Alburnoides bipunctatus Czech Republic IFCZE448-10
CCTTAAGCCTCCTTATTCGGGCCGAACTAAGCCAACCCGGGTCACTTTTAGGCGATGACC
AAATTTATAATGTTATTGTTACTGCCCACGCCTTCGTAATAATTTTCTTTATAGTAATGC
CAATTCTTATTGGCGGGTTCGGAAACTGACTCGTCCCACTAATGATTGGAGCACCTGATA
TAGCATTCCCACGAATAAATAATATAAGCTTCTGACTACTACCTCCATCATTTTTGCTAC
TATTAGCCTCTTCTGGTGTTGAGGCCGGGGCCGGAACTGGGTGAACGGTATACCCACCAC
TTGCAGGCAATCTTGCCCACGCAGGCGCATCAGTTGACTTAACGATCTTTTCACTGCATC
TAGCAGGCGTATCATCAATCTTGGGCGCAGTCAACTTTATTACCACAATTATTAATATGA
AACCTCCGGCTATCTCCCAGTATCAAACACCCCTCTTTGTATGAGCCGTGCTAGTAACAG
CTGTCCTTCTCCTATTATCATTACCAGTTTTAGCTGCCGGGATTACAATGCTTCTTACAG
ACCGTAATCTTAATACCACTTTCTTCGACCCGGCAGGAGGGGGAGATCCAATCTTATATC
AACACTTA
>Alburnoides bipunctatus Czech Republic IFCZE449-10
CCTTAAGCCTCCTTATTCGGGCCGAACTAAGCCAACCCGGGTCACTTTTAGGCGATGACC
AAATTTATAATGTTATTGTTACTGCCCACGCCTTCGTAATAATTTTCTTTATAGTAATGC
CAATTCTTATTGGCGGGTTCGGAAACTGACTCGTCCCACTAATGATTGGAGCACCTGATA
TAGCATTCCCACGAATAAATAATATAAGCTTCTGACTACTACCTCCATCATTTTTGCTAC
TATTAGCCTCTTCTGGTGTTGAGGCCGGGGCCGGAACTGGGTGAACGGTATACCCACCAC
TTGCAGGCAATCTTGCCCACGCAGGCGCATCAGTTGACTTAACGATCTTTTCACTGCATC
TAGCAGGCGTATCATCAATCTTGGGCGCAGTCAACTTTATTACCACAATTATTAATATGA
AACCTCCGGCTATCTCCCAGTATCAAACACCCCTCTTTGTATGAGCCGTGCTAGTAACAG
CTGTCCTTCTCCTATTATCATTACCAGTTTTAGCTGCCGGGATTACAATGCTTCTTACAG
ACCGTAATCTTAATACCACTTTCTTCGACCCGGCAGGAGGGGGAGATCCAATCTTATATC
AACACTTA
>Alburnoides bipunctatus Czech Republic IFCZE450-10
CCTTAAGCCTCCTTATTCGGGCCGAACTAAGCCAACCCGGGTCACTTTTAGGCGATGACC
AAATTTATAATGTTATTGTTACTGCCCACGCCTTCGTAATAATTTTCTTTATAGTAATGC
CAATTCTTATTGGCGGGTTCGGAAACTGACTCGTCCCACTAATGATTGGAGCACCTGATA
TAGCATTCCCACGAATAAATAATATAAGCTTCTGACTACTACCTCCATCATTCCTGCTAC
TATTAGCCTCTTCTGGTGTTGAGGCCGGGGCCGGAACTGGGTGAACGGTATACCCACCAC
TTGCAGGCAATCTTGCCCACGCAGGCGCATCAGTTGACTTAACGATCTTTTCACTGCATC
TAGCAGGAGTATCATCAATCTTGGGCGCAGTCAACTTTATTACCACAATTATTAATATGA
AACCTCCGGCTATCTCCCAGTATCAAACACCCCTCTTTGTATGAGCCGTGCTAGTAACAG
CTGTCCTTCTCCTATTATCATTACCAGTTTTAGCTGCCGGGATTACAATGCTTCTTACAG
ACCGTAATCTTAATACCACTTTCTTCGACCCGGCAGGAGGGGGAGATCCAATCTTATATC
AACACTTA
>Alburnoides bipunctatus Czech Republic IFCZE525-10
CCTTAAGCCTCCTTATTCGGGCCGAACTAAGCCAACCCGGGTCACTTTTAGGCGATGACC
AAATTTATAATGTTATTGTTACTGCCCACGCCTTCGTAATAATTTTCTTTATAGTAATGC
CAATTCTTATTGGCGGGTTCGGAAACTGACTCGTCCCACTAATGATTGGAGCACCTGATA
TAGCATTCCCACGAATAAATAATATAAGCTTCTGACTACTACCTCCATCATTTTTGCTAC
TATTAGCCTCTTCTGGTGTTGAGGCCGGGGCCGGAACTGGGTGAACGGTATACCCACCAC
TTGCAGGCAATCTTGCCCACGCAGGCGCATCAGTTGACTTAACGATCTTTTCACTGCATC
TAGCAGGCGTATCATCAATCTTGGGCGCAGTCAACTTTATTACCACAATTATTAATATGA
AACCTCCGGCTATCTCCCAGTATCAAACACCCCTCTTTGTATGAGCCGTGCTAGTAACAG
CTGTCCTTCTCCTATTATCATTACCAGTTTTAGCTGCCGGGATTACAATGCTTCTTACAG
ACCGTAATCTTAATACCACTTTCTTCGACCCGGCAGGAGGGGGAGATCCAATCTTATATC
AACACTTA
>Alburnoides bipunctatus Czech Republic IFCZE526-10
CCTTAAGCCTCCTTATTCGGGCCGAACTAAGCCAACCCGGGTCACTTTTAGGCGATGACC
AAATTTATAATGTTATTGTTACTGCCCACGCCTTCGTAATAATTTTCTTTATAGTAATGC
CAATTCTTATTGGCGGGTTCGGAAACTGACTCGTCCCACTAATGATTGGAGCACCTGATA
TAGCATTCCCACGAATAAATAATATAAGCTTCTGACTACTACCTCCATCATTTTTGCTAC
TATTAGCCTCTTCTGGTGTTGAGGCCGGGGCCGGAACTGGGTGAACGGTATACCCACCAC
TTGCAGGCAATCTTGCCCACGCAGGCGCATCAGTTGACTTAACGATCTTTTCACTGCATC
TAGCAGGCGTATCATCAATCTTGGGCGCAGTCAACTTTATTACCACAATTATTAATATGA
AACCTCCGGCTATCTCCCAGTATCAAACACCCCTCTTTGTATGAGCCGTGCTAGTAACAG
CTGTCCTTCTCCTATTATCATTACCAGTTTTAGCTGCCGGGATTACAATGCTTCTTACAG
ACCGTAATCTTAATACCACTTTCTTCGACCCGGCAGGAGGGGGAGATCCAATCTTATATC
AACACTTA
>Alburnoides bipunctatus Czech Republic IFCZE552-10
CCTTAAGCCTCCTTATTCGGGCCGAACTAAGCCAACCCGGGTCACTTTTAGGCGATGACC
AAATTTATAATGTTATTGTTACTGCCCACGCCTTCGTAATAATTTTCTTTATAGTAATGC
CAATTCTTATTGGCGGGTTCGGAAACTGACTCGTCCCACTAATGATTGGAGCACCTGATA
TAGCATTCCCACGAATAAATAATATAAGCTTCTGACTACTACCTCCATCATTTTTGCTAC
TATTAGCCTCTTCTGGTGTTGAGGCCGGGGCCGGAACTGGGTGAACGGTATACCCACCAC
TTGCAGGCAATCTTGCCCACGCAGGCGCATCAGTTGACTTAACGATCTTTTCACTGCATC
TAGCAGGCGTATCATCAATCTTGGGCGCAGTCAACTTTATTACCACAATTATTAATATGA
AACCTCCGGCTATCTCCCAGTATCAAACACCCCTCTTTGTATGAGCCGTGCTAGTAACAG
CTGTCCTTCTCCTATTATCATTACCAGTTTTAGCTGCCGGGATTACAATGCTTCTTACAG
ACCGTAATCTTAATACCACTTTCTTCGACCCGGCAGGAGGGGGAGATCCAATCTTATATC
AACACTTA
>Alburnus sp. Volvi Strymon River GFFB287-18
CCCTAAGCCTCCTCATCCGAGCCGAACTAAGCCAGCCTGGGTCACTTTTAGGTGATGATC
AAATTTATAATGTCATCGTTACCGCCCACGCCTTTGTAATAATTTTCTTTATAGTCATGC
CAATTCTTATTGGAGGGTTTGGAAACTGACTCGTCCCACTAATGATTGGTGCACCCGACA
TAGCATTCCCACGAATAAATAACATGAGTTTCTGGCTCCTTCCCCCATCATTCCTACTTC
TATTAGCTTCTTCTGGAGTTGAGGCCGGCGCTGGGACGGGGTGAACAGTATACCCACCCC
TCGCAGGCAATCTTGCCCATGCAGGAGCATCAGTAGATTTAACAATCTTCTCACTGCATC
TAGCAGGTGTATCATCAATTTTAGGTGCAGTTAACTTCATTACCACAATTATTAATATGA
AACCTCCAGCCATCTCCCAATATCAAACACCCCTCTTTGTGTGAGCCGTACTAGTAACGG
CTGTCCTTCTCCTCCTCTCACTTCCAGTTCTAGCTGCTGGAATTACAATGCTTCTTACGG
ATCGTAATCTTAATACCACATTCTTCGACCCGGCAGGGGGAGGAGACCCAATCCTATATC
AACACTTA
>Alburnus sp. Volvi Strymon River GFFB288-18
CCCTAAGCCTCCTCATCCGAGCCGAACTAAGCCAGCCTGGGTCACTTTTAGGTGATGATC
AAATTTATAATGTCATCGTTACCGCCCACGCCTTTGTAATAATTTTCTTTATAGTCATGC
CAATTCTTATTGGAGGGTTTGGAAACTGACTCGTCCCACTAATGATTGGTGCACCCGACA
TAGCATTCCCACGAATAAATAACATGAGTTTCTGGCTCCTTCCCCCATCATTCCTACTTC
TATTAGCTTCTTCTGGAGTTGAGGCCGGCGCTGGGACGGGGTGAACAGTATACCCACCCC
TCGCAGGCAATCTTGCCCATGCAGGAGCATCAGTAGATTTAACAATCTTCTCACTGCATC
TAGCAGGTGTATCATCAATTTTAGGTGCAGTTAACTTCATTACCACAATTATTAATATGA
AACCTCCAGCCATCTCCCAATATCAAACACCCCTCTTTGTGTGAGCCGTACTAGTAACGG
CTGTCCTTCTCCTCCTCTCACTTCCAGTTCTAGCTGCTGGAATTACAATGCTTCTTACGG
ATCGTAATCTTAATACCACATTCTTCGACCCGGCAGGGGGAGGAGACCCAATCCTATATC
AACACTTA
>Alburnus sp. Volvi Lake FFMBH2005-14
CCCTAAGCCTCCTCATCCGAGCCGAACTAAGCCAGCCTGGGTCACTTTTAGGTGATGATC
AAATTTATAATGTCATCGTTACCGCCCACGCCTTTGTAATAATTTTCTTTATAGTCATGC
CAATTCTTATTGGAGGGTTTGGAAACTGACTCGTCCCACTAATGATTGGTGCACCCGACA
TAGCATTCCCACGAATAAATAACATGAGTTTCTGGCTCCTTCCCCCATCATTCCTACTTC
TATTAGCTTCTTCTGGAGTTGAGGCCGGCGCTGGGACGGGGTGAACAGTATACCCACCCC
TCGCAGGCAATCTTGCCCATGCAGGAGCATCAGTAGATTTAACAATCTTCTCACTGCATC
TAGCAGGTGTATCATCAATTTTAGGTGCAGTTAACTTCATTACCACAATTATTAATATGA
AACCTCCAGCCATCTCCCAATATCAAACACCCCTCTTTGTGTGAGCCGTACTAGTAACGG
CTGTCCTTCTCCTCCTCTCACTTCCAGTTCTAGCTGCTGGAATTACAATGCTTCTTACGG
ATCGTAATCTTAATACCACATTCTTCGACCCGGCAGGAGGAGGAGACCCAATCCTATATC
AACACTTA
>Alburnus sp. Strymon River FFMBH2006-14
CCCTAAGCCTCCTCATCCGAGCCGAACTAAGCCAGCCTGGGTCACTTTTAGGTGATGATC
AAATTTATAATGTCATCGTTACCGCCCACGCCTTTGTAATAATTTTCTTTATAGTCATGC
CAATTCTTATTGGAGGGTTTGGAAACTGACTCGTCCCACTAATGATTGGTGCACCCGACA
TAGCATTCCCACGAATAAATAACATGAGTTTCTGGCTCCTTCCCCCATCATTCCTACTTC
TATTAGCTTCTTCTGGAGTTGAGGCCGGCGCTGGGACGGGGTGAACAGTATACCCACCCC
TCGCAGGCAATCTTGCCCATGCAGGAGCATCAGTAGATTTAACAATCTTCTCACTGCATC
TAGCAGGTGTATCATCAATTTTAGGTGCAGTTAACTTCATTACCACAATTATTAATATGA
AACCTCCAGCCATCTCCCAATATCAAACACCCCTCTTTGTGTGAGCCGTACTAGTAACGG
CTGTCCTTCTCCTCCTCTCACTTCCAGTTCTAGCTGCTGGAATTACAATGCTTCTTACGG
ATCGTAATCTTAATACCACATTCTTCGACCCGGCAGGAGGAGGAGACCCAATCCTATATC
AACACTTA
>Alburnus sp. Strymon River FFMBH2007-14
CCCTAAGCCTCCTCATCCGAGCCGAACTAAGCCAGCCTGGGTCACTTTTAGGTGATGATC
AAATTTATAATGTCATCGTTACCGCCCACGCCTTTGTAATAATTTTCTTTATAGTCATGC
CAATTCTTATTGGAGGGTTTGGAAACTGACTCGTCCCACTAATGATTGGTGCACCCGACA
TAGCATTCCCACGAATAAATAACATGAGTTTCTGGCTCCTTCCCCCATCATTCCTACTTC
TATTAGCTTCTTCTGGAGTTGAGGCCGGCGCTGGGACGGGGTGAACAGTATACCCACCCC
TCGCAGGCAATCTTGCCCATGCAGGAGCATCAGTAGATTTAACAATCTTCTCACTGCATC
TAGCAGGTGTATCATCAATTTTAGGTGCAGTTAACTTCATTACCACAATTATTAATATGA
AACCTCCAGCCATCTCCCAATATCAAACACCCCTCTTTGTGTGAGCCGTACTAGTAACGG
CTGTCCTTCTCCTCCTCTCACTTCCAGTTCTAGCTGCTGGAATTACAATGCTTCTTACGG
ATCGTAATCTTAATACCACATTCTTCGACCCGGCAGGGGGAGGAGACCCAATCCTATATC
AACACTTA
>Alburnus sp. Volvi Kerkini Lake GRFRF044-08
CCCTAAGCCTCCTCATCCGAGCCGAACTAAGCCAGCCTGGGTCACTTTTAGGTGATGATC
AAATTTATAATGTCATCGTTACCGCCCACGCCTTTGTAATAATTTTCTTTATAGTCATGC
CAATTCTTATTGGAGGGTTTGGAAACTGACTCGTCCCACTAATGATTGGTGCACCCGACA
TAGCATTCCCACGAATAAATAACATGAGTTTCTGGCTCCTTCCCCCATCATTCCTACTTC
TATTAGCTTCTTCTGGAGTTGAGGCCGGCGCTGGGACGGGGTGAACAGTATACCCACCCC
TCGCAGGCAATCTTGCCCATGCAGGAGCATCAGTAGATTTAACAATCTTCTCACTGCATC
TAGCAGGTGTATCATCAATTTTAGGTGCAGTTAACTTCATTACCACAATTATTAATATGA
AACCTCCAGCCATCTCCCAATATCAAACACCCCTCTTTGTGTGAGCCGTACTAGTAACGG
CTGTCCTTCTCCTCCTCTCACTTCCAGTTCTAGCTGCTGGAATTACAATGCTTCTTACGG
ATCGTAATCTTAATACCACATTCTTCGACCCGGCAGGGGGAGGAGACCCAATCCTATATC
AACACTTA
>Alburnus sp. Volvi Kerkini Lake GRFRF045-08
CCCTAAGCCTCCTCATCCGAGCCGAACTAAGCCAGCCTGGGTCACTTTTAGGTGATGATC
AAATTTATAATGTCATCGTTACCGCCCACGCCTTTGTAATAATTTTCTTTATAGTCATGC
CAATTCTTATTGGAGGGTTTGGAAACTGACTCGTCCCACTAATGATTGGTGCACCCGACA
TAGCATTCCCACGAATAAATAACATGAGTTTCTGGCTCCTTCCCCCATCATTCCTACTTC
TATTAGCTTCTTCTGGAGTTGAGGCCGGCGCTGGGACGGGGTGAACAGTATACCCACCCC
TCGCAGGCAATCTTGCCCATGCAGGAGCATCAGTAGATTTAACAATCTTCTCACTGCATC
TAGCAGGTGTATCATCAATTTTAGGTGCAGTTAACTTCATTACCACAATTATTAATATGA
AACCTCCAGCCATCTCCCAATATCAAACACCCCTCTTTGTGTGAGCCGTACTAGTAACGG
CTGTCCTTCTCCTCCTCTCACTTCCAGTTCTAGCTGCTGGAATTACAATGCTTCTTACGG
ATCGTAATCTTAATACCACATTCTTCGACCCGGCAGGAGGAGGAGACCCAATCCTATATC
AACACTTA
>Alburnus sp. Volvi Kerkini Lake GRFRF046-08
CCCTAAGCCTCCTCATCCGAGCCGAACTAGGCCAGCCTGGGTCACTTTTAGGTGATGATC
AAATTTATAATGTCATCGTTACCGCCCACGCCTTTGTAATAATTTTCTTTATAGTCATGC
CAATTCTTATTGGAGGGTTTGGAAACTGACTCGTCCCACTAATGATTGGTGCACCCGACA
TAGCATTCCCACGAATAAATAACATGAGTTTCTGGCTCCTTCCCCCATCATTCCTACTTC
TATTAGCTTCTTCTGGAGTTGAGGCCGGCGCTGGGACGGGGTGAACAGTATACCCACCCC
TCGCAGGCAATCTTGCCCATGCAGGAGCATCAGTAGATTTAACAATCTTCTCACTGCATC
TAGCAGGTGTATCATCAATTTTAGGTGCAGTTAACTTCATTACCACAATTATTAATATGA
AACCTCCAGCCATCTCCCAATATCAAACACCCCTCTTTGTGTGAGCCGTACTAGTAACGG
CTGTCCTTCTCCTCCTCTCACTTCCAGTTCTAGCTGCTGGAATTACAATGCTTCTTACGG
ATCGTAATCTTAATACCACATTCTTCGACCCGGCAGGGGGAGGAGACCCAATCCTATATC
AACACTTA
>Alburnus sp. Volvi Volvi Lake GRFRF122-08
CCCTAAGCCTCCTCATCCGAGCCGAACTAAGCCAGCCTGGGTCACTTTTAGGTGATGATC
AAATTTATAATGTCATCGTTACCGCCCACGCCTTTGTAATAATTTTCTTTATAGTCATGC
CAATTCTTATTGGAGGGTTTGGAAACTGACTCGTCCCACTAATGATTGGTGCACCCGACA
TAGCATTCCCACGAATAAATAACATGAGTTTCTGGCTCCTTCCCCCATCATTCCTACTTC
TATTAGCTTCTTCTGGAGTTGAGGCCGGCGCTGGGACGGGGTGAACAGTATACCCACCCC
TCGCAGGCAATCTTGCCCATGCAGGAGCATCAGTAGATTTAACAATTTTCTCACTGCATC
TAGCAGGTGTATCATCAATTTTAGGTGCAGTTAACTTCATTACCACAATTATTAATATGA
AACCTCCAGCCATCTCCCAATATCAAACACCCCTCTTTGTGTGAGCCGTACTAGTAACGG
CTGTCCTTCTCCTCCTCTCACTTCCAGTTCTAGCTGCTGGAATTACAATGCTTCTTACGG
ATCGTAATCTTAATACCACATTCTTCGACCCTGCAGGGGGAGGAGACCCAATCCTATATC
AACACTTA
>Alburnus sp. Volvi Volvi Lake GRFRF123-08
CCCTAAGCCTCCTCATCCGAGCCGAACTAAGCCAGCCTGGGTCACTTTTAGGTGATGATC
AAATTTATAATGTCATCGTTACCGCCCACGCCTTTGTAATAATTTTCTTTATAGTCATGC
CAATTCTTATTGGAGGGTTTGGAAACTGACTCGTCCCACTAATGATTGGTGCACCCGACA
TAGCATTCCCACGAATAAATAACATGAGTTTCTGGCTCCTTCCCCCATCATTCCTACTTC
TATTAGCTTCTTCTGGAGTTGAGGCCGGCGCTGGGACGGGGTGAACAGTATACCCACCCC
TCGCAGGCAATCTTGCCCATGCAGGAGCATCAGTAGATTTAACAATTTTCTCACTGCATC
TAGCAGGTGTATCATCAATTTTAGGTGCAGTTAACTTCATTACCACAATTATTAATATGA
AACCTCCAGCCATCTCCCAATATCAAACACCCCTCTTTGTGTGAGCCGTACTAGTAACGG
CTGTCCTTCTCCTCCTCTCACTTCCAGTTCTAGCTGCTGGAATTACAATGCTTCTTACGG
ATCGTAATCTTAATACCACATTCTTCGACCCTGCAGGGGGAGGAGACCCAATCCTATATC
AACACTTA
>Alburnus sp. Volvi Volvi Lake GRFRF124-08
CCCTAAGCCTCCTCATCCGAGCCGAACTAAGCCAGCCTGGGTCACTTTTAGGTGATGATC
AAATTTATAATGTCATCGTTACCGCCCACGCCTTTGTAATAATTTTCTTTATAGTCATGC
CAATTCTTATTGGAGGGTTTGGAAACTGACTCGTCCCACTAATGATTGGTGCACCCGACA
TAGCATTCCCACGAATAAATAACATGAGTTTCTGGCTCCTTCCCCCATCATTCCTACTTC
TATTAGCTTCTTCTGGAGTTGAGGCCGGCGCTGGGACGGGGTGAACAGTATACCCACCCC
TCGCAGGCAATCTTGCCCATGCAGGAGCATCAGTAGATTTAACAATTTTCTCACTGCATC
TAGCAGGTGTATCATCAATTTTAGGTGCAGTTAACTTCATTACCACAATTATTAATATGA
AACCTCCAGCCATCTCCCAATATCAAACACCCCTCTTTGTGTGAGCCGTACTAGTAACGG
CTGTCCTTCTCCTCCTCTCACTTCCAGTTCTAGCTGCTGGAATTACAATGCTTCTTACGG
ATCGTAATCTTAATACCACATTCTTCGACCCTGCAGGGGGAGGAGACCCAATCCTATATC
AACACTTA
>Alburnus sp. Volvi Strymon River GFFB311-18
CCCTAAGCCTCCTTATCCGAGCCGAACTAAGCCAGCCTGGGTCACTTTTAGGTGATGATC
AAATTTATAATGTCATCGTTACCGCCCACGCCTTTGTAATAATTTTCTTTATAGTCATGC
CAATTCTTATTGGAGGGTTTGGAAACTGACTCGTCCCACTAATGATTGGTGCACCCGACA
TAGCATTCCCACGAATAAATAACATGAGTTTCTGGCTCCTTCCCCCATCATTCCTACTGC
TATTAGCTTCTTCTGGAGTTGAGGCCGGCGCTGGGACGGGGTGAACAGTATACCCACCCC
TCGCAGGCAATCTTGCCCATGCAGGAGCATCAGTAGATTTAACAATCTTCTCACTCCATC
TAGCAGGTGTATCATCAATTTTAGGTGCAGTTAACTTCATTACCACAATTATTAATATGA
AACCTCCAGCCATCTCCCAATATCAAACACCCCTCTTTGTGTGAGCCGTACTAGTAACGG
CTGTCCTTCTCCTCCTCTCACTACCAGTTCTAGCTGCTGGAATTACAATGCTTCTTACGG
ATCGTAATCTTAATACCACATTCTTCGATCCGGCAGGGGGAGGAGACCCAATCCTATATC
AACACTTA
>Alburnus sp. Volvi Strymon River GFFB316-18
CCCTAAGCCTCCTTATCCGAGCCGAACTAAGCCAGCCTGGGTCACTTTTAGGTGATGATC
AAATTTATAATGTCATCGTTACCGCCCACGCCTTTGTAATAATTTTCTTTATAGTCATGC
CAATTCTTATTGGAGGGTTTGGAAACTGACTCGTCCCACTAATGATTGGTGCACCCGACA
TAGCATTCCCACGAATAAATAACATGAGTTTCTGGCTCCTTCCCCCATCATTCCTACTGC
TATTAGCTTCTTCTGGAGTTGAGGCCGGCGCTGGGACGGGGTGAACAGTATACCCACCCC
TCGCAGGCAATCTTGCCCATGCAGGAGCATCAGTAGATTTAACAATCTTCTCACTCCATC
TAGCAGGTGTATCATCAATTTTAGGTGCAGTTAACTTCATTACCACAATTATTAATATGA
AACCTCCAGCCATCTCCCAATATCAAACACCCCTCTTTGTGTGAGCCGTACTAGTAACGG
CTGTCCTTCTCCTCCTCTCACTACCAGTTCTAGCTGCTGGAATTACAATGCTTCTTACGG
ATCGTAATCTTAATACCACATTCTTCGATCCGGCAGGGGGAGGAGACCCAATCCTATATC
AACACTTA
>Alburnus sp. Volvi Strymon River GFFB314-18
CCCTAAGCCTCCTTATCCGAGCCGAACTAAGCCAGCCTGGGTCACTTTTAGGTGATGATC
AAATTTATAATGTCATCGTTACCGCCCACGCCTTTGTAATAATTTTCTTTATAGTCATGC
CAATTCTTATTGGAGGGTTTGGAAACTGACTCGTCCCACTAATGATTGGTGCACCCGACA
TAGCATTCCCACGAATAAATAACATGAGTTTCTGGCTCCTTCCCCCATCATTCCTACTGC
TATTAGCTTCTTCTGGAGTTGAGGCCGGCGCTGGGACGGGGTGAACAGTATACCCACCCC
TCGCAGGCAATCTTGCCCATGCAGGAGCATCAGTAGATTTAACAATCTTCTCACTCCATC
TAGCAGGTGTATCATCAATTTTAGGTGCAGTTAACTTCATTACCACAATTATTAATATGA
AACCTCCAGCCATCTCCCAATATCAAACACCCCTCTTTGTGTGAGCCGTACTAGTAACGG
CTGTCCTTCTCCTCCTCTCACTACCAGTTCTAGCTGCTGGAATTACAATGCTTCTTACGG
ATCGTAATCTTAATACCACATTCTTCGATCCGGCAGGGGGAGGAGACCCAATCCTATATC
AACACTTA
>Alburnus sp. Volvi Strymon River GFFB313-18
CCCTAAGCCTCCTTATCCGAGCCGAACTAAGCCAGCCTGGGTCACTTTTAGGTGATGATC
AAATTTATAATGTCATCGTTACCGCCCACGCCTTTGTAATAATTTTCTTTATAGTCATGC
CAATTCTTATTGGAGGGTTTGGAAACTGACTCGTCCCACTAATGATTGGTGCACCCGACA
TAGCATTCCCACGAATAAATAACATGAGTTTCTGGCTCCTTCCCCCATCATTCCTACTGC
TATTAGCTTCTTCTGGAGTTGAGGCCGGCGCTGGGACGGGGTGAACGGTATACCCACCCC
TCGCAGGCAATCTTGCCCATGCAGGAGCATCAGTAGATTTAACAATCTTCTCACTCCATC
TAGCAGGTGTATCATCAATTTTAGGTGCAGTTAACTTCATTACCACAATTATTAATATGA
AACCTCCAGCCATCTCCCAATATCAAACACCCCTCTTTGTGTGAGCCGTACTAGTAACGG
CTGTCCTTCTCCTCCTCTCACTACCAGTTCTAGCTGCTGGAATTACAATGCTTCTTACGG
ATCGTAATCTTAATACCACATTCTTCGATCCGGCAGGGGGAGGAGACCCAATCCTATATC
AACACTTA
>Alburnus sp. Volvi Strymon River GFFB312-18
CCCTAAGCCTCCTTATCCGAGCCGAACTAAGCCAGCCTGGGTCACTTTTAGGTGATGATC
AAATTTATAATGTCATCGTTACCGCCCACGCCTTTGTAATAATTTTCTTTATAGTCATGC
CAATTCTTATTGGAGGGTTTGGAAACTGACTCGTCCCACTAATGATTGGTGCACCCGACA
TAGCATTCCCACGAATAAATAACATGAGTTTCTGGCTCCTTCCCCCATCATTCCTACTGC
TATTAGCTTCTTCTGGAGTTGAGGCCGGCGCTGGGACGGGGTGAACAGTATACCCACCCC
TCGCAGGCAATCTTGCCCATGCAGGAGCATCAGTAGATTTAACAATCTTCTCACTCCATC
TAGCAGGTGTATCATCAATTTTAGGTGCAGTTAACTTCATTACCACAATTATTAATATGA
AACCTCCAGCCATCTCCCAATATCAAACACCCCTCTTTGTGTGAGCCGTACTAGTAACGG
CTGTCCTTCTCCTCCTCTCACTACCAGTTCTAGCTGCTGGAATTACAATGCTTCTTACGG
ATCGTAATCTTAATACCACGTTCTTCGATCCGGCAGGGGGAGGAGACCCAATCCTATATC
AACACTTA
>Alburnus sp. Volvi Strymon River GFFB315-18
CCCTAAGCCTCCTTATCCGAGCCGAACTAAGCCAGCCTGGGTCACTTTTAGGTGATGATC
AAATTTATAATGTCATCGTTACCGCCCACGCCTTTGTAATAATTTTCTTTATAGTCATGC
CAATTCTTATTGGAGGGTTTGGAAACTGACTCGTCCCACTAATGATTGGTGCACCCGACA
TAGCATTCCCACGAATAAATAACATGAGTTTCTGGCTCCTTCCCCCATCATTCCTACTGC
TATTAGCTTCTTCTGGAGTTGAGGCCGGCGCTGGGACGGGGTGAACAGTATACCCACCCC
TCGCAGGCAATCTTGCCCATGCAGGAGCATCAGTAGATTTAACAATCTTCTCACTCCATC
TAGCAGGTGTATCATCAATTTTAGGTGCAGTTAACTTCATTACCACAATTATTAATATGA
AACCTCCAGCCATCTCCCAATATCAAACACCCCTCTTTGTGTGAGCCGTACTAGTAACGG
CTGTCCTTCTCCTCCTCTCACTACCAGTTCTAGCTGCTGGAATTACAATGCTTCTTACGG
ATCGTAATCTTAATACCACGTTCTTCGATCCGGCAGGGGGAGGAGACCCAATCCTATATC
AACACTTA
>Alburnus macedonicus Doirani Lake GRFRF061-08
CCCTAAGCCTCCTTATCCGAGCTGAACTAAGCCAGCCTGGGTCACTTTTAGGTGATGATC
AAATTTATAATGTCATCGTTACCGCCCACGCCTTTGTAATAATTTTCTTTATAGTCGTGC
CAATTTTTTTTGGAGGGTTTGGAAACTGACTCGTCCCACTAATGATTGGTGCACCCGATA
TAGCATTCCCACGAATAAATAACATGAGTTTCTGGCTCCTTCCCCCATCATTCCTACTGC
TATTAGCTTCTTCTGGGGTTGAGGCCGGAGCTGGGACGGGATGAACAGTATACCCACCCC
TCGCAGGCAATCTTGCCCATGCAGGAGCATCAGTAGATTTAACAATCTTCTCACTCCATC
TAGCAGGTGTATCATCAATTTTAGGTGCAGTTAACTTCATTACCACAATTATTAATATGA
AACCTCCAGCCATCTCCCAATATCAAACACCCCTCTTTGTGTGAGCCGTACTAGTAACGG
CTGTCCTTCTCCTCCTCTCACTACCAGTTCTAGCTGCTGGGATTACAATGCTTCTTACAG
ATCGTAATCTTAATACCACATTCTTCGACCCGGCAGGGGGAGGAGACCCAATCCTATATC
AACACTTA
>Alburnus macedonicus Doirani Lake GRFRF062-08
CCCTAAGCCTCCTTATCCGAGCTGAACTAAGCCAGCCTGGGTCACTTTTAGGTGATGATC
AAATTTATAATGTCATCGTTACCGCCCACGCCTTTGTAATAATTTTCTTTATAGTCGTGC
CAATTTTTTTTGGAGGGTTTGGAAACTGACTCGTCCCACTAATGATTGGTGCACCCGATA
TAGCATTCCCACGAATAAATAACATGAGTTTCTGGCTCCTTCCCCCATCATTCCTACTGC
TATTAGCTTCTTCTGGGGTTGAGGCCGGAGCTGGGACGGGATGAACAGTATACCCACCCC
TCGCAGGCAATCTTGCCCATGCAGGAGCATCAGTAGATTTAACAATCTTCTCACTCCATC
TAGCAGGTGTATCATCAATTTTAGGTGCAGTTAACTTCATTACCACAATTATTAATATGA
AACCTCCAGCCATCTCCCAATATCAAACACCCCTCTTTGTGTGAGCCGTACTAGTAACGG
CTGTCCTTCTCCTCCTCTCACTACCAGTTCTAGCTGCTGGGATTACAATGCTTCTTACAG
ATCGTAATCTTAATACCACATTCTTCGACCCGGCAGGGGGAGGAGACCCAATCCTATATC
AACACTTA
>Alburnus macedonicus Doirani Lake GRFRF060-08
CCCTAAGCCTCCTTATCCGAGCTGAACTAAGCCAGCCTGGGTCACTTTTAGGTGATGATC
AAATTTATAATGTCATCGTTACCGCCCACGCCTTTGTAATAATTTTCTTTATAGTCATGC
CAATTCTTATTGGAGGGTTTGGAAACTGACTCGTCCCACTAATGATTGGTGCACCCGATA
TAGCATTCCCACGAATAAATAACATGAGTTTCTGGCTCCTTCCCCCATCATTCCTACTGC
TATTAGCTTCTTCTGGGGTTGAGGCCGGAGCTGGGACGGGATGAACAGTATACCCACCCC
TCGCAGGCAATCTTGCCCATGCAGGAGCATCAGTAGATTTAACAATCTTCTCACTCCATC
TAGCAGGTGTATCATCAATTTTAGGTGCAGTTAACTTCATTACCACAATTATTAATATGA
AACCTCCAGCCATCTCCCAATATCAAACACCCCTCTTTGTGTGAGCCGTACTAGTAACGG
CTGTCCTTCTCCTCCTCTCACTACCAGTTCTAGCTGCTGGGATTACAATGCTTCTTACAG
ATCGTAATCTTAATACCACATTCTTCGACCCGGCAGGGGGAGGAGACCCAATCCTATATC
AACACTTA
>Alburnus thessalicus Axios River GFFB098-18
CCCTAAGCCTCCTTATCCGAGCTGAACTAAGCCAGCCTGGGTCACTTTTAGGTGATGATC
AAATTTATAATGTCATCGTTACCGCCCACGCCTTTGTAATAATTTTCTTTATAGTCATGC
CAATTCTTATTGGAGGGTTTGGAAACTGACTCGTCCCACTAATGATTGGTGCACCCGATA
TAGCATTCCCACGAATAAATAACATGAGTTTCTGGCTCCTTCCCCCATCATTCCTACTGC
TATTAGCTTCTTCTGGGGTTGAGGCCGGAGCTGGGACGGGATGAACAGTATACCCACCCC
TCGCAGGCAATCTTGCCCATGCAGGAGCATCAGTAGATTTAACAATCTTCTCACTCCATC
TAGCAGGTGTATCATCAATTTTAGGTGCAGTTAACTTCATTACCACAATTATTAATATGA
AACCTCCAGCCCTCTCCCAATATCAAACACCCCTCTTTGTGTGAGCCGTACTAGTAACGG
CTGTCCTTCTCCTCCTCTCACTACCAGTTCTAGCTGCTGGGATTACAATGCTTCTTACAG
ATCGTAATCTTAATACCACATTCTTCGACCCGGCAGGGGGAGGAGACCCAATCCTATATC
AACACTTA
>Alburnus thessalicus Pineios River (Thessaly) FFMBH2008-14
CCCTAAGCCTCCTTATCCGAGCTGAACTAAGCCAGCCTGGGTCACTTTTAGGTGATGATC
AAATTTATAATGTCATCGTTACCGCCCACGCCTTTGTAATAATTTTCTTTATAGTCATGC
CAATTCTTATTGGAGGGTTTGGAAACTGACTCGTCCCACTAATGATTGGTGCACCCGATA
TAGCATTCCCACGAATAAATAACATGAGTTTCTGGCTCCTTCCCCCATCATTCCTACTGC
TATTAGCTTCTTCTGGGGTTGAGGCCGGAGCTGGGACGGGATGAACAGTATACCCACCCC
TCGCAGGCAATCTTGCCCATGCAGGAGCATCAGTAGATTTAACAATCTTCTCACTCCATC
TAGCAGGTGTATCATCAATTTTAGGTGCAGTTAACTTCATTACCACAATTATTAATATGA
AACCTCCAGCCATCTCCCAATATCAAACACCCCTCTTTGTGTGAGCCGTACTAGTAACGG
CTGTCCTTCTCCTCCTCTCACTACCAGTTCTAGCTGCTGGGATTACAATGCTTCTTACAG
ATCGTAATCTTAATACCACATTCTTCGACCCGGCAGGGGGAGGAGACCCAATCCTATATC
AACACTTA
>Alburnus thessalicus Pineios River (Thessaly) FFMBH2009-14
CCCTAAGCCTCCTTATCCGAGCTGAACTAAGCCAGCCTGGGTCACTTTTAGGTGATGATC
AAATTTATAATGTCATCGTTACCGCCCACGCCTTTGTAATAATTTTCTTTATAGTCATGC
CAATTCTTATTGGAGGGTTTGGAAACTGACTCGTCCCACTAATGATTGGTGCACCCGATA
TAGCATTCCCACGAATAAATAACATGAGTTTCTGGCTCCTTCCCCCATCATTCCTACTGC
TATTAGCTTCTTCTGGGGTTGAGGCCGGAGCTGGGACGGGATGAACAGTATACCCACCCC
TCGCAGGCAATCTTGCCCATGCAGGAGCATCAGTAGATTTAACAATCTTCTCACTCCATC
TAGCAGGTGTATCATCAATTTTAGGTGCAGTTAACTTCATTACCACAATTATTAATATGA
AACCTCCAGCCATCTCCCAATATCAAACACCCCTCTTTGTGTGAGCCGTACTAGTAACGG
CTGTCCTTCTCCTCCTCTCACTACCAGTTCTAGCTGCTGGGATTACAATGCTTCTTACAG
ATCGTAATCTTAATACCACATTCTTCGACCCGGCAGGGGGAGGAGACCCAATCCTATATC
AACACTTA
>Alburnus thessalicus Axios River FFMBH474-14
CCCTAAGCCTCCTTATCCGAGCTGAACTAAGCCAGCCTGGGTCACTTTTAGGTGATGATC
AAATTTATAATGTCATCGTTACCGCCCACGCCTTTGTAATAATTTTCTTTATAGTCATGC
CAATTCTTATTGGAGGATTTGGAAACTGACTCGTCCCACTAATGATTGGTGCACCCGATA
TAGCATTCCCACGAATAAATAACATGAGTTTCTGGCTCCTTCCCCCATCATTCCTACTGC
TATTAGCTTCTTCTGGGGTTGAGGCCGGAGCTGGGACGGGATGAACAGTATACCCACCCC
TCGCAGGCAATCTTGCCCATGCAGGAGCATCAGTAGATTTAACAATCTTCTCACTCCATC
TAGCAGGTGTATCATCAATTTTAGGTGCAGTTAACTTCATTACCACAATTATTAATATGA
AACCTCCAGCCATCTCCCAATATCAAACACCCCTCTTTGTGTGAGCCGTACTAGTAACGG
CTGTCCTTCTCCTCCTCTCACTACCAGTTCTAGCTGCTGGGATTACAATGCTTCTTACAG
ATCGTAATCTTAATACCACATTCTTCGACCCGGCAGGGGGAGGAGACCCAATCCTATATC
AACACTTA
>Alburnus thessalicus Axios River FFMBH475-14
CCCTAAGCCTCCTTATCCGAGCTGAACTAAGCCAGCCTGGGTCACTTTTAGGTGATGATC
AAATTTATAATGTCATCGTTACCGCCCACGCCTTTGTAATAATTTTCTTTATAGTCATGC
CAATTCTTATTGGAGGGTTTGGAAACTGACTCGTCCCACTAATGATTGGTGCACCCGATA
TAGCATTCCCACGAATAAATAACATGAGTTTCTGGCTCCTTCCCCCATCATTCCTACTGC
TATTAGCTTCTTCTGGGGTTGAGGCCGGAGCTGGGACGGGATGAACAGTATACCCACCCC
TCGCAGGCAATCTTGCCCATGCAGGAGCATCAGTAGATTTAACAATCTTCTCACTCCATC
TAGCAGGTGTATCATCAATTTTAGGTGCAGTTAACTTCATTACCACAATTATTAATATGA
AACCTCCAGCCATCTCCCAATATCAAACACCCCTCTTTGTGTGAGCCGTACTAGTAACGG
CTGTCCTTCTCCTCCTCTCACTACCAGTTCTAGCTGCTGGGATTACAATGCTTCTTACAG
ATCGTAATCTTAATACCACATTCTTCGACCCGGCAGGGGGAGGAGACCCAATCCTATATC
AACACTTA
>Alburnus thessalicus Axios River FFMBH476-14
CCCTAAGCCTCCTTATCCGAGCTGAACTAAGCCAGCCTGGGTCACTTTTAGGTGATGATC
AAATTTATAATGTCATCGTTACCGCCCACGCCTTTGTAATAATTTTCTTTATAGTCATGC
CAATTCTTATTGGAGGGTTTGGAAACTGACTCGTCCCACTAATGATTGGTGCACCCGATA
TAGCATTCCCACGAATAAATAACATGAGTTTCTGGCTCCTTCCCCCATCATTCCTACTGC
TATTAGCTTCTTCTGGGGTTGAGGCCGGAGCTGGGACGGGATGAACAGTATACCCACCCC
TCGCAGGCAATCTTGCCCATGCAGGAGCATCAGTAGATTTAACAATCTTCTCACTCCATC
TAGCAGGTGTATCATCAATTTTAGGTGCAGTTAACTTCATTACCACAATTATTAATATGA
AACCTCCAGCCATCTCCCAATATCAAACACCCCTCTTTGTGTGAGCCGTACTAGTAACGG
CTGTCCTTCTCCTCCTCTCACTACCAGTTCTAGCTGCTGGGATTACAATGCTTCTTACAG
ATCGTAATCTTAATACCACATTCTTCGACCCGGCAGGGGGAGGAGACCCAATCCTATATC
AACACTTA
>Alburnus thessalicus Axios River FFMBH477-14
CCCTAAGCCTCCTTATCCGAGCTGAACTAAGCCAGCCTGGGTCACTTTTAGGTGATGATC
AAATTTATAATGTCATCGTTACCGCCCACGCCTTTGTAATAATTTTCTTTATAGTCATGC
CAATTCTTATTGGAGGGTTTGGAAACTGACTCGTCCCACTAATGATTGGTGCACCCGATA
TAGCATTCCCACGAATAAATAACATGAGTTTCTGGCTCCTTCCCCCATCATTCCTACTGC
TATTAGCTTCTTCTGGGGTTGAGGCCGGAGCTGGGACGGGATGAACAGTATACCCACCCC
TCGCAGGCAATCTTGCCCATGCAGGAGCATCAGTAGATTTAACAATCTTCTCACTCCATC
TAGCAGGTGTATCATCAATTTTAGGTGCAGTTAACTTCATTACCACAATTATTAATATGA
AACCTCCAGCCATCTCCCAATATCAAACACCCCTCTTTGTGTGAGCCGTACTAGTAACGG
CTGTCCTTCTCCTCCTCTCACTACCAGTTCTAGCTGCTGGGATTACAATGCTTCTTACAG
ATCGTAATCTTAATACCACATTCTTCGACCCGGCAGGGGGAGGAGACCCAATCCTATATC
AACACTTA
>Alburnus scoranza Aoos River FFMBH391-14
CCCTAAGCCTCCTTATCCGGGCCGAACTAAGCCAGCCTGGGTCACTTTTAGGTGATGATC
AAATTTATAATGTCATCGTTACCGCCCACGCCTTTGTAATAATTTTCTTTATAGTCATGC
CAATTCTTATTGGAGGGTTTGGAAACTGACTCGTCCCACTGATGATTGGTGCGCCCGATA
TAGCATTCCCACGAATAAATAACATAAGTTTCTGGCTCCTTCCCCCATCATTCCTACTGC
TATTAGCTTCTTCTGGGGTTGAGGCTGGCGCTGGGACGGGGTGAACAGTATACCCACCCC
TCGCAGGCAATCTTGCCCATGCAGGAGCATCAGTAGATTTAACAATCTTCTCACTCCATC
TAGCAGGTGTATCATCAATTTTAGGTGCAGTTAACTTCATTACCACAATTATTAATATGA
AACCTCCAGCCATCTCCCAATATCAAACACCCCTCTTTGTGTGAGCCGTACTAGTAACGG
CTGTCCTTCTCCTCCTCTCACTACCAGTTCTAGCTGCTGGAATTACAATGCTTCTTACAG
ACCGTAATCTTAATACCACATTCTTCGACCCGGCAGGAGGAGGAGACCCAATCTTATATC
AACACTTA
>Alburnus cf. scoranza Aoos River GFFB382-18
CCCTAAGCCTCCTTATCCGGGCCGAACTAAGCCAGCCTGGGTCACTTTTAGGTGATGATC
AAATTTATAATGTCATCGTTACCGCCCACGCCTTTGTAATAATTTTCTTTATAGTCATGC
CAATTCTTATTGGAGGGTTTGGAAACTGACTCGTCCCACTGATGATTGGTGCGCCCGATA
TAGCATTCCCACGAATAAATAACATAAGTTTCTGGCTCCTTCCCCCATCATTCCTACTGC
TATTAGCTTCTTCTGGGGTTGAGGCTGGCGCTGGGACGGGGTGAACAGTATACCCACCCC
TCGCAGGCAATCTTGCCCATGCAGGAGCATCAGTAGATTTAACAATCTTCTCACTCCATC
TAGCAGGTGTATCATCAATTTTAGGTGCAGTTAACTTCATTACCACAATTATTAATATGA
AACCTCCAGCCATCTCCCAATATCAAACACCCCTCTTTGTGTGAGCCGTACTAGTAACGG
CTGTCCTTCTCCTCCTCTCACTACCAGTTCTAGCTGCTGGAATTACAATGCTTCTTACAG
ACCGTAATCTTAATACCACATTCTTCGACCCGGCAGGAGGAGGAGACCCAATCTTATATC
AACACTTA
>Alburnus belvica Megali Prespa Lake FFMBH418-14
CCCTAAGCCTCCTTATCCGAGCCGAACTAAGCCAGCCTGGGTCACTTTTAGGCGATGATC
AAATTTATAATGTCATCGTTACCGCCCACGCCTTTGTAATAATTTTCTTTATAGTCATGC
CAATTCTTATTGGAGGGTTTGGAAACTGACTCGTCCCGCTAATGATTGGTGCGCCTGATA
TAGCATTCCCACGAATAAATAATATGAGTTTCTGACTCCTTCCCCCATCATTCCTACTGC
TATTAGCTTCTTCTGGCGTTGAGGCCGGAGCCGGAACGGGATGAACGGTATACCCACCCC
TCGCAGGTAATCTTGCCCATGCAGGCGCATCAGTAGATTTGACAATCTTCTCACTCCATC
TAGCAGGTGTATCATCAATTTTAGGTGCAGTTAACTTCATTACCACAATTATTAATATGA
AACCTCCAGCCATCTCCCAATATCAAACACCCCTCTTTGTATGAGCCGTACTAGTAACGG
CTGTCCTTCTCCTCCTCTCACTACCAGTTCTAGCTGCTGGAATTACAATGCTTCTTACAG
ACCGTAATCTTAATACCACATTCTTCGACCCGGCAGGAGGAGGAGACCCAATCTTATACC
AACACTTA
>Alburnus belvica Megali Prespa Lake FFMBH425-14
CCCTAAGCCTCCTTATCCGAGCCGAACTAAGCCAGCCTGGGTCACTTTTAGGCGATGATC
AAATTTATAATGTCATCGTTACCGCCCACGCCTTTGTAATAATTTTCTTTATAGTCATGC
CAATTCTTATTGGAGGGTTTGGAAACTGACTCGTCCCGCTAATGATTGGTGCGCCTGATA
TAGCATTCCCACGAATAAATAATATGAGTTTCTGACTCCTTCCCCCATCATTCCTACTGC
TATTAGCTTCTTCTGGCGTTGAGGCCGGAGCCGGAACGGGATGAACGGTATACCCACCCC
TCGCAGGTAATCTTGCCCATGCAGGCGCATCAGTAGATTTGACAATCTTCTCACTCCATC
TAGCAGGTGTATCATCAATTTTAGGTGCAGTTAACTTCATTACCACAATTATTAATATGA
AACCTCCAGCCATCTCCCAATATCAAACACCCCTCTTTGTATGAGCCGTACTAGTAACGG
CTGTCCTTCTCCTCCTCTCACTACCAGTTCTAGCTGCTGGAATTACAATGCTTCTTACAG
ACCGTAATCTTAATACCACATTCTTCGACCCGGCAGGAGGAGGAGACCCAATCTTATACC
AACACTTA
>Alburnus belvica Megali Prespa Lake ANGBF1040-12
CCCTAAGCCTCCTTATCCGAGCCGAGCTAAGCCNNNCTGGGNNACTTNNNNGNGATNATN
NNNNNTNTNANNNNNNNNNTACCGNCCNNNNCNNNNNNATAATTTTCTTTATAGTCATGC
CAATTCTTATTGGAGGGTTTGGAAACTGACTCGTCCCGCTAATGATTGGTGCGCCTGATA
TAGCATTCCCACGAATAAATAATATGAGTTTCTGACTCCTTCCCCCATCATTCCTACTGC
TATTAGCTTCTTCTGGCGTTGAGGCCGGAGCCGGAACGGGATGAACGGTATACCCACCCC
TCGCAGGTAATCTTGCCCATGCAGGCGCATCAGTAGATTTGACAATCTTCTCACTCCATC
TAGCAGGTGTATCATCAATTTTAGGTGCAGTTAACTTCATTACCACAATTATTAATATGA
AACCTCCAGCCATCTCCCAATATCAAACACCCCTCTTTGTATGAGCCGTACTAGTAACGG
CTGTCCTTCTCCTCCTCTCACTACCAGTTCTAGCTGCTGGAATTACAATGCTTCTTACAG
ACCGTAATCTTAATACCACATTCTTCGACCCGGCAGGAGGAGGAGACCCAATCTTATACC
AACACTTA
>Alburnus belvica Megali Prespa Lake FFMBH426-14
CCCTAAGCCTCCTTATCCGAGCCGAACTAAGCCAGCCTGGGTCACTTTTAGGCGATGATC
AAATTTATAATGTCATCGTTACCGCCCACGCCTTTGTAATAATTTTCTTTATAGTCATGC
CAATTCTTATTGGAGGGTTTGGAAACTGACTCGTCCCGCTAATGATTGGTGCGCCTGATA
TAGCATTCCCACGAATAAATAATATGAGTTTCTGACTCCTTCCCCCATCATTCCTACTGC
TATTAGCTTCTTCTGGCGTTGAGGCCGGAGCCGGAACGGGATGAACGGTATACCCACCCC
TCGCAGGTAATCTTGCCCATGCAGGCGCATCAGTAGATTTGACAATCTTCTCACTCCATC
TAGCAGGTGTATCATCAATTTTAGGTGCAGTTAACTTCATTACCACAATTATTAATATGA
AACCTCCAGCCATCTCCCAATATCAAACACCCCTCTTTGTATGAGCCGTACTAGTAACGG
CTGTCCTTCTCCTCCTCTCACTACCAGTTCTAGCTGCTGGAATTACAATGCTTCTTACAG
ACCGTAATCTTAATACCACATTCTTCGACCCGGCAGGAGGAGGAGACCCAATCTTATACC
AACACTTA
>Alburnus belvica Mikri Prespa Lake GRFRF189-10
CCCTAAGCCTCCTTATCCGAGCCGAACTAAGCCAGCCTGGGTCACTTTTAGGCGATGATC
AAATTTATAATGTCATCGTTACCGCCCACGCCTTTGTAATAATTTTCTTTATAGTCATGC
CAATTCTTATTGGAGGGTTTGGAAACTGACTCGTCCCGCTAATGATTGGTGCGCCTGATA
TAGCATTCCCACGAATAAATAATATGAGTTTCTGACTCCTTCCCCCATCATTCCTACTGC
TATTAGCTTCTTCTGGCGTTGAGGCCGGAGCCGGAACGGGATGAACGGTATACCCACCCC
TCGCAGGTAATCTTGCCCATGCAGGCGCATCAGTAGATTTGACAATCTTCTCACTCCATC
TAGCAGGTGTATCATCAATTTTAGGTGCAGTTAACTTCATTACCACAATTATTAATATGA
AACCTCCAGCCATCTCCCAATATCAAACACCCCTCTTTGTATGAGCCGTACTAGTAACGG
CTGTCCTTCTCCTCCTCTCACTACCAGTTCTAGCTGCTGGAATTACAATGCTTCTTACAG
ACCGTAATCTTAATACCACATTCTTCGACCCGGCAGGAGGAGGAGACCCAATCTTATACC
AACACTTA
>Alburnus belvica Mikri Prespa Lake GRFRF190-10
CCCTAAGCCTCCTTATCCGAGCCGAACTAAGCCAGCCTGGGTCACTTTTAGGCGATGATC
AAATTTATAATGTCATCGTTACCGCCCACGCCTTTGTAATAATTTTCTTTATAGTCATGC
CAATTCTTATTGGAGGGTTTGGAAACTGACTCGTCCCGCTAATGATTGGTGCGCCTGATA
TAGCATTCCCACGAATAAATAATATGAGTTTCTGACTCCTTCCCCCATCATTCCTACTGC
TATTAGCTTCTTCTGGCGTTGAGGCCGGAGCCGGAACGGGATGAACGGTATACCCACCCC
TCGCAGGTAATCTTGCCCATGCAGGCGCATCAGTAGATTTGACAATCTTCTCACTCCATC
TAGCAGGTGTATCATCAATTTTAGGTGCAGTTAACTTCATTACCACAATTATTAATATGA
AACCTCCAGCCATCTCCCAATATCAAACACCCCTCTTTGTATGAGCCGTACTAGTAACGG
CTGTCCTTCTCCTCCTCTCACTACCAGTTCTAGCTGCTGGAATTACAATGCTTCTTACAG
ACCGTAATCTTAATACCACATTCTTCGACCCGGCAGGAGGAGGAGACCCAATCTTATACC
AACACTTA
>Alburnus belvica Mikri Prespa Lake GRFRF191-10
CCCTAAGCCTCCTTATCCGAGCCGAACTAAGCCAGCCTGGGTCACTTTTAGGCGATGATC
AAATTTATAATGTCATCGTTACCGCCCACGCCTTTGTAATAATTTTCTTTATAGTCATGC
CAATTCTTATTGGAGGGTTTGGAAACTGACTCGTCCCGCTAATGATTGGTGCGCCTGATA
TAGCATTCCCACGAATAAATAATATGAGTTTCTGACTCCTTCCCCCATCATTCCTACTGC
TATTAGCTTCTTCTGGCGTTGAGGCCGGAGCCGGAACGGGATGAACGGTATACCCACCCC
TCGCAGGTAATCTTGCCCATGCAGGCGCATCAGTAGATTTGACAATCTTCTCACTCCATC
TAGCAGGTGTATCATCAATTTTAGGTGCAGTTAACTTCATTACCACAATTATTAATATGA
AACCTCCAGCCATCTCCCAATATCAAACACCCCTCTTTGTATGAGCCGTACTAGTAACGG
CTGTCCTTCTCCTCCTCTCACTACCAGTTCTAGCTGCTGGAATTACAATGCTTCTTACAG
ACCGTAATCTTAATACCACATTCTTCGACCCGGCAGGAGGAGGAGACCCAATCTTATACC
AACACTTA
>Alburnus volviticus Volvi Lake GRFRF096-08
CCCTAAGCCTCCTTATCCGGGCCGAACTAAGCCAGCCTGGGTCACTCTTAGGTGATGATC
AAATTTATAATGTCATCGTTACCGCCCACGCCTTTGTAATAATTTTCTTTATAGTCATGC
CAATTTTTATTGGGGGGTTTGGAAACTGACTCGTCCCACTAATGATTGGTGCACCCGATA
TAGCATTCCCACGAATAAATAACATGAGTTTCTGACTCCTTCCGCCGTCATTCCTACTGC
TATTAGCTTCTTCTGGGGTTGAGGCCGGGGCTGGGACGGGATGAACAGTATACCCACCCC
TCGCAGGCAATCTTGCCCACGCAGGAGCATCAGTAGATTTAACAATCTTCTCGCTCCATC
TAGCAGGTGTATCATCAATTTTAGGTGCAGTCAACTTCATTACCACCATTATTAATATGA
AACCCCCAGCCATCTCCCAATATCAAACGCCTCTCTTTGTGTGAGCCGTATTAGTAACAG
CTGTCCTTCTCCTCCTCTCACTACCAGTTCTGGCTGCTGGAATTACAATGCTTCTTACAG
ATCGTAATCTTAATACCACATTCTTCGACCCGGCAGGGGGAGGGGACCCAATCTTATATC
AACACTTA
>Alburnus volviticus Volvi Lake GRFRF097-08
CCCTAAGCCTCCTTATCCGGGCCGAACTAAGCCAGCCTGGGTCACTCTTAGGTGATGATC
AAATTTATAATGTCATCGTTACCGCCCACGCCTTTGTAATAATTTTCTTTATAGTCATGC
CAATTTTTATTGGGGGGTTTGGAAACTGACTCGTCCCACTAATGATTGGTGCACCCGATA
TAGCATTCCCACGAATAAATAACATGAGTTTCTGACTCCTTCCGCCGTCATTCCTACTGC
TATTAGCTTCTTCTGGGGTTGAGGCCGGGGCTGGGACGGGATGAACAGTATACCCACCCC
TCGCAGGCAATCTTGCCCACGCAGGAGCATCAGTAGATTTAACAATCTTCTCGCTCCATC
TAGCAGGTGTATCATCAATTTTAGGTGCAGTCAACTTCATTACCACCATTATTAATATGA
AACCCCCAGCCATCTCCCAATATCAAACGCCTCTCTTTGTGTGAGCCGTATTAGTAACAG
CTGTCCTTCTCCTCCTCTCACTACCAGTTCTGGCTGCTGGAATTACAATGCTTCTTACAG
ATCGTAATCTTAATACCACATTCTTCGACCCGGCAGGGGGAGGGGACCCAATCTTATATC
AACACTTA
>Alburnus volviticus Volvi Lake FFMBH245-14
CCCTAAGCCTCCTTATCCGGGCCGAACTAAGCCAGCCTGGGTCACTCTTAGGTGATGATC
AAATTTATAATGTCATCGTTACCGCCCACGCCTTTGTAATAATTTTCTTTATAGTCATGC
CAATTCTTATTGGAGGGTTTGGAAACTGACTCGTCCCACTAATGATTGGTGCACCCGATA
TAGCATTCCCACGAATAAATAACATGAGTTTCTGACTCCTTCCGCCGTCATTCCTACTGC
TATTAGCTTCTTCTGGGGTTGAGGCCGGGGCTGGGACGGGATGAACAGTATACCCACCCC
TCGCAGGCAATCTTGCCCACGCAGGAGCATCAGTAGATTTAACAATCTTCTCGCTCCATC
TAGCAGGTGTATCATCAATTTTAGGTGCAGTCAACTTCATTACCACCATTATTAATATGA
AACCCCCAGCCATCTCCCAATATCAAACGCCTCTCTTTGTGTGAGCCGTATTAGTAACAG
CTGTCCTTCTCCTCCTCTCACTACCAGTTCTGGCTGCTGGAATTACAATGCTTCTTACAG
ATCGTAATCTTAATACCACATTCTTCGACCCGGCAGGGGGAGGGGACCCAATCTTATATC
AACACTTA
>Alburnus volviticus Volvi Lake GRFRF095-08
CCCTAAGCCTCCTTATCCGGGCCGAACTAAGCCAGCCTGGGTCACTCTTAGGTGATGATC
AAATTTATAATGTCATCGTTACCGCCCACGCCTTTGTAATAATTTTCTTTATAGTCATGC
CAATTCTTATTGGAGGGTTTGGAAACTGACTCGTCCCACTAATGATTGGTGCACCCGATA
TAGCATTCCCACGAATAAATAACATGAGTTTCTGACTCCTTCCGCCGTCATTCCTACTGC
TATTAGCTTCTTCTGGGGTTGAGGCCGGGGCTGGGACGGGATGAACAGTATACCCACCCC
TCGCAGGCAATCTTGCCCACGCAGGAGCATCAGTAGATTTAACAATCTTCTCGCTCCATC
TAGCAGGTGTATCATCAATTTTAGGTGCAGTCAACTTCATTACCACCATTATTAATATGA
AACCCCCAGCCATCTCCCAATATCAAACGCCTCTCTTTGTGTGAGCCGTATTAGTAACAG
CTGTCCTTCTCCTCCTCTCACTACCAGTTCTGGCTGCTGGAATTACAATGCTTCTTACAG
ATCGTAATCTTAATACCACATTCTTCGACCCGGCAGGGGGAGGGGACCCAATCTTATATC
AACACTTA
>Alburnus vistonicus Vistonida Lake FFMBH241-14
CCCTAAGCCTCCTTATCCGGGCCGAACTAAGCCAGCCTGGGTCACTCTTAGGTGATGATC
AAATTTATAATGTCATCGTTACCGCCCACGCCTTTGTAATAATTTTCTTTATAGTCATGC
CAATTCTTATTGGAGGGTTTGGAAACTGACTCGTCCCACTAATGATTGGTGCACCCGATA
TAGCATTCCCACGAATAAATAACATGAGTTTCTGACTCCTTCCGCCGTCATTCCTACTGC
TATTAGCTTCTTCTGGGGTTGAGGCCGGGGCTGGGACGGGATGAACAGTATACCCACCCC
TCGCAGGCAATCTTGCCCACGCAGGAGCATCAGTAGATTTAACAATCTTCTCGCTCCATC
TAGCAGGTGTATCATCAATTTTAGGTGCAGTCAACTTCATTACCACCATTATTAATATGA
AACCCCCAGCCATCTCCCAATATCAAACGCCTCTCTTTGTGTGAGCCGTATTAGTAACAG
CTGTCCTTCTCCTCCTCTCACTACCAGTTCTGGCTGCTGGAATTACAATGCTTCTTACAG
ATCGTAATCTTAATACCACATTCTTCGACCCGGCAGGGGGAGGGGACCCAATCTTATATC
AACACTTA
>Alburnus vistonicus Filiouris River GFFB183-18
CCCTAAGCCTCCTTATCCGGGCCGAACTAAGCCAGCCTGGGTCACTCTTAGGTGATGATC
AAATTTATAATGTCATCGTTACCGCCCACGCCTTTGTAATAATTTTCTTTATAGTCATGC
CAATTCTTATTGGAGGGTTTGGAAACTGACTCGTCCCACTAATGATTGGTGCACCCGATA
TAGCATTCCCACGAATAAATAACATGAGTTTCTGACTCCTTCCGCCGTCATTCCTACTGC
TATTAGCTTCTTCTGGGGTTGAGGCCGGGGCTGGGACGGGATGAACAGTATACCCACCCC
TCGCAGGCAATCTTGCCCACGCAGGAGCATCAGTAGATTTAACAATCTTCTCGCTCCATC
TAGCAGGTGTATCATCAATTTTAGGTGCAGTCAACTTCATTACCACCATTATTAATATGA
AACCCCCAGCCATCTCCCAATATCAAACGCCTCTCTTTGTGTGAGCCGTATTAGTAACAG
CTGTCCTTCTCCTCCTCTCACTACCAGTTCTGGCTGCTGGAATTACAATGCTTCTTACAG
ATCGTAATCTTAATACCACATTCTTCGACCCGGCAGGGGGAGGGGACCCAATCTTATATC
AACACTTA
>Alburnus vistonicus Kompsatos River GFFB240-18
CCCTAAGCCTCCTTATCCGGGCCGAACTAAGCCAGCCTGGGTCACTCTTAGGTGATGATC
AAATTTATAATGTCATCGTTACCGCCCACGCCTTTGTAATAATTTTCTTTATAGTCATGC
CAATTCTTATTGGAGGGTTTGGAAACTGACTCGTCCCACTAATGATTGGTGCACCCGATA
TAGCATTCCCACGAATAAATAACATGAGTTTCTGACTCCTTCCGCCGTCATTCCTACTGC
TATTAGCTTCTTCTGGGGTTGAGGCCGGGGCTGGGACGGGATGAACAGTATACCCACCCC
TCGCAGGCAATCTTGCCCACGCAGGAGCATCAGTAGATTTAACAATCTTCTCGCTCCATC
TAGCAGGTGTATCATCAATTTTAGGTGCAGTCAACTTCATTACCACCATTATTAATATGA
AACCCCCAGCCATCTCCCAATATCAAACGCCTCTCTTTGTGTGAGCCGTATTAGTAACAG
CTGTCCTTCTCCTCCTCTCACTACCAGTTCTGGCTGCTGGAATTACAATGCTTCTTACAG
ATCGTAATCTTAATACCACATTCTTCGACCCGGCAGGGGGAGGGGACCCAATCTTATATC
AACACTTA
>Alburnus vistonicus Vosvozis River GFFB173-18
CCCTAAGCCTCCTTATCCGGGCCGAACTAAGCCAGCCTGGGTCACTCTTAGGTGATGATC
AAATTTATAATGTCATCGTTACCGCCCACGCCTTTGTAATAATTTTCTTTATAGTCATGC
CAATTCTTATTGGAGGGTTTGGAAACTGACTCGTCCCACTAATGATTGGTGCACCCGATA
TAGCATTCCCACGAATAAATAACATGAGTTTCTGACTCCTTCCGCCGTCATTCCTACTGC
TATTAGCTTCTTCTGGGGTTGAGGCCGGGGCTGGGACGGGATGAACAGTATACCCACCCC
TCGCAGGCAATCTTGCCCACGCAGGAGCATCAGTAGATTTAACAATCTTCTCGCTCCATC
TAGCAGGTGTATCATCAATTTTAGGTGCAGTCAACTTCATTACCACCATTATTAATATGA
AACCCCCAGCCATCTCCCAATATCAAACGCCTCTCTTTGTGTGAGCCGTATTAGTAACAG
CTGTCCTTCTCCTCCTCTCACTACCAGTTCTGGCTGCTGGAATTACAATGCTTCTTACAG
ATCGTAATCTTAATACCACATTCTTCGACCCGGCAGGGGGAGGGGACCCAATCTTATATC
AACACTTA
>Alburnus vistonicus Vistonida Lake GFFB206-18
CCCTAAGCCTCCTTATCCGGGCCGAACTAAGCCAGCCTGGGTCACTCTTAGGTGATGATC
AAATTTATAATGTCATCGTTACCGCCCACGCCTTTGTAATAATTTTCTTTATAGTCATGC
CAATTCTTATTGGAGGGTTTGGAAACTGACTCGTCCCACTAATGATTGGTGCACCCGATA
TAGCATTCCCACGAATAAATAACATGAGTTTCTGACTCCTTCCGCCGTCATTCCTACTGC
TATTAGCTTCTTCTGGGGTTGAGGCCGGGGCTGGGACGGGATGAACAGTATACCCACCCC
TCGCAGGCAATCTTGCCCACGCAGGAGCATCAGTAGATTTAACAATCTTCTCGCTCCATC
TAGCAGGTGTATCATCAATTTTAGGTGCAGTCAACTTCATTACCACCATTATTAATATGA
AACCCCCAGCCATCTCCCAATATCAAACGCCTCTCTTTGTGTGAGCCGTATTAGTAACAG
CTGTCCTTCTCCTCCTCTCACTACCAGTTCTGGCTGCTGGAATTACAATGCTTCTTACAG
ATCGTAATCTTAATACCACATTCTTCGACCCGGCAGGGGGAGGGGACCCAATCTTATATC
AACACTTA
>Alburnus vistonicus Vistonida Lake GFFB253-18
CCCTAAGCCTCCTTATCCGGGCCGAACTAAGCCAGCCTGGGTCACTCTTAGGTGATGATC
AAATTTATAATGTCATCGTTACCGCCCACGCCTTTGTAATAATTTTCTTTATAGTCATGC
CAATTCTTATTGGAGGGTTTGGAAACTGACTCGTCCCACTAATGATTGGTGCACCCGATA
TAGCATTCCCACGAATAAATAACATGAGTTTCTGACTCCTTCCGCCGTCATTCCTACTGC
TATTAGCTTCTTCTGGGGTTGAGGCCGGGGCTGGGACGGGATGAACAGTATACCCACCCC
TCGCAGGCAATCTTGCCCACGCAGGAGCATCAGTAGATTTAACAATCTTCTCGCTCCATC
TAGCAGGTGTATCATCAATTTTAGGTGCAGTCAACTTCATTACCACCATTATTAATATGA
AACCCCCAGCCATCTCCCAATATCAAACGCCTCTCTTTGTGTGAGCCGTATTAGTAACAG
CTGTCCTTCTCCTCCTCTCACTACCAGTTCTGGCTGCTGGAATTACAATGCTTCTTACAG
ATCGTAATCTTAATACCACATTCTTCGACCCGGCAGGGGGAGGGGACCCAATCTTATATC
AACACTTA
>Alburnus vistonicus Vistonida Lake GFFB255-18
CCCTAAGCCTCCTTATCCGGGCCGAACTAAGCCAGCCTGGGTCACTCTTAGGTGATGATC
AAATTTATAATGTCATCGTTACCGCCCACGCCTTTGTAATAATTTTCTTTATAGTCATGC
CAATTCTTATTGGAGGGTTTGGAAACTGACTCGTCCCACTAATGATTGGTGCACCCGATA
TAGCATTCCCACGAATAAATAACATGAGTTTCTGACTCCTTCCGCCGTCATTCCTACTGC
TATTAGCTTCTTCTGGGGTTGAGGCCGGGGCTGGGACGGGATGAACAGTATACCCACCCC
TCGCAGGCAATCTTGCCCACGCAGGAGCATCAGTAGATTTAACAATCTTCTCGCTCCATC
TAGCAGGTGTATCATCAATTTTAGGTGCAGTCAACTTCATTACCACCATTATTAATATGA
AACCCCCAGCCATCTCCCAATATCAAACGCCTCTCTTTGTGTGAGCCGTATTAGTAACAG
CTGTCCTTCTCCTCCTCTCACTACCAGTTCTGGCTGCTGGAATTACAATGCTTCTTACAG
ATCGTAATCTTAATACCACATTCTTCGACCCGGCAGGGGGAGGGGACCCAATCTTATATC
AACACTTA
>Alburnus vistonicus Kosynthos River GFFB198-18
CCCTAAGCCTCCTTATCCGGGCCGAACTAAGCCAGCCTGGGTCACTCTTAGGTGATGATC
AAATTTATAATGTCATCGTTACCGCCCACGCCTTTGTAATAATTTTCTTTATAGTCATGC
CAATTCTTATTGGAGGGTTTGGAAACTGACTCGTCCCACTAATGATTGGTGCACCCGATA
TAGCATTCCCACGAATAAATAACATGAGTTTCTGACTCCTTCCGCCGTCATTCCTACTGC
TATTAGCTTCTTCTGGGGTTGAGGCCGGGGCTGGGACGGGATGAACAGTATACCCACCCC
TCGCAGGCAATCTTGCCCACGCAGGAGCATCAGTAGATTTAACAATCTTCTCGCTCCATC
TAGCAGGTGTATCATCAATTTTAGGTGCAGTCAACTTCATTACCACCATTATTAATATGA
AACCCCCAGCCATCTCCCAATATCAAACGCCTCTCTTTGTGTGAGCCGTATTAGTAACAG
CTGTCCTTCTCCTCCTCTCACTACCAGTTCTGGCTGCTGGAATTACAATGCTTCTTACAG
ATCGTAATCTTAATACCACATTCTTCGACCCGGCAGGGGGAGGGGACCCAATCTTATATC
AACACTTA
>Alburnus vistonicus Kosynthos River GFFB247-18
CCCTAAGCCTCCTTATCCGGGCCGAACTAAGCCAGCCTGGGTCACTCTTAGGTGATGATC
AAATTTATAATGTCATCGTTACCGCCCACGCCTTTGTAATAATTTTCTTTATAGTCATGC
CAATTCTTATTGGAGGGTTTGGAAACTGACTCGTCCCACTAATGATTGGTGCACCCGATA
TAGCATTCCCACGAATAAATAACATGAGTTTCTGACTCCTTCCGCCGTCATTCCTACTGC
TATTAGCTTCTTCTGGGGTTGAGGCCGGGGCTGGGACGGGATGAACAGTATACCCACCCC
TCGCAGGCAATCTTGCCCACGCAGGAGCATCAGTAGATTTAACAATCTTCTCGCTCCATC
TAGCAGGTGTATCATCAATTTTAGGTGCAGTCAACTTCATTACCACCATTATTAATATGA
AACCCCCAGCCATCTCCCAATATCAAACGCCTCTCTTTGTGTGAGCCGTATTAGTAACAG
CTGTCCTTCTCCTCCTCTCACTACCAGTTCTGGCTGCTGGAATTACAATGCTTCTTACAG
ATCGTAATCTTAATACCACATTCTTCGACCCGGCAGGGGGAGGGGACCCAATCTTATATC
AACACTTA
>Alburnus vistonicus Kompsatos River GFFB241-18
CCCTAAGCCTCCTTATCCGGGCCGAACTAAGCCAGCCTGGGTCACTCTTAGGTGATGATC
AAATTTATAATGTCATCGTTACCGCCCACGCCTTTGTAATAATTTTCTTTATAGTCATGC
CAATTCTTATTGGAGGGTTTGGAAACTGACTCGTCCCACTAATGATTGGTGCACCCGATA
TAGCATTCCCACGAATAAATAACATGAGTTTCTGACTCCTTCCGCCGTCATTCCTACTGC
TATTAGCTTCTTCTGGGGTTGAGGCCGGGGCTGGGACGGGATGAACAGTATACCCACCCC
TCGCAGGCAATCTTGCCCACGCAGGAGCATCAGTAGATTTAACAATCTTCTCGCTCCATC
TAGCAGGTGTATCATCAATTTTAGGTGCAGTCAACTTCATTACCACCATTATTAATATGA
AACCCCCAGCCATCTCCCAATATCAAACGCCTCTCTTTGTGTGAGCCGTATTAGTAACAG
CTGTCCTTCTCCTCCTCTCACTACCAGTTCTGGCTGCTGGAATTACAATGCTTCTTACAG
ATCGTAATCTTAATACCACATTCTTCGACCCGGCAGGGGGAGGGGACCCAATCTTATATC
AACACTTA
>Alburnus vistonicus Kosynthos River GFFB246-18
CCCTAAGCCTCCTTATCCGGGCCGAACTAAGCCAGCCTGGGTCACTCTTAGGTGATGATC
AAATTTATAATGTCATCGTTACCGCCCACGCCTTTGTAATAATTTTCTTTATAGTCATGC
CAATTCTTATTGGAGGGTTTGGAAACTGACTCGTCCCACTAATGATTGGTGCACCCGATA
TAGCATTCCCACGAATAAATAACATGAGTTTCTGACTCCTTCCGCCGTCATTCCTACTGC
TATTAGCTTCTTCTGGGGTTGAGGCCGGGGCTGGGACGGGATGAACAGTATACCCACCCC
TCGCAGGCAATCTTGCCCACGCAGGAGCATCAGTAGATTTAACAATCTTCTCGCTCCATC
TAGCAGGTGTATCATCAATTTTAGGTGCAGTCAACTTCATTACCACCATTATTAATATGA
AACCCCCAGCCATCTCCCAATATCAAACGCCTCTCTTTGTGTGAGCCGTATTAGTAACAG
CTGTCCTTCTCCTCCTCTCACTACCAGTTCTGGCTGCTGGAATTACAATGCTTCTTACAG
ATCGTAATCTTAATACCACATTCTTCGACCCGGCAGGGGGAGGGGACCCAATCTTATATC
AACACTTA
>Alburnus vistonicus Kompsatos River GFFB239-18
CCCTAAGCCTCCTTATCCGGGCCGAACTAAGCCAGCCTGGGTCACTCTTAGGTGATGATC
AAATTTATAATGTCATCGTTACCGCCCACGCCTTTGTAATAATTTTCTTTATAGTCATGC
CAATTCTTATTGGAGGGTTTGGAAACTGACTCGTCCCACTAATGATTGGTGCACCCGATA
TAGCATTCCCACGAATAAATAACATGAGTTTCTGACTCCTTCCGCCGTCATTCCTACTGC
TATTAGCTTCTTCTGGGGTTGAGGCCGGGGCTGGGACGGGATGAACAGTATACCCACCCC
TCGCAGGCAATCTTGCCCACGCAGGAGCATCAGTAGATTTAACAATCTTCTCGCTCCATC
TAGCAGGTGTATCATCAATTTTAGGTGCAGTCAACTTCATTACCACCATTATTAATATGA
AACCCCCAGCCATCTCCCAATATCAAACGCCTCTCTTTGTGTGAGCCGTATTAGTAACAG
CTGTCCTTCTCCTCCTCTCACTACCAGTTCTGGCTGCTGGAATTACAATGCTTCTTACAG
ATCGTAATCTTAATACCACATTCTTCGACCCGGCAGGGGGAGGGGACCCAATCTTATATC
AACACTTA
>Alburnus vistonicus Filiouris River GFFB226-18
CCCTAAGCCTCCTTATCCGGGCCGAACTAAGCCAGCCTGGGTCACTCTTAGGTGATGATC
AAATTTATAATGTCATCGTTACCGCCCACGCCTTTGTAATAATTTTCTTTATAGTCATGC
CAATTCTTATTGGAGGGTTTGGAAACTGACTCGTCCCACTAATGATTGGTGCACCCGATA
TAGCATTCCCACGAATAAATAACATGAGTTTCTGACTCCTTCCGCCGTCATTCCTACTGC
TATTAGCTTCTTCTGGGGTTGAGGCCGGGGCTGGGACGGGATGAACAGTATACCCACCCC
TCGCAGGCAATCTTGCCCACGCAGGAGCATCAGTAGATTTAACAATCTTCTCGCTCCATC
TAGCAGGTGTATCATCAATTTTAGGTGCAGTCAACTTCATTACCACCATTATTAATATGA
AACCCCCAGCCATCTCCCAATATCAAACGCCTCTCTTTGTGTGAGCCGTATTAGTAACAG
CTGTCCTTCTCCTCCTCTCACTACCAGTTCTGGCTGCTGGAATTACAATGCTTCTTACAG
ATCGTAATCTTAATACCACATTCTTCGACCCGGCAGGGGGAGGGGACCCAATCTTATATC
AACACTTA
>Alburnus vistonicus Vistonida Lake GFFB205-18
CCCTAAGCCTCCTTATCCGGGCCGAACTAAGCCAGCCTGGGTCACTCTTAGGTGATGATC
AAATTTATAATGTCATCGTTACCGCCCACGCCTTTGTAATAATTTTCTTTATAGTCATGC
CAATTCTTATTGGAGGGTTTGGAAACTGACTCGTCCCACTAATGATTGGTGCACCCGATA
TAGCATTCCCACGAATAAATAACATGAGTTTCTGACTCCTTCCGCCGTCATTCCTACTGC
TATTAGCTTCTTCTGGGGTTGAGGCCGGGGCTGGGACGGGATGAACAGTATACCCACCCC
TCGCAGGCAATCTTGCCCACGCAGGAGCATCAGTAGATTTAACAATCTTCTCGCTCCATC
TAGCAGGTGTATCATCAATTTTAGGTGCAGTCAACTTCATTACCACCATTATTAATATGA
AACCCCCAGCCATCTCCCAATATCAAACGCCTCTCTTTGTGTGAGCCGTATTAGTAACAG
CTGTCCTTCTCCTCCTCTCACTACCAGTTCTGGCTGCTGGAATTACAATGCTTCTTACAG
ATCGTAATCTTAATACCACATTCTTCGACCCGGCAGGGGGAGGGGACCCAATCTTATATC
AACACTTA
>Alburnus vistonicus Kosynthos River GFFB248-18
CCCTAAGCCTCCTTATCCGGGCCGAACTAAGCCAGCCTGGGTCACTCTTAGGTGATGATC
AAATTTATAATGTCATCGTTACCGCCCACGCCTTTGTAATAATTTTCTTTATAGTCATGC
CAATTCTTATTGGAGGGTTTGGAAACTGACTCGTCCCACTAATGATTGGTGCACCCGATA
TAGCATTCCCACGAATAAATAACATGAGTTTCTGACTCCTTCCGCCGTCATTCCTACTGC
TATTAGCTTCTTCTGGGGTTGAGGCCGGGGCTGGGACGGGATGAACAGTATACCCACCCC
TCGCAGGCAATCTTGCCCACGCAGGAGCATCAGTAGATTTAACAATCTTCTCGCTCCATC
TAGCAGGTGTATCATCAATTTTAGGTGCAGTCAACTTCATTACCACCATTATTAATATGA
AACCCCCAGCCATCTCCCAATATCAAACGCCTCTCTTTGTGTGAGCCGTATTAGTAACAG
CTGTCCTTCTCCTCCTCTCACTACCAGTTCTGGCTGCTGGAATTACAATGCTTCTTACAG
ATCGTAATCTTAATACCACATTCTTCGACCCGGCAGGGGGAGGGGACCCAATCTTATATC
AACACTTA
>Alburnus vistonicus Vistonida Lake GFFB256-18
CCCTAAGCCTCCTTATCCGGGCCGAACTAAGCCAGCCTGGGTCACTCTTAGGTGATGATC
AAATTTATAATGTCATCGTTACCGCCCACGCCTTTGTAATAATTTTCTTTATAGTCATGC
CAATTCTTATTGGAGGGTTTGGAAACTGACTCGTCCCACTAATGATTGGTGCACCCGATA
TAGCATTCCCACGAATAAATAACATGAGTTTCTGACTCCTTCCGCCGTCATTCCTACTGC
TATTAGCTTCTTCTGGGGTTGAGGCCGGGGCTGGGACGGGATGAACAGTATACCCACCCC
TCGCAGGCAATCTTGCCCACGCAGGAGCATCAGTAGATTTAACAATCTTCTCGCTCCATC
TAGCAGGTGTATCATCAATTTTAGGTGCAGTCAACTTCATTACCACCATTATTAATATGA
AACCCCCAGCCATCTCCCAATATCAAACGCCTCTCTTTGTGTGAGCCGTATTAGTAACAG
CTGTCCTTCTCCTCCTCTCACTACCAGTTCTGGCTGCTGGAATTACAATGCTTCTTACAG
ATCGTAATCTTAATACCACATTCTTCGACCCGGCAGGGGGAGGGGACCCAATCTTATATC
AACACTTA
>Alburnus vistonicus Kompsatos River GFFB237-18
CCCTAAGCCTCCTTATCCGGGCCGAACTAAGCCAGCCTGGGTCACTCTTAGGTGATGATC
AAATTTATAATGTCATCGTTACCGCCCACGCCTTTGTAATAATTTTCTTTATAGTCATGC
CAATTCTTATTGGAGGGTTTGGAAACTGACTCGTCCCACTAATGATTGGTGCACCCGATA
TAGCATTCCCACGAATAAATAACATGAGTTTCTGACTCCTTCCGCCGTCATTCCTACTGC
TATTAGCTTCTTCTGGGGTTGAGGCCGGGGCTGGGACGGGATGAACAGTATACCCACCCC
TCGCAGGCAATCTTGCCCACGCAGGAGCATCAGTAGATTTAACAATCTTCTCGCTCCATC
TAGCAGGTGTATCATCAATTTTAGGTGCAGTCAACTTCATTACCACCATTATTAATATGA
AACCCCCAGCCATCTCCCAATATCAAACGCCTCTCTTTGTGTGAGCCGTATTAGTAACAG
CTGTCCTTCTCCTCCTCTCACTACCAGTTCTGGCTGCTGGAATTACAATGCTTCTTACAG
ATCGTAATCTTAATACCACATTCTTCGACCCGGCAGGGGGAGGGGACCCAATCTTATATC
AACACTTA
>Alburnus vistonicus Vistonida Lake GFFB254-18
CCCTAAGCCTCCTTATCCGGGCCGAACTAAGCCAGCCTGGGTCACTCTTAGGTGATGATC
AAATTTATAATGTCATCGTTACCGCCCACGCCTTTGTAATAATTTTCTTTATAGTCATGC
CAATTCTTATTGGAGGGTTTGGAAACTGACTCGTCCCACTAATGATTGGTGCACCCGATA
TAGCATTCCCACGAATAAATAACATGAGTTTCTGACTCCTTCCGCCGTCATTCCTACTGC
TATTAGCTTCTTCTGGGGTTGAGGCCGGGGCTGGGACGGGATGAACAGTATACCCACCCC
TCGCAGGCAATCTTGCCCACGCAGGAGCATCAGTAGATTTAACAATCTTCTCGCTCCATC
TAGCAGGTGTATCATCAATTTTAGGTGCAGTCAACTTCATTACCACCATTATTAATATGA
AACCCCCAGCCATCTCCCAATATCAAACGCCTCTCTTTGTGTGAGCCGTATTAGTAACAG
CTGTCCTTCTCCTCCTCTCACTACCAGTTCTGGCTGCTGGAATTACAATGCTTCTTACAG
ATCGTAATCTTAATACCACATTCTTCGACCCGGCAGGGGGAGGGGACCCAATCTTATATC
AACACTTA
>Alburnus vistonicus Filiouris River GFFB184-18
CCCTAAGCCTCCTTATCCGGGCCGAACTAAGCCAGCCTGGGTCACTCTTAGGTGATGATC
AAATTTATAATGTCATCGTTACCGCCCACGCCTTTGTAATAATTTTCTTTATAGTCATGC
CAATTCTTATTGGAGGGTTTGGAAACTGACTCGTCCCACTAATGATTGGTGCACCCGATA
TAGCATTCCCACGAATAAATAACATGAGTTTCTGACTCCTTCCGCCGTCATTCCTACTGT
TATTAGCTTCTTCTGGGGTTGAGGCCGGGGCTGGGACGGGATGAACAGTATACCCACCCC
TCGCAGGCAATCTTGCCCACGCAGGAGCATCAGTAGATTTAACAATCTTCTCGCTCCATC
TAGCAGGTGTATCATCAATTTTAGGTGCAGTCAACTTCATTACCACCATTATTAATATGA
AACCCCCAGCCATCTCCCAATATCAAACGCCTCTCTTTGTGTGAGCCGTATTAGTAACAG
CTGTCCTTCTCCTCCTCTCACTACCAGTTCTGGCTGCTGGAATTACAATGCTTCTTACAG
ATCGTAATCTTAATACCACATTCTTCGACCCGGCAGGGGGAGGGGACCCAATCTTATATC
AACACTTA
>Alburnus vistonicus Vosvozis River GFFB174-18
CCCTAAGCCTCCTTATCCGGGCCGAACTAAGCCAGCCTGGGTCACTCTTAGGTGATGATC
AAATTTATAATGTCATCGTTACCGCCCACGCCTTTGTAATAATTTTCTTTATAGTCATGC
CAATTCTTATTGGAGGGTTTGGAAACTGACTCGTCCCACTAATGATTGGTGCACCCGATA
TAGCATTCCCACGAATAAATAACATGAGTTTCTGACTCCTTCCGCCGTCATTCCTACTGC
TATTAGCTTCTTCTGGGGTTGAGGCCGGGGCTGGGACGGGATGAACAGTATACCCACCCC
TCGCAGGCAATCTTGCCCACGCAGGAGCATCAGTAGATTTAACAATCTTCTCGCTCCATC
TAGCAGGTGTATCATCAATTTTAGGTGCAGTCAACTTCATTACCACCATTATTAATATGA
AACCCCCAGCCATCTCCCAATATCAAACGCCTCTCTTTGTGTGAGCCGTATTAGTAACAG
CTGTCCTTCTCCTCCTCTCACTACCAGTTCTGGCTGCTGGAATTACAATGCTTCTTACAG
ATCGTAATCTTAATACCACATTCTTCGACCCGGCAGGGGGAGGGGACCCAATCTTATATC
AACACTTA
>Alburnus vistonicus Kompsatos River GFFB238-18
CCCTAAGCCTCCTTATCCGGGCCGAACTAAGCCAGCCTGGGTCACTCTTAGGTGATGATC
AAATTTATAATGTCATCGTTACCGCCCACGCCTTTGTAATAATTTTCTTTATAGTCATGC
CAATTCTTATTGGAGGGTTTGGAAACTGACTCGTCCCACTAATGATTGGTGCACCCGATA
TAGCATTCCCACGAATAAATAACATGAGTTTCTGACTCCTTCCGCCGTCATTCCTACTGC
TATTAGCTTCTTCTGGGGTTGAGGCCGGGGCTGGGACGGGATGAACAGTATACCCACCCC
TCGCAGGCAATCTTGCCCACGCAGGAGCATCAGTAGATTTAACAATCTTCTCGCTCCATC
TAGCAGGTGTATCATCAATTTTAGGTGCAGTCAACTTCATTACCACCATTATTAATATGA
AACCCCCAGCCATCTCCCAATATCAAACGCCTCTCTTTGTGTGAGCCGTATTAGTAACAG
CTGTCCTTCTCCTCCTCTCACTACCAGTTCTGGCTGCTGGAATTACAATGCTTCTTACAG
ATCGTAATCTTAATACCACATTCTTCGACCCGGCAGGGGGAGGGGACCCAATCTTATATC
AACACTTA
>Alburnus vistonicus Filiouris River GFFB224-18
CCCTAAGCCTCCTTATCCGGGCCGAACTAAGCCAGCCTGGGTCACTCTTAGGTGATGATC
AAATTTATAATGTCATCGTTACCGCCCACGCCTTTGTAATAATTTTCTTTATAGTCATGC
CAATTCTTATTGGAGGGTTTGGAAACTGACTCGTCCCACTAATGATTGGTGCACCCGATA
TAGCATTCCCACGAATAAATAACATGAGTTTCTGACTCCTTCCGCCGTCATTCCTACTGC
TATTAGCTTCTTCTGGGGTTGAGGCCGGGGCTGGGACGGGATGAACAGTATACCCACCCC
TCGCAGGCAATCTTGCCCACGCAGGAGCATCAGTAGATTTAACAATCTTCTCGCTCCATC
TAGCAGGTGTATCATCAATTTTAGGTGCAGTCAACTTCATTACCACCATTATTAATATGA
AACCCCCAGCCATCTCCCAATATCAAACGCCTCTCTTTGTGTGAGCCGTATTAGTAACAG
CTGTCCTTCTCCTCCTCTCACTACCAGTTCTGGCTGCTGGAATTACAATGCTTCTTACAG
ATCGTAATCTTAATACCACATTCTTCGACCCGGCAGGGGGAGGGGACCCAATCTTATATC
AACACTTA
>Alburnus vistonicus Kosynthos River GFFB197-18
CCCTAAGCCTCCTTATCCGGGCCGAACTAAGCCAGCCTGGGTCACTCTTAGGTGATGATC
AAATTTATAATGTCATCGTTACCGCCCACGCCTTTGTAATAATTTTCTTTATAGTCATGC
CAATTCTTATTGGAGGGTTTGGAAACTGACTCGTCCCACTAATGATTGGTGCACCCGATA
TAGCATTCCCACGAATAAATAACATGAGTTTCTGACTCCTTCCGCCGTCATTCCTACTGC
TATTAGCTTCTTCTGGGGTTGAGGCCGGGGCTGGGACGGGATGAACAGTATACCCACCCC
TCGCAGGCAATCTTGCCCACGCAGGAGCATCAGTAGATTTAACAATCTTCTCGCTCCATC
TAGCAGGTGTATCATCAATTTTAGGTGCAGTCAACTTCATTACCACCATTATTAATATGA
AACCCCCAGCCATCTCCCAATATCAAACGCCTCTCTTTGTGTGAGCCGTATTAGTAACAG
CTGTCCTTCTCCTCCTCTCACTACCAGTTCTGGCTGCTGGAATTACAATGCTTCTTACAG
ATCGTAATCTTAATACCACATTCTTCGACCCGGCAGGGGGAGGGGACCCAATCTTATATC
AACACTTA
>Alburnus vistonicus Vistonida Lake GFFB207-18
CCCTAAGCCTCCTTATCCGGGCCGAACTAAGCCAGCCTGGGTCACTCTTAGGTGATGATC
AAATTTATAATGTCATCGTTACCGCCCACGCCTTTGTAATAATTTTCTTTATAGTCATGC
CAATTCTTATTGGAGGGTTTGGAAACTGACTCGTCCCACTAATGATTGGTGCACCCGATA
TAGCATTCCCACGAATAAATAACATGAGTTTCTGACTCCTTCCGCCGTCATTCCTACTGC
TATTAGCTTCTTCTGGGGTTGAGGCCGGGGCTGGGACGGGATGAACAGTATACCCACCCC
TCGCAGGCAATCTTGCCCACGCAGGAGCATCAGTAGATTTAACAATCTTCTCGCTCCATC
TAGCAGGTGTATCATCAATTTTAGGTGCAGTCAACTTCATTACCACCATTATTAATATGA
AACCCCCAGCCATCTCCCAATATCAAACGCCTCTCTTTGTGTGAGCCGTATTAGTAACAG
CTGTCCTTCTCCTCCTCTCACTACCAGTTCTGGCTGCTGGAATTACAATGCTTCTTACAG
ATCGTAATCTTAATACCACATTCTTCGACCCGGCAGGGGGAGGGGACCCAATCTTATATC
AACACTTA
>Alburnus vistonicus Filiouris River GFFB223-18
CCCTAAGCCTCCTTATCCGGGCCGAACTAAGCCAGCCTGGGTCACTCTTAGGTGATGATC
AAATTTATAATGTCATCGTTACCGCCCACGCCTTTGTAATAATTTTCTTTATAGTCATGC
CAATTCTTATTGGAGGGTTTGGAAACTGACTCGTCCCACTAATGATTGGTGCACCCGATA
TAGCATTCCCACGAATAAATAACATGAGTTTCTGACTCCTTCCGCCGTCATTCCTACTGC
TATTAGCTTCTTCTGGGGTTGAGGCCGGGGCTGGGACGGGATGAACAGTATACCCACCCC
TCGCAGGCAATCTTGCCCACGCAGGAGCATCAGTAGATTTAACAATCTTCTCGCTCCATC
TAGCAGGTGTATCATCAATTTTAGGTGCAGTCAACTTCATTACCACCATTATTAATATGA
AACCCCCAGCCATCTCCCAATATCAAACGCCTCTCTTTGTGTGAGCCGTATTAGTAACAG
CTGTCCTTCTCCTCCTCTCACTACCAGTTCTGGCTGCTGGAATTACAATGCTTCTTACAG
ATCGTAATCTTAATACCACATTCTTCGACCCGGCAGGGGGAGGGGACCCAATCTTATATC
AACACTTA
>Alburnus vistonicus Filiouris River GFFB225-18
CCCTAAGCCTCCTTATCCGGGCCGAACTAAGCCAGCCTGGGTCACTCTTAGGTGATGATC
AAATTTATAATGTCATCGTTACCGCCCACGCCTTTGTAATAATTTTCTTTATAGTCATGC
CAATTCTTATTGGAGGGTTTGGAAACTGACTCGTCCCACTAATGATTGGTGCACCCGATA
TAGCATTCCCACGAATAAATAACATGAGTTTCTGACTCCTTCCGCCGTCATTCCTACTGC
TATTAGCTTCTTCTGGGGTTGAGGCCGGGGCTGGGACGGGATGAACAGTATACCCACCCC
TCGCAGGCAATCTTGCCCACGCAGGAGCATCAGTAGATTTAACAATCTTCTCGCTCCATC
TAGCAGGTGTATCATCAATTTTAGGTGCAGTCAACTTCATTACCACCATTATTAATATGA
AACCCCCAGCCATCTCCCAATATCAAACGCCTCTCTTTGTGTGAGCCGTATTAGTAACAG
CTGTCCTTCTCCTCCTCTCACTACCAGTTCTGGCTGCTGGAATTACAATGCTTCTTACAG
ATCGTAATCTTAATACCACATTCTTCGACCCGGCAGGGGGAGGGGACCCAATCTTATATC
AACACTTA
>Alburnus vistonicus Filiouris River GFFB227-18
CCCTAAGCCTCCTTATCCGGGCCGAACTAAGCCAGCCTGGGTCACTCTTAGGTGATGATC
AAATTTATAATGTCATCGTTACCGCCCACGCCTTTGTAATAATTTTCTTTATAGTCATGC
CAATTCTTATTGGAGGGTTTGGAAACTGACTCGTCCCACTAATGATTGGTGCACCCGATA
TAGCATTCCCACGAATAAATAACATGAGTTTCTGACTCCTTCCGCCGTCATTCCTACTGT
TATTAGCTTCTTCTGGGGTTGAGGCCGGGGCTGGGACGGGATGAACAGTATACCCACCCC
TCGCAGGCAATCTTGCCCACGCAGGAGCATCAGTAGATTTAACAATCTTCTCGCTCCATC
TAGCAGGTGTATCATCAATTTTAGGTGCAGTCAACTTCATTACCACCATTATTAATATGA
AACCCCCAGCCATCTCCCAATATCAAACGCCTCTCTTTGTGTGAGCCGTATTAGTAACAG
CTGTCCTTCTCCTCCTCTCACTACCAGTTCTGGCTGCTGGAATTACAATGCTTCTTACAG
ATCGTAATCTTAATACCACATTCTTCGACCCGGCAGGGGGAGGGGACCCAATCTTATATC
AACACTTA
>Alburnus vistonicus Vosvozis River GFFB175-18
CCCTAAGCCTCCTTATCCGGGCCGAACTAAGCCAGCCTGGGTCACTCTTAGGTGATGATC
AAATTTATAATGTCATCGTTACCGCCCACGCCTTTGTAATAATTTTCTTTATAGTCATGC
CAATTCTTATTGGAGGGTTTGGAAACTGACTCGTCCCACTAATGATTGGTGCACCCGATA
TAGCATTCCCACGAATAAATAACATGAGTTTCTGACTCCTTCCGCCGTCATTCCTACTGC
TATTAGCTTCTTCTGGGGTTGAGGCCGGGGCTGGGACGGGATGAACAGTATACCCACCCC
TCGCAGGCAATCTTGCCCACGCAGGAGCATCAGTAGATTTAACAATCTTCTCGCTCCATC
TAGCAGGTGTATCATCAATTTTAGGTGCAGTCAACTTCATTACCACCATTATTAATATGA
AACCCCCAGCCATCTCCCAATATCAAACGCCTCTCTTTGTGTGAGCCGTATTAGTAACAG
CTGTCCTTCTCCTCCTCTCACTACCAGTTCTGGCTGCTGGAATTACAATGCTTCTTACAG
ATCGTAATCTTAATACCACATTCTTCGACCCGGCAGGGGGAGGGGACCCAATCTTATATC
AACACTTA
>Alburnus vistonicus Kosynthos River GFFB199-18
CCCTAAGCCTCCTTATCCGGGCCGAACTAAGCCAGCCTGGGTCACTCTTAGGTGATGATC
AAATTTATAATGTCATCGTTACCGCCCACGCCTTTGTAATAATTTTCTTTATAGTCATGC
CAATTCTTATTGGAGGGTTTGGAAACTGACTCGTCCCACTAATGATTGGTGCACCCGATA
TAGCATTCCCACGAATAAATAACATGAGTTTCTGACTCCTTCCGCCGTCATTCCTACTGC
TATTAGCTTCTTCTGGGGTTGAGGCCGGGGCTGGGACGGGATGAACAGTATACCCACCCC
TCGCAGGCAATCTTGCCCACGCAGGAGCATCAGTAGATTTAACAATCTTCTCGCTCCATC
TAGCAGGTGTATCATCAATTTTAGGTGCAGTCAACTTCATTACCACCATTATTAATATGA
AACCCCCAGCCATCTCCCAATATCAAACGCCTCTCTTTGTGTGAGCCGTATTAGTAACAG
CTGTCCTTCTCCTCCTCTCACTACCAGTTCTGGCTGCTGGAATTACAATGCTTCTTACAG
ATCGTAATCTTAATACCACATTCTTCGACCCGGCAGGGGGAGGGGACCCAATCT-ATATC
AACACTTA
>Barbus balcanicus Axios River GFFB001-17
CCTTAAGCCTCCTCATTCGAGCCGAATTAAGCCAACCCGGGTCACTTCTAGGCGATGACC
AAATTTATAACGTTATTGTTACTGCTCACGCCTTCGTGATGATCTTCTTTATAGTAATGC
CCATCCTTATTGGAGGATTTGGAAATTGACTTGTGCCACTAATAATTGGAGCCCCAGACA
TGGCATTCCCCCGAATAAATAACATAAGCTTCTGACTACTACCCCCATCATTCCTATTAT
TACTAGCTTCTTCTGGTGTTGAGGCTGGAGCCGGAACAGGATGAACAGTATATCCCCCTC
TTTCAGGAAACCTAGCCCACGCGGGAGCATCAGTAGACCTAACGATCTTCTCACTCCACC
TGGCAGGGGTTTCATCAATCCTAGGAGCAATTAATTTTATCACTACAACTATTAACATGA
AACCCCCAGCCATCTCCCAATATCAAACACCCTTATTTGTATGATCCGTGCTTGTAACCG
CCGTACTACTTCTTCTATCATTACCGGTTTTAGCCGCCGGGATTACAATACTCCTAACAG
ATCGGAACCTCAACACCACATTCTTTGATCCAGCTGGAGGAGGAGACCCAATCCTTTACC
AACATTTATTCTGATTCTTTG
>Barbus balcanicus Axios River GFFB002-17
CCTTAAGCCTCCTCATTCGAGCCGAATTAAGCCAACCCGGGTCACTTCTAGGCGATGACC
AAATTTATAACGTTATTGTTACTGCTCACGCCTTCGTGATGATCTTCTTTATAGTAATGC
CCATCCTTATTGGAGGATTTGGAAATTGACTTGTGCCACTAATAATTGGAGCCCCAGACA
TGGCATTCCCCCGAATAAATAACATAAGCTTCTGACTACTACCCCCATCATTCCTATTAT
TACTAGCTTCTTCTGGTGTTGAGGCTGGAGCCGGAACAGGATGAACAGTATATCCCCCTC
TTTCAGGAAACCTAGCCCACGCGGGAGCATCAGTAGACCTAACGATCTTCTCACTCCACC
TGGCAGGGGTTTCATCAATCCTAGGAGCAATTAATTTTATCACTACAACTATTAACATGA
AACCCCCAGCCATCTCCCAATATCAAACACCCTTATTTGTATGATCCGTGCTTGTAACCG
CCGTACTACTTCTTCTATCATTACCGGTTTTAGCCGCCGGGATTACAATACTCCTAACAG
ATCGGAACCTCAACACCACATTCTTTGATCCAGCTGGAGGAGGAGACCCAATCCTTTACC
AACATTTATTCTGATTCTTTG
>Barbus balcanicus Axios River GFFB003-17
CCTTAAGCCTCCTCATTCGAGCCGAATTAAGCCAACCCGGGTCACTTCTAGGCGATGACC
AAATTTATAACGTTATTGTTACTGCTCACGCCTTCGTGATGATCTTCTTTATAGTAATGC
CCATCCTTATTGGAGGATTTGGAAATTGACTTGTGCCACTAATAATTGGAGCCCCAGACA
TGGCATTCCCCCGAATAAATAACATAAGCTTCTGACTACTACCCCCATCATTCCTATTAT
TACTAGCTTCTTCTGGTGTTGAGGCTGGAGCCGGAACAGGATGAACAGTATATCCCCCTC
TTTCAGGAAACCTAGCCCACGCGGGAGCATCAGTAGACCTAACGATCTTCTCACTCCACC
TGGCAGGGGTTTCATCAATCCTAGGAGCAATTAATTTTATCACTACAACTATTAACATGA
AACCCCCAGCCATCTCCCAATATCAAACACCCTTATTTGTATGATCCGTGCTTGTAACCG
CCGTACTACTTCTTCTATCATTACCGGTTTTAGCCGCCGGGATTACAATACTCCTAACAG
ATCGGAACCTCAACACCACATTCTTTGATCCAGCTGGAGGAGGAGACCCAATCCTTTACC
AACATTTATTCTGATTCTTTG
>Barbus balcanicus Axios River GFFB004-17
CCTTAAGCCTCCTCATTCGAGCCGAATTAAGCCAACCCGGGTCACTTCTAGGCGATGACC
AAATTTATAACGTTATTGTTACTGCTCACGCCTTCGTGATGATCTTCTTTATAGTAATGC
CCATCCTTATTGGAGGATTTGGAAATTGACTTGTGCCACTAATAATTGGAGCCCCAGACA
TGGCATTCCCCCGAATAAATAACATAAGCTTCTGACTACTACCCCCATCATTCCTATTAT
TACTAGCTTCTTCTGGTGTTGAGGCTGGAGCCGGAACAGGATGAACAGTATATCCCCCTC
TTTCAGGAAACCTAGCCCACGCGGGAGCATCAGTAGACCTAACGATCTTCTCACTCCACC
TGGCAGGGGTTTCATCAATCCTAGGAGCAATTAATTTTATCACTACAACTATTAACATGA
AACCCCCAGCCATCTCCCAATATCAAACACCCTTATTTGTATGATCCGTGCTTGTAACCG
CCGTACTACTTCTTCTATCATTACCGGTTTTAGCCGCCGGGATTACAATACTCCTAACAG
ATCGGAACCTCAACACCACATTCTTTGATCCAGCTGGAGGAGGAGACCCAATCCTTTACC
AACATTTATTCTGATTCTTTG
>Barbus balcanicus Axios River GFFB005-17
CCTTAAGCCTCCTCATTCGAGCCGAATTAAGCCAACCCGGGTCACTTCTAGGCGATGACC
AAATTTATAACGTTATTGTTACTGCTCACGCCTTCGTGATGATCTTCTTTATAGTAATGC
CCATCCTTATTGGAGGATTTGGAAATTGACTTGTGCCACTAATAATTGGAGCCCCAGACA
TGGCATTCCCCCGAATAAATAACATAAGCTTCTGACTACTACCCCCATCATTCCTATTAT
TACTAGCTTCTTCTGGTGTTGAGGCTGGAGCCGGAACAGGATGAACAGTATATCCCCCTC
TTTCAGGAAACCTAGCCCACGCGGGAGCATCAGTAGACCTAACGATCTTCTCACTCCACC
TGGCAGGGGTTTCATCAATCCTAGGAGCAATTAATTTTATCACTACAACTATTAACATGA
AACCCCCAGCCATCTCCCAATATCAAACACCCTTATTTGTATGATCCGTGCTTGTAACCG
CCGTACTACTTCTTCTATCATTACCGGTTTTAGCCGCCGGGATTACAATACTCCTAACAG
ATCGGAACCTCAACACCACATTCTTTGATCCAGCTGGAGGAGGAGACCCAATCCTTTACC
AACATTTATTCTGATTCTTTG
>Barbus balcanicus Axios River GFFB006-17
CCTTAAGCCTCCTCATTCGAGCCGAATTAAGCCAACCCGGGTCACTTCTAGGCGATGACC
AAATTTATAACGTTATTGTTACTGCTCACGCCTTCGTGATGATCTTCTTTATAGTAATGC
CCATCCTTATTGGAGGATTTGGAAATTGACTTGTGCCACTAATAATTGGAGCCCCAGACA
TGGCATTCCCCCGAATAAATAACATAAGCTTCTGACTACTACCCCCATCATTCCTATTAT
TACTAGCTTCTTCTGGTGTTGAGGCTGGAGCCGGAACAGGATGAACAGTATATCCCCCTC
TTTCAGGAAACCTAGCCCACGCGGGAGCATCAGTAGACCTGACGATCTTCTCACTCCACC
TGGCAGGGGTTTCATCAATCCTAGGAGCAATTAATTTTATCACTACAACTATTAACATGA
AACCCCCAGCCATCTCCCAATATCAAACACCCTTATTTGTATGATCCGTGCTTGTAACCG
CCGTACTACTTCTTCTATCATTACCGGTTTTAGCCGCCGGGATTACAATACTCCTAACAG
ATCGGAACCTCAACACCACATTCTTTGATCCAGCTGGAGGAGGAGACCCAATCCTTTACC
AACATTTATTCTGATTCTTTG
>Barbus balcanicus Axios River GFFB007-17
CCTTAAGCCTCCTCATTCGAGCCGAATTAAGCCAACCCGGGTCACTTCTAGGCGATGACC
AAATTTATAACGTTATTGTTACTGCTCACGCCTTCGTGATGATCTTCTTTATAGTAATGC
CCATCCTTATTGGAGGATTTGGAAATTGACTTGTGCCACTAATAATTGGAGCCCCAGACA
TGGCATTCCCCCGAATAAATAACATAAGCTTCTGACTACTACCCCCATCATTCCTATTAT
TACTAGCTTCTTCTGGTGTTGAGGCTGGAGCCGGAACAGGATGAACAGTATATCCCCCTC
TTTCAGGAAACCTAGCCCACGCGGGAGCATCAGTAGACCTAACGATCTTCTCACTCCACC
TGGCAGGGGTTTCATCAATCCTAGGAGCAATTAATTTTATCACTACAACTATTAACATGA
AACCCCCAGCCATCTCCCAATATCAAACACCCTTATTTGTATGATCCGTGCTTGTAACCG
CCGTACTACTTCTTCTATCATTACCGGTTTTAGCCGCCGGGATTACAATACTCCTAACAG
ATCGGAACCTCAACACCACATTCTTTGATCCAGCTGGAGGAGGAGACCCAATCCTTTACC
AACATTTATTCTGATTCTTTG
>Barbus balcanicus Axios River GFFB008-17
CCTTAAGCCTCCTCATTCGAGCCGAATTAAGCCAACCCGGGTCACTTCTAGGCGATGACC
AAATTTATAACGTTATTGTTACTGCTCACGCCTTCGTGATGATCTTCTTTATAGTAATGC
CCATCCTTATTGGAGGATTTGGAAATTGACTTGTGCCACTAATAATTGGAGCCCCAGACA
TGGCATTCCCCCGAATAAATAACATAAGCTTCTGACTACTACCCCCATCATTCCTATTAT
TACTAGCTTCTTCTGGTGTTGAGGCTGGAGCCGGAACAGGATGAACAGTATATCCCCCTC
TTTCAGGAAACCTAGCCCACGCGGGAGCATCAGTAGACCTAACGATCTTCTCACTCCACC
TGGCAGGGGTTTCATCAATCCTAGGAGCAATTAATTTTATCACTACAACTATTAACATGA
AACCCCCAGCCATCTCCCAATATCAAACACCCTTATTTGTATGATCCGTGCTTGTAACCG
CCGTACTACTTCTTCTATCATTACCGGTTTTAGCCGCCGGGATTACAATACTCCTAACAG
ATCGGAACCTCAACACCACATTCTTTGATCCAGCTGGAGGAGGAGACCCAATCCTTTACC
AACATTTATTCTGATTCTTTG
>Barbus balcanicus Aliakmonas River FFMBH777-14
CCTTAAGCCTCCTCATTCGAGCCGAATTAAGCCAACCCGGGTCACTTCTAGGCGATGACC
AAATTTATAACGTTATTGTTACTGCTCACGCCTTCGTGATGATCTTCTTTATAGTAATGC
CCATCCTTATTGGAGGATTTGGAAATTGACTTGTGCCACTAATAATTGGAGCCCCAGACA
TGGCATTCCCCCGAATAAATAACATAAGCTTCTGACTACTACCCCCATCATTCCTATTAT
TACTAGCTTCTTCTGGTGTTGAGGCTGGAGCTGGAACAGGATGAACAGTATATCCCCCTC
TTTCAGGAAACCTAGCCCACGCGGGAGCATCAGTAGACCTAACGATCTTCTCACTCCACC
TGGCAGGGGTTTCATCAATCCTAGGAGCAATTAATTTTATTACTACAACTATTAACATGA
AACCCCCAGCCATCTCCCAATATCAAACACCCTTATTTGTCTGATCCGTGCTTGTAACCG
CCGTACTACTTCTTCTATCATTACCGGTTTTAGCCGCCGGGATTACAATACTCCTAACAG
ATCGGAACCTCAACACCACATTCTTTGATCCAGCTGGAGGAGGAGACCCAATCCTTTACC
AACATTTATTCTGATTCTTTG
>Barbus balcanicus Aliakmonas River FFMBH778-14
CCTTAAGCCTCCTCATTCGAGCCGAATTAAGCCAACCCGGGTCACTTCTAGGCGATGACC
AAATTTATAACGTTATTGTTACTGCTCACGCCTTCGTGATGATCTTCTTTATAGTAATGC
CCATCCTTATTGGAGGATTTGGAAATTGACTTGTGCCACTAATAATTGGAGCCCCAGACA
TGGCATTCCCCCGAATAAATAACATAAGCTTCTGACTACTACCCCCATCATTCCTATTAT
TACTAGCTTCTTCTGGTGTTGAGGCTGGAGCCGGAACAGGATGAACAGTATATCCCCCTC
TTTCAGGAAACCTAGCCCACGCGGGAGCATCAGTAGACCTAACGATCTTCTCACTCCACC
TGGCAGGGGTTTCATCAATCCTAGGAGCAATTAATTTTATCACTACAACTATTAACATGA
AACCCCCAGCCATCTCCCAATATCAAACACCCTTATTTGTCTGATCCGTGCTTGTAACCG
CCGTACTACTTCTTCTATCATTACCGGTTTTAGCCGCCGGGATTACAATACTCCTAACAG
ATCGGAACCTCAACACCACATTCTTTGATCCAGCTGGAGGAGGAGACCCAATCCTTTACC
AACATTTATTCTGATTCTTTG
>Barbus balcanicus Aliakmonas River FFMBH779-14
CCTTAAGCCTCCTCATTCGAGCCGAATTAAGCCAACCCGGGTCACTTCTAGGCGATGACC
AAATTTATAACGTTATTGTTACTGCTCACGCCTTCGTGATGATCTTCTTTATAGTAATGC
CCATCCTTATTGGAGGATTTGGAAATTGACTTGTGCCACTAATAATTGGAGCCCCAGACA
TGGCATTCCCCCGAATAAATAACATAAGCTTCTGACTACTACCCCCATCATTCCTATTAT
TACTAGCTTCTTCTGGTGTTGAGGCTGGAGCCGGAACAGGATGAACAGTATATCCCCCTC
TTTCAGGAAACCTAGCCCACGCGGGAGCATCAGTAGACCTAACGATCTTCTCACTCCACC
TGGCAGGGGTTTCATCAATCCTAGGAGCAATTAATTTTATCACTACAACTATTAACATGA
AACCCCCAGCCATCTCCCAATATCAAACACCCTTATTTGTCTGATCCGTGCTTGTAACCG
CCGTACTACTTCTTCTATCATTACCGGTTTTAGCCGCCGGGATTACAATACTCCTAACAG
ATCGGAACCTCAACACCACATTCTTTGATCCAGCTGGAGGAGGAGACCCAATCCTTTACC
AACATTTATTCTGATTCTTTG
>Barbus balcanicus Axios River GFFB009-17
CCTTAAGCCTTCTCATTCGAGCCGAATTAAGCCAACCCGGATCACTTCTAGGCGATGACC
AAATTTACAATGTTATTGTTACTGCTCACGCCTTCGTGATGATCTTCTTTATAGTAATGC
CCATCCTTATTGGAGGATTTGGAAACTGACTTGTACCACTAATAATTGGAGCCCCAGACA
TAGCATTCCCCCGGATAAATAACATAAGCTTCTGACTACTGCCCCCATCATTCCTACTGT
TACTAGCCTCTTCTGGTGTTGAAGCCGGGGCCGGGACAGGATGAACAGTGTACCCACCTC
TTTCAGGAAACTTAGCCCACGCGGGAGCATCAGTAGACCTAACAATCTTCTCGCTACACT
TAGCGGGAGTCTCATCAATCCTAGGGGCAATCAATTTTATTACTACAACTATTAACATGA
AACCCCCAGCCATCTCCCAATATCAAACACCCCTATTCGTCTGATCCGTACTTGTAACCG
CCGTATTACTTCTTCTATCATTACCAGTTTTAGCCGCCGGAATTACGATACTCCTAACAG
ATCGAAACCTAAACACCACATTCTTTGACCCAGCTGGAGGAGGAGACCCAATCCTTTACC
AACATTTATTCTGATTCTTTG
>Barbus balcanicus Axios River GFFB010-17
CCTTAAGCCTTCTCATTCGAGCCGAATTAAGCCAACCCGGATCACTTCTAGGCGATGACC
AAATTTACAATGTTATTGTTACTGCTCACGCCTTCGTGATGATCTTCTTTATAGTAATGC
CCATCCTTATTGGAGGATTTGGAAACTGACTTGTACCACTAATAATTGGAGCCCCAGACA
TAGCATTCCCCCGGATAAATAACATAAGCTTCTGACTACTGCCCCCATCATTCCTACTGT
TACTAGCCTCTTCTGGTGTTGAAGCCGGGGCCGGGACAGGATGAACAGTGTACCCACCTC
TTTCAGGAAACTTAGCCCACGCGGGAGCATCAGTAGACCTAACAATCTTCTCGCTACACT
TAGCGGGAGTCTCATCAATCCTAGGGGCAATCAATTTTATTACTACAACTATTAACATGA
AACCCCCAGCCATCTCCCAATATCAAACACCCCTATTCGTCTGATCCGTACTTGTAACCG
CCGTATTACTTCTTCTATCATTACCAGTTTTAGCCGCCGGAATTACGATACTCCTAACAG
ATCGAAACCTAAACACCACATTCTTTGACCCAGCTGGAGGAGGAGACCCAATCCTTTACC
AACATTTATTCTGATTCTTTG
>Barbus balcanicus Doirani Lake GRFRF072-08
CCTTAAGCCTTCTCATTCGAGCCGAATTAAGCCAACCCGGATCACTTCTAGGCGATGACC
AAATTTACAATGTTATTGTTACTGCTCACGCCTTCGTGATGATCTTCTTTATAGTAATGC
CCATCCTTATTGGAGGATTTGGAAACTGACTTGTACCACTAATAATTGGAGCCCCAGACA
TAGCATTCCCCCGGATAAATAACATAAGCTTCTGACTACTGCCCCCATCATTCCTACTGT
TACTAGCCTCTTCTGGTGTTGAAGCCGGGGCCGGGACAGGATGAACAGTGTACCCACCTC
TTTCAGGAAACTTAGCCCACGCGGGAGCATCAGTAGACCTAACAATCTTCTCGCTACACT
TAGCGGGAGTCTCATCAATCCTAGGGGCAATCAATTTTATTACTACAACTATTAACATGA
AACCCCCAGCCATCTCCCAATATCAAACACCCCTATTCGTCTGATCCGTACTTGTAACCG
CCGTATTACTTCTTCTATCATTACCAGTTTTAGCCGCCGGAATTACGATACTCCTAACAG
ATCGAAACCTAAACACCACATTCTTTGACCCAGCTGGAGGAGGAGACCCAATCCTTTACC
AACATTTATTCTGATTCTTTG
>Barbus balcanicus Doirani Lake GRFRF073-08
CCTTAAGCCTTCTCATTCGAGCCGAATTAAGCCAACCCGGATCACTTCTAGGCGATGACC
AAATTTACAATGTTATTGTTACTGCTCACGCCTTCGTGATGATCTTCTTTATAGTAATGC
CCATCCTTATTGGAGGATTTGGAAACTGACTTGTACCACTAATAATTGGAGCCCCAGACA
TAGCATTCCCCCGGATAAATAACATAAGCTTCTGACTACTGCCCCCATCATTCCTACTGT
TACTAGCCTCTTCTGGTGTTGAAGCCGGGGCCGGGACAGGATGAACAGTGTACCCACCTC
TTTCAGGAAACTTAGCCCACGCGGGAGCATCAGTAGACCTAACAATCTTCTCGCTACACT
TAGCGGGAGTCTCATCAATCCTAGGGGCAATCAATTTTATTACTACAACTATTAACATGA
AACCCCCAGCCATCTCCCAATATCAAACACCCCTATTCGTCTGATCCGTACTTGTAACCG
CCGTATTACTTCTTCTATCATTACCAGTTTTAGCCGCCGGAATTACGATACTCCTAACAG
ATCGAAACCTAAACACCACATTCTTTGACCCAGCTGGAGGAGGAGACCCAATCCTTTACC
AACATTTATTCTGATTCTTTG
>Barbus balcanicus Doirani Lake GRFRF074-08
CCTTAAGCCTTCTCATTCGAGCCGAATTAAGCCAACCCGGATCACTTCTAGGCGATGACC
AAATTTACAATGTTATTGTTACTGCTCACGCCTTCGTGATGATCTTCTTTATAGTAATGC
CCATCCTTATTGGAGGATTTGGAAACTGACTTGTACCACTAATAATTGGAGCCCCAGACA
TAGCATTCCCCCGGATAAATAACATAAGCTTCTGACTACTGCCCCCATCATTCCTACTGT
TACTAGCCTCTTCTGGTGTTGAAGCCGGGGCCGGGACAGGATGAACAGTGTACCCACCTC
TTTCAGGAAACTTAGCCCACGCGGGAGCATCAGTAGACCTAACAATCTTCTCGCTACACT
TAGCGGGAGTCTCATCAATCCTAGGGGCAATCAATTTTATTACTACAACTATTAACATGA
AACCCCCAGCCATCTCCCAATATCAAACACCCCTATTCGTCTGATCCGTACTTGTAACCG
CCGTATTACTTCTTCTATCATTACCAGTTTTAGCCGCCGGAATTACGATACTCCTAACAG
ATCGAAACCTAAACACCACATTCTTTGACCCAGCTGGAGGAGGAGACCCAATCCTTTACC
AACATTTATTCTGATTCTTTG
>Barbus cyclolepis Evros River GFFB044-17
CCTTAAGCCTTCTCATTCGAGCCGAATTAAGCCAACCCGGATCACTTCTAGGCGATGACC
AAATTTACAACGTTATTGTTACTGCTCACGCCTTCGTGATGATCTTCTTTATAGTAATGC
CTATCCTTATTGGAGGATTTGGAAACTGACTTGTGCCACTAATAATTGGAGCCCCGGACA
TAGCGTTCCCCCGAATAAATAACATAAGCTTCTGACTACTACCCCCATCATTCCTGCTAT
TACTAGCCTCTTCTGGTGTCGAAGCCGGGGCCGGAACAGGATGAACAGTATATCCACCTC
TTTCAGGAAATTTAGCCCACGCGGGAGCATCAGTAGACCTAACGATCTTCTCACTACACT
TGGCGGGAGTTTCATCAATCCTGGGGGCAATCAATTTTATTACTACGACCATTAACATGA
AACCCCCAGCCATCTCCCAATATCAAACACCCTTATTCGTCTGATCCGTACTTGTAACCG
CCGTACTACTTCTTCTATCATTACCAGTCTTAGCCGCCGGAATTACGATACTCCTAACAG
ATCGAAACCTAAACACCACATTCTTTGACCCAGCTGGGGGAGGGGACCCAATCCTCTACC
AACATTTATTCTGATTCTTTG
>Barbus cyclolepis Evros River GFFB043-17
CCTTAAGCCTTCTCATTCGAGCCGAATTAAGCCAACCCGGATCACTTCTAGGCGATGACC
AAATTTACAACGTTATTGTTACTGCTCACGCCTTCGTGATGATCTTCTTTATAGTAATGC
CTATCCTTATTGGAGGATTTGGAAACTGACTTGTGCCACTAATAATTGGAGCCCCGGACA
TAGCGTTCCCCCGAATAAATAACATAAGCTTCTGACTACTACCCCCATCATTCCTGCTAT
TACTAGCCTCTTCTGGTGTCGAAGCCGGGGCCGGAACAGGATGAACAGTATATCCACCTC
TTTCAGGAAATTTAGCCCACGCGGGAGCATCAGTAGACCTAACGATCTTCTCACTACACT
TGGCGGGAGTTTCATCAATCCTGGGGGCAATCAATTTTATTACTACGACCATTAACATGA
AACCCCCAGCCATCTCCCAATATCAAACACCCTTATTCGTCTGATCCGTACTTGTAACCG
CCGTACTACTTCTTCTATCATTACCAGTCTTAGCCGCCGGAATTACGATACTCCTAACAG
ATCGAAACCTAAACACCACATTCTTTGACCCAGCTGGGGGAGGGGACCCAATCCTCTACC
AACATTTATTCTGATTCTTTG
>Barbus cyclolepis Evros River GFFB039-17
CCTTAAGCCTTCTCATTCGAGCCGAATTAAGCCAACCCGGATCACTTCTAGGCGATGACC
AAATTTACAACGTTATTGTTACTGCTCACGCCTTCGTGATGATCTTCTTTATAGTAATGC
CTATCCTTATTGGAGGATTTGGAAACTGACTTGTGCCACTAATAATTGGAGCCCCGGACA
TAGCGTTCCCCCGAATAAATAACATAAGCTTCTGACTACTACCCCCATCATTCCTGCTAT
TACTAGCTTCTTCTGGTGTCGAAGCCGGGGCCGGAACAGGATGAACAGTATATCCACCTC
TTTCAGGAAATTTAGCCCACGCGGGAGCATCAGTAGACCTAACGATCTTCTCACTACACT
TGGCGGGAGTTTCATCAATCCTGGGGGCAATCAATTTTATTACTACGACCATTAACATGA
AACCCCCAGCCATCTCCCAATATCAAACACCCTTATTCGTCTGATCCGTACTTGTAACCG
CCGTACTACTTCTTCTATCATTACCAGTCTTAGCCGCCGGAATTACGATACTCCTAACAG
ATCGAAACCTAAACACCACATTCTTTGACCCAGCTGGGGGAGGGGACCCAATCCTCTACC
AACATTTATTCTGATTCTTTG
>Barbus cyclolepis Evros River GFFB040-17
CCTTAAGCCTTCTCATTCGAGCCGAATTAAGCCAACCCGGATCACTTCTAGGCGATGACC
AAATTTACAACGTTATTGTTACTGCTCACGCCTTCGTGATGATCTTCTTTATAGTAATGC
CTATCCTTATTGGAGGATTTGGAAACTGACTTGTGCCACTAATAATTGGAGCCCCGGACA
TAGCGTTCCCCCGAATAAATAACATAAGCTTCTGACTACTACCCCCATCATTCCTGCTAT
TACTAGCTTCTTCTGGTGTCGAAGCCGGGGCCGGAACAGGATGAACAGTATATCCACCTC
TTTCAGGAAATTTAGCCCACGCGGGAGCATCAGTAGACCTAACGATCTTCTCACTACACT
TGGCGGGAGTTTCATCAATCCTGGGGGCAATCAATTTTATTACTACGACCATTAACATGA
AACCCCCAGCCATCTCCCAATATCAAACACCCTTATTCGTCTGATCCGTACTTGTAACCG
CCGTACTACTTCTTCTATCATTACCAGTCTTAGCCGCCGGAATTACGATACTCCTAACAG
ATCGAAACCTAAACACCACATTCTTTGACCCAGCTGGGGGAGGGGACCCAATCCTCTACC
AACATTTATTCTGATTCTTTG
>Barbus cyclolepis Evros River GFFB041-17
CCTTAAGCCTTCTCATTCGAGCCGAATTAAGCCAACCCGGATCACTTCTAGGCGATGACC
AAATTTACAACGTTATTGTTACTGCTCACGCCTTCGTGATGATCTTCTTTATAGTAATGC
CTATCCTTATTGGAGGATTTGGAAACTGACTTGTGCCACTAATAATTGGAGCCCCGGACA
TAGCGTTCCCCCGAATAAATAACATAAGCTTCTGACTACTACCCCCATCATTCCTGCTAT
TACTAGCTTCTTCTGGTGTCGAAGCCGGGGCCGGAACAGGATGAACAGTATATCCACCTC
TTTCAGGAAATTTAGCCCACGCGGGAGCATCAGTAGACCTAACGATCTTCTCACTACACT
TGGCGGGAGTTTCATCAATCCTGGGGGCAATCAATTTTATTACTACGACCATTAACATGA
AACCCCCAGCCATCTCCCAATATCAAACACCCTTATTCGTCTGATCCGTACTTGTAACCG
CCGTACTACTTCTTCTATCATTACCAGTCTTAGCCGCCGGAATTACGATACTCCTAACAG
ATCGAAACCTAAACACCACATTCTTTGACCCAGCTGGGGGAGGGGACCCAATCCTCTACC
AACATTTATTCTGATTCTTTG
>Barbus cyclolepis Evros River GFFB042-17
CCTTAAGCCTTCTCATTCGAGCCGAATTAAGCCAACCCGGATCACTTCTAGGCGATGACC
AAATTTACAACGTTATTGTTACTGCTCACGCCTTCGTGATGATCTTCTTTATAGTAATGC
CTATCCTTATTGGAGGATTTGGAAACTGACTTGTGCCACTAATAATTGGAGCCCCGGACA
TAGCGTTCCCCCGAATAAATAACATAAGCTTCTGACTACTACCCCCATCATTCCTGCTAT
TACTAGCTTCTTCTGGTGTCGAAGCCGGGGCCGGAACAGGATGAACAGTATATCCACCTC
TTTCAGGAAATTTAGCCCACGCGGGAGCATCAGTAGACCTAACGATCTTCTCACTACACT
TGGCGGGAGTTTCATCAATCCTGGGGGCAATCAATTTTATTACTACGACCATTAACATGA
AACCCCCAGCCATCTCCCAATATCAAACACCCTTATTCGTCTGATCCGTACTTGTAACCG
CCGTACTACTTCTTCTATCATTACCAGTCTTAGCCGCCGGAATTACGATACTCCTAACAG
ATCGAAACCTAAACACCACATTCTTTGACCCAGCTGGGGGAGGGGACCCAATCCTCTACC
AACATTTATTCTGATTCTTTG
>Barbus cyclolepis Filiouris River GFFB011-17
CCTTAAGCCTTCTCATTCGAGCCGAATTAAGCCAACCCGGATCACTTCTAGGCGATGACC
AAATTTACAACGTTATTGTTACTGCTCACGCCTTCGTGATGATCTTCTTTATAGTAATGC
CTATCCTTATTGGAGGATTTGGAAACTGACTTGTGCCACTAATAATTGGAGCCCCGGACA
TAGCGTTCCCCCGAATAAATAACATAAGCTTCTGACTACTACCCCCATCATTCCTACTAT
TACTAGCCTCTTCTGGTGTCGAAGCCGGGGCCGGAACAGGATGAACAGTATATCCACCTC
TTTCAGGAAATTTAGCCCACGCGGGAGCATCAGTAGACCTAACGATCTTCTCACTACACT
TGGCGGGAGTTTCATCAATCCTGGGGGCAATCAATTTTATTACTACGACCATTAACATGA
AACCCCCAGCCATCTCCCAATATCAAACACCCTTATTCGTCTGATCCGTACTTGTAACCG
CCGTACTACTTCTTCTATCATTACCAGTCTTAGCCGCCGGAATTACGATACTCCTAACAG
ATCGAAACCTAAACACCACATTCTTTGACCCAGCTGGGGGAGGGGACCCAATCCTCTACC
AACATTTATTCTGATTCTTTG
>Barbus cyclolepis Filiouris River GFFB012-17
CCTTAAGCCTTCTCATTCGAGCCGAATTAAGCCAACCCGGATCACTTCTAGGCGATGACC
AAATTTACAACGTTATTGTTACTGCTCACGCCTTCGTGATGATCTTCTTTATAGTAATGC
CTATCCTTATTGGAGGATTTGGAAACTGACTTGTGCCACTAATAATTGGAGCCCCGGACA
TAGCGTTCCCCCGAATAAATAACATAAGCTTCTGACTACTACCCCCATCATTCCTACTAT
TACTAGCCTCTTCTGGTGTCGAAGCCGGGGCCGGAACAGGATGAACAGTATATCCACCTC
TTTCAGGAAATTTAGCCCACGCGGGAGCATCAGTAGACCTAACGATCTTCTCACTACACT
TGGCGGGAGTTTCATCAATCCTGGGGGCAATCAATTTTATTACTACGACCATTAACATGA
AACCCCCAGCCATCTCCCAATATCAAACACCCTTATTCGTCTGATCCGTACTTGTAACCG
CCGTACTACTTCTTCTATCATTACCAGTCTTAGCCGCCGGAATTACGATACTCCTAACAG
ATCGAAACCTAAACACCACATTCTTTGACCCAGCTGGGGGAGGGGACCCAATCCTCTACC
AACATTTATTCTGATTCTTTG
>Barbus cyclolepis Kompsatos River GFFB013-17
CCTTAAGCCTTCTCATTCGAGCCGAATTAAGCCAACCCGGATCACTTCTAGGCGATGACC
AAATTTACAACGTTATTGTTACTGCTCACGCCTTCGTGATGATCTTCTTTATAGTAATGC
CTATCCTTATTGGAGGATTTGGAAACTGACTTGTGCCACTAATAATTGGAGCCCCGGACA
TAGCGTTCCCCCGAATAAATAACATAAGCTTCTGACTACTACCCCCATCATTCCTACTAT
TACTAGCCTCTTCTGGTGTTGAAGCCGGGGCCGGAACAGGATGAACAGTATATCCACCTC
TTTCAGGAAATTTAGCCCACGCGGGAGCATCAGTAGACCTAACGATCTTCTCACTACACT
TGGCGGGAGTTTCATCAATCCTGGGGGCAATCAATTTTATTACTACGACCATTAACATGA
AACCCCCAGCCATCTCCCAATATCAAACACCCTTATTCGTCTGATCCGTACTTGTAACCG
CCGTACTACTTCTTCTATCATTACCAGTCTTAGCCGCCGGAATTACGATACTCCTAACAG
ATCGAAACCTAAACACCACATTCTTTGACCCAGCTGGGGGAGGGGACCCAATCCTCTACC
AACATTTATTCTGATTCTTTG
>Barbus cyclolepis Kosynthos River GFFB014-17
CCTTAAGCCTTCTCATTCGAGCCGAATTAAGCCAACCCGGATCACTTCTAGGCGATGACC
AAATTTACAACGTTATTGTTACTGCTCACGCCTTCGTGATGATCTTCTTTATAGTAATGC
CTATCCTTATTGGAGGATTTGGAAACTGACTTGTGCCACTAATAATTGGAGCCCCGGACA
TAGCGTTCCCCCGAATAAATAACATAAGCTTCTGACTACTACCCCCATCATTCCTACTAT
TACTAGCCTCTTCTGGTGTTGAAGCCGGGGCCGGAACAGGATGAACAGTATATCCACCTC
TTTCAGGAAATTTAGCCCACGCGGGAGCATCAGTAGACCTAACGATCTTCTCACTACACT
TGGCGGGAGTTTCATCAATCCTGGGGGCAATCAATTTTATTACTACGACCATTAACATGA
AACCCCCAGCCATCTCCCAATATCAAACACCCTTATTCGTCTGATCCGTACTTGTAACCG
CCGTACTACTTCTTCTATCATTACCAGTCTTAGCCGCCGGAATTACGATACTCCTAACAG
ATCGAAACCTAAACACCACATTCTTTGACCCAGCTGGGGGAGGGGACCCAATCCTCTACC
AACATTTATTCTGATTCTTTG
>Barbus cyclolepis Kosynthos River GFFB015-17
CCTTAAGCCTTCTCATTCGAGCCGAATTAAGCCAACCCGGATCACTTCTAGGCGATGACC
AAATTTACAACGTTATTGTTACTGCTCACGCCTTCGTGATGATCTTCTTTATAGTAATGC
CTATCCTTATTGGAGGATTTGGAAACTGACTTGTGCCACTAATAATTGGAGCCCCGGACA
TAGCGTTCCCCCGAATAAATAACATAAGCTTCTGACTACTACCCCCATCATTCCTACTAT
TACTAGCCTCTTCTGGTGTTGAAGCCGGGGCCGGAACAGGATGAACAGTATATCCACCTC
TTTCAGGAAATTTAGCCCACGCGGGAGCATCAGTAGACCTAACGATCTTCTCACTACACT
TGGCGGGAGTTTCATCAATCCTGGGGGCAATCAATTTTATTACTACGACCATTAACATGA
AACCCCCAGCCATCTCCCAATATCAAACACCCTTATTCGTCTGATCCGTACTTGTAACCG
CCGTACTACTTCTTCTATCATTACCAGTCTTAGCCGCCGGAATTACGATACTCCTAACAG
ATCGAAACCTAAACACCACATTCTTTGACCCAGCTGGGGGAGGGGACCCAATCCTCTACC
AACATTTATTCTGATTCTTTG
>Barbus cyclolepis Filiouris River GFFB016-17
CCTTAAGCCTTCTCATTCGAGCCGAATTAAGCCAACCCGGATCACTTCTAGGCGATGACC
AAATTTACAACGTTATTGTTACTGCTCACGCCTTCGTGATGATCTTCTTTATAGTAATGC
CTATCCTTATTGGAGGATTTGGAAACTGACTTGTGCCACTAATAATTGGAGCCCCGGACA
TAGCGTTCCCCCGAATAAATAACATAAGCTTCTGACTACTACCCCCATCATTCCTACTAT
TACTAGCCTCTTCTGGTGTCGAAGCCGGGGCCGGAACAGGATGAACAGTATATCCACCTC
TTTCAGGAAATTTAGCCCACGCGGGAGCATCAGTAGACCTAACGATCTTCTCACTACACT
TGGCGGGAGTTTCATCAATCCTGGGGGCAATCAATTTTATTACTACGACCATTAACATGA
AACCCCCAGCCATCTCCCAATATCAAACACCCTTATTCGTCTGATCCGTACTTGTAACCG
CCGTACTACTTCTTCTATCATTACCAGTCTTAGCCGCCGGAATTACGATACTCCTAACAG
ATCGAAACCTAAACACCACATTCTTTGACCCAGCTGGGGGAGGGGACCCAATCCTCTACC
AACATTTATTCTGATTCTTTG
>Barbus cyclolepis Filiouris River GFFB017-17
CCTTAAGCCTTCTCATTCGAGCCGAATTAAGCCAACCCGGATCACTTCTAGGCGATGACC
AAATTTACAACGTTATTGTTACTGCTCACGCCTTCGTGATGATCTTCTTTATAGTAATGC
CTATCCTTATTGGAGGATTTGGAAACTGACTTGTGCCACTAATAATTGGAGCCCCGGACA
TAGCGTTCCCCCGAATAAATAACATAAGCTTCTGACTACTACCCCCATCATTCCTACTAT
TACTAGCCTCTTCTGGTGTCGAAGCCGGGGCCGGAACAGGATGAACAGTATATCCACCTC
TTTCAGGAAATTTAGCCCACGCGGGAGCATCAGTAGACCTAACGATCTTCTCACTACACT
TGGCGGGAGTTTCATCAATCCTGGGGGCAATCAATTTTATTACTACGACCATTAACATGA
AACCCCCAGCCATCTCCCAATATCAAACACCCTTATTCGTCTGATCCGTACTTGTAACCG
CCGTACTACTTCTTCTATCATTACCAGTCTTAGCCGCCGGAATTACGATACTCCTAACAG
ATCGAAACCTAAACACCACATTCTTTGACCCAGCTGGGGGAGGGGACCCAATCCTCTACC
AACATTTATTCTGATTCTTTG
>Barbus cyclolepis Filiouris River GFFB018-17
CCTTAAGCCTTCTCATTCGAGCCGAATTAAGCCAACCCGGATCACTTCTAGGCGATGACC
AAATTTACAACGTTATTGTTACTGCTCACGCCTTCGTGATGATCTTCTTTATAGTAATGC
CTATCCTTATTGGAGGATTTGGAAACTGACTTGTGCCACTAATAATTGGAGCCCCGGACA
TAGCGTTCCCCCGAATAAATAACATAAGCTTCTGACTACTACCCCCATCATTCCTACTAT
TACTAGCCTCTTCTGGTGTCGAAGCCGGGGCCGGAACAGGATGAACAGTATATCCACCTC
TTTCAGGAAATTTAGCCCACGCGGGAGCATCAGTAGACCTAACGATCTTCTCACTACACT
TGGCGGGAGTTTCATCAATCCTGGGGGCAATCAATTTTATTACTACGACCATTAACATGA
AACCCCCAGCCATCTCCCAATATCAAACACCCTTATTCGTCTGATCCGTACTTGTAACCG
CCGTACTACTTCTTCTATCATTACCAGTCTTAGCCGCCGGAATTACGATACTCCTAACAG
ATCGAAACCTAAACACCACATTCTTTGACCCAGCTGGGGGAGGGGACCCAATCCTCTACC
AACATTTATTCTGATTCTTTG
>Barbus cyclolepis Filiouris River GFFB019-17
CCTTAAGCCTTCTCATTCGAGCCGAATTAAGCCAACCCGGATCACTTCTAGGCGATGACC
AAATTTACAACGTTATTGTTACTGCTCACGCCTTCGTGATGATCTTCTTTATAGTAATGC
CTATCCTTATTGGAGGATTTGGAAACTGACTTGTGCCACTAATAATTGGAGCCCCGGACA
TAGCGTTCCCCCGAATAAATAACATAAGCTTCTGACTACTACCCCCATCATTCCTACTAT
TACTAGCCTCTTCTGGTGTCGAAGCCGGGGCCGGAACAGGATGAACAGTATATCCACCTC
TTTCAGGAAATTTAGCCCACGCGGGAGCATCAGTAGACCTAACGATCTTCTCACTACACT
TGGCGGGAGTTTCATCAATCCTGGGGGCAATCAATTTTATTACTACGACCATTAACATGA
AACCCCCAGCCATCTCCCAATATCAAACACCCTTATTCGTCTGATCCGTACTTGTAACCG
CCGTACTACTTCTTCTATCATTACCAGTCTTAGCCGCCGGAATTACGATACTCCTAACAG
ATCGAAACCTAAACACCACATTCTTTGACCCAGCTGGGGGAGGGGACCCAATCCTCTACC
AACATTTATTCTGATTCTTTG
>Barbus cyclolepis Filiouris River GFFB020-17
CCTTAAGCCTTCTCATTCGAGCCGAATTAAGCCAACCCGGATCACTTCTAGGCGATGACC
AAATTTACAACGTTATTGTTACTGCTCACGCCTTCGTGATGATCTTCTTTATAGTAATGC
CTATCCTTATTGGAGGATTTGGAAACTGACTTGTGCCACTAATAATTGGAGCCCCGGACA
TAGCGTTCCCCCGAATAAATAACATAAGCTTCTGACTACTACCCCCATCATTCCTACTAT
TACTAGCCTCTTCTGGTGTCGAAGCCGGGGCCGGAACAGGATGAACAGTATATCCACCTC
TTTCAGGAAATTTAGCCCACGCGGGAGCATCAGTAGACCTAACGATCTTCTCACTACACT
TGGCGGGAGTTTCATCAATCCTGGGGGCAATCAATTTTATTACTACGACCATTAACATGA
AACCCCCAGCCATCTCCCAATATCAAACACCCTTATTCGTCTGATCCGTACTTGTAACCG
CCGTACTACTTCTTCTATCATTACCAGTCTTAGCCGCCGGAATTACGATACTCCTAACAG
ATCGAAACCTAAACACCACATTCTTTGACCCAGCTGGGGGAGGGGACCCAATCCTCTACC
AACATTTATTCTGATTCTTTG
>Barbus cyclolepis Kompsatos River GFFB021-17
CCTTAAGCCTTCTCATTCGAGCCGAATTAAGCCAACCCGGATCACTTCTAGGCGATGACC
AAATTTACAACGTTATTGTTACTGCTCACGCCTTCGTGATGATCTTCTTTATAGTAATGC
CTATCCTTATTGGAGGATTTGGAAACTGACTTGTGCCACTAATAATTGGAGCCCCGGACA
TAGCGTTCCCCCGAATAAATAACATAAGCTTCTGACTACTACCCCCATCATTCCTACTAT
TACTAGCCTCTTCTGGTGTTGAAGCCGGGGCCGGAACAGGATGAACAGTATATCCACCTC
TTTCAGGAAATTTAGCCCACGCGGGAGCATCAGTAGACCTAACGATCTTCTCACTACACT
TGGCGGGAGTTTCATCAATCCTGGGGGCAATCAATTTTATTACTACGACCATTAACATGA
AACCCCCAGCCATCTCCCAATATCAAACACCCTTATTCGTCTGATCCGTACTTGTAACCG
CCGTACTACTTCTTCTATCATTACCAGTCTTAGCCGCCGGAATTACGATACTCCTAACAG
ATCGAAACCTAAACACCACATTCTTTGACCCAGCTGGGGGAGGGGACCCAATCCTCTACC
AACATTTATTCTGATTCTTTG
>Barbus cyclolepis Kompsatos River GFFB022-17
CCTTAAGCCTTCTCATTCGAGCCGAATTAAGCCAACCCGGATCACTTCTAGGCGATGACC
AAATTTACAACGTTATTGTTACTGCTCACGCCTTCGTGATGATCTTCTTTATAGTAATGC
CTATCCTTATTGGAGGATTTGGAAACTGACTTGTGCCACTAATAATTGGAGCCCCGGACA
TAGCGTTCCCCCGAATAAATAACATAAGCTTCTGACTACTACCCCCATCATTCCTACTAT
TACTAGCCTCTTCTGGTGTTGAAGCCGGGGCCGGAACAGGATGAACAGTATATCCACCTC
TTTCAGGAAATTTAGCCCACGCGGGAGCATCAGTAGACCTAACGATCTTCTCACTACACT
TGGCGGGAGTTTCATCAATCCTGGGGGCAATCAATTTTATTACTACGACCATTAACATGA
AACCCCCAGCCATCTCCCAATATCAAACACCCTTATTCGTCTGATCCGTACTTGTAACCG
CCGTACTACTTCTTCTATCATTACCAGTCTTAGCCGCCGGAATTACGATACTCCTAACAG
ATCGAAACCTAAACACCACATTCTTTGACCCAGCTGGGGGAGGGGACCCAATCCTCTACC
AACATTTATTCTGATTCTTTG
>Barbus cyclolepis Kompsatos River GFFB023-17
CCTTAAGCCTTCTCATTCGAGCCGAATTAAGCCAACCCGGATCACTTCTAGGCGATGACC
AAATTTACAACGTTATTGTTACTGCTCACGCCTTCGTGATGATCTTCTTTATAGTAATGC
CTATCCTTATTGGAGGATTTGGAAACTGACTTGTGCCACTAATAATTGGAGCCCCGGACA
TAGCGTTCCCCCGAATAAATAACATAAGCTTCTGACTACTACCCCCATCATTCCTACTAT
TACTAGCCTCTTCTGGTGTTGAAGCCGGGGCCGGAACAGGATGAACAGTATATCCACCTC
TTTCAGGAAATTTAGCCCACGCGGGAGCATCAGTAGACCTAACGATCTTCTCACTACACT
TGGCGGGAGTTTCATCAATCCTGGGGGCAATCAATTTTATTACTACGACCATTAACATGA
AACCCCCAGCCATCTCCCAATATCAAACACCCTTATTCGTCTGATCCGTACTTGTAACCG
CCGTACTACTTCTTCTATCATTACCAGTCTTAGCCGCCGGAATTACGATACTCCTAACAG
ATCGAAACCTAAACACCACATTCTTTGACCCAGCTGGGGGAGGGGACCCAATCCTCTACC
AACATTTATTCTGATTCTTTG
>Barbus cyclolepis Kompsatos River GFFB024-17
CCTTAAGCCTTCTCATTCGAGCCGAATTAAGCCAACCCGGATCACTTCTAGGCGATGACC
AAATTTACAACGTTATTGTTACTGCTCACGCCTTCGTGATGATCTTCTTTATAGTAATGC
CTATCCTTATTGGAGGATTTGGAAACTGACTTGTGCCACTAATAATTGGAGCCCCGGACA
TAGCGTTCCCCCGAATAAATAACATAAGCTTCTGACTACTACCCCCATCATTCCTACTAT
TACTAGCCTCTTCTGGTGTTGAAGCCGGGGCCGGAACAGGATGAACAGTATATCCACCTC
TTTCAGGAAATTTAGCCCACGCGGGAGCATCAGTAGACCTAACGATCTTCTCACTACACT
TGGCGGGAGTTTCATCAATCCTGGGGGCAATCAATTTTATTACTACGACCATTAACATGA
AACCCCCAGCCATCTCCCAATATCAAACACCCTTATTCGTCTGATCCGTACTTGTAACCG
CCGTACTACTTCTTCTATCATTACCAGTCTTAGCCGCCGGAATTACGATACTCCTAACAG
ATCGAAACCTAAACACCACATTCTTTGACCCAGCTGGGGGAGGGGACCCAATCCTCTACC
AACATTTATTCTGATTCTTTG
>Barbus cyclolepis Kosynthos River GFFB025-17
CCTTAAGCCTTCTCATTCGAGCCGAATTAAGCCAACCCGGATCACTTCTAGGCGATGACC
AAATTTACAACGTTATTGTTACTGCTCACGCCTTCGTGATGATCTTCTTTATAGTAATGC
CTATCCTTATTGGAGGATTTGGAAACTGACTTGTGCCACTAATAATTGGAGCCCCGGACA
TAGCGTTCCCCCGAATAAATAACATAAGCTTCTGACTACTACCCCCATCATTCCTACTAT
TACTAGCCTCTTCTGGTGTTGAAGCCGGGGCCGGAACAGGATGAACAGTATATCCACCTC
TTTCAGGAAATTTAGCCCACGCGGGAGCATCAGTAGACCTAACGATCTTCTCACTACACT
TGGCGGGAGTTTCATCAATCCTGGGGGCAATCAATTTTATTACTACGACCATTAACATGA
AACCCCCAGCCATCTCCCAATATCAAACACCCTTATTCGTCTGATCCGTACTTGTAACCG
CCGTACTACTTCTTCTATCATTACCAGTCTTAGCCGCCGGAATTACGATACTCCTAACAG
ATCGAAACCTAAACACCACATTCTTTGACCCAGCTGGGGGAGGGGACCCAATCCTCTACC
AACATTTATTCTGATTCTTTG
>Barbus cyclolepis Kosynthos River GFFB026-17
CCTTAAGCCTTCTCATTCGAGCCGAATTAAGCCAACCCGGATCACTTCTAGGCGATGACC
AAATTTACAACGTTATTGTTACTGCTCACGCCTTCGTGATGATCTTCTTTATAGTAATGC
CTATCCTTATTGGAGGATTTGGAAACTGACTTGTGCCACTAATAATTGGAGCCCCGGACA
TAGCGTTCCCCCGAATAAATAACATAAGCTTCTGACTACTACCCCCATCATTCCTACTAT
TACTAGCCTCTTCTGGTGTTGAAGCCGGGGCCGGAACAGGATGAACAGTATATCCACCTC
TTTCAGGAAATTTAGCCCACGCGGGAGCATCAGTAGACCTAACGATCTTCTCACTACACT
TGGCGGGAGTTTCATCAATCCTGGGGGCAATCAATTTTATTACTACGACCATTAACATGA
AACCCCCAGCCATCTCCCAATATCAAACACCCTTATTCGTCTGATCCGTACTTGTAACCG
CCGTACTACTTCTTCTATCATTACCAGTCTTAGCCGCCGGAATTACGATACTCCTAACAG
ATCGAAACCTAAACACCACATTCTTTGACCCAGCTGGGGGAGGGGACCCAATCCTCTACC
AACATTTATTCTGATTCTTTG
>Barbus cyclolepis Kosynthos River GFFB027-17
CCTTAAGCCTTCTCATTCGAGCCGAATTAAGCCAACCCGGATCACTTCTAGGCGATGACC
AAATTTACAACGTTATTGTTACTGCTCACGCCTTCGTGATGATCTTCTTTATAGTAATGC
CTATCCTTATTGGAGGATTTGGAAACTGACTTGTGCCACTAATAATTGGAGCCCCGGACA
TAGCGTTCCCCCGAATAAATAACATAAGCTTCTGACTACTACCCCCATCATTCCTACTAT
TACTAGCCTCTTCTGGTGTTGAAGCCGGGGCCGGAACAGGATGAACAGTATATCCACCTC
TTTCAGGAAATTTAGCCCACGCGGGAGCATCAGTAGACCTAACGATCTTCTCACTACACT
TGGCGGGAGTTTCATCAATCCTGGGGGCAATCAATTTTATTACTACGACCATTAACATGA
AACCCCCAGCCATCTCCCAATATCAAACACCCTTATTCGTCTGATCCGTACTTGTAACCG
CCGTACTACTTCTTCTATCATTACCAGTCTTAGCCGCCGGAATTACGATACTCCTAACAG
ATCGAAACCTAAACACCACATTCTTTGACCCAGCTGGGGGAGGGGACCCAATCCTCTACC
AACATTTATTCTGATTCTTTG
>Barbus cyclolepis Evros River FFMBH600-14
CCTTAAGCCTTCTCATTCGAGCCGAATTAAGCCAACCCGGATCACTTCTAGGCGATGACC
AAATTTACAACGTTATTGTTACTGCTCACGCCTTCGTGATGATCTTCTTTATAGTAATGC
CTATCCTTATTGGAGGATTTGGAAACTGACTTGTGCCACTAATAATTGGAGCCCCGGACA
TAGCGTTCCCCCGAATAAATAACATAAGCTTCTGACTACTACCCCCATCATTCCTACTAT
TACTAGCCTCTTCTGGTGTTGAAGCCGGGGCCGGAACAGGATGAACAGTATATCCACCTC
TTTCAGGAAATTTAGCCCACGCGGGAGCATCAGTAGACCTAACGATCTTCTCACTACACT
TGGCGGGAGTTTCATCAATCCTGGGGGCAATCAATTTTATTACTACGACCATTAACATGA
AACCCCCAGCCATCTCCCAATATCAAACACCCTTATTCGTCTGATCCGTACTTGTAACCG
CCGTACTACTTCTTCTATCATTACCAGTCTTAGCCGCCGGAATTACGATACTCCTAACAG
ATCGAAACCTAAACACCACATTCTTTGACCCAGCTGGGGGAGGGGACCCAATCCTCTACC
AACATTTATTCTGATTCTTTG
>Barbus cyclolepis Evros River FFMBH603-14
CCTTAAGCCTTCTCATTCGAGCCGAATTAAGCCAACCCGGATCACTTCTAGGCGATGACC
AAATTTACAACGTTATTGTTACTGCTCACGCCTTCGTGATGATCTTCTTTATAGTAATGC
CTATCCTTATTGGAGGATTTGGAAACTGACTTGTGCCACTAATAATTGGAGCCCCGGACA
TAGCGTTCCCCCGAATAAATAACATAAGCTTCTGACTACTACCCCCATCATTCCTACTAT
TACTAGCCTCTTCTGGTGTTGAAGCCGGGGCCGGAACAGGATGAACAGTATATCCACCTC
TTTCAGGAAATTTAGCCCACGCGGGAGCATCAGTAGACCTAACGATCTTCTCACTACACT
TGGCGGGAGTTTCATCAATCCTGGGGGCAATCAATTTTATTACTACGACCATTAACATGA
AACCCCCAGCCATCTCCCAATATCAAACACCCTTATTCGTCTGATCCGTACTTGTAACCG
CCGTACTACTTCTTCTATCATTACCAGTCTTAGCCGCCGGAATTACGATACTCCTAACAG
ATCGAAACCTAAACACCACATTCTTTGACCCAGCTGGGGGAGGGGACCCAATCCTCTACC
AACATTTATTCTGATTCTTTG
>Barbus cyclolepis Evros River FFMBH606-14
CCTTAAGCCTTCTCATTCGAGCCGAATTAAGCCAACCCGGATCACTTCTAGGCGATGACC
AAATTTACAACGTTATTGTTACTGCTCACGCCTTCGTGATGATCTTCTTTATAGTAATGC
CTATCCTTATTGGAGGATTTGGAAACTGACTTGTGCCACTAATAATTGGAGCCCCGGACA
TAGCGTTCCCCCGAATAAATAACATAAGCTTCTGACTACTACCCCCATCATTCCTACTAT
TACTAGCCTCTTCTGGTGTTGAAGCCGGGGCCGGAACAGGATGAACAGTATATCCACCTC
TTTCAGGAAATTTAGCCCACGCGGGAGCATCAGTAGACCTAACGATCTTCTCACTACACT
TGGCGGGAGTTTCATCAATCCTGGGGGCAATCAATTTTATTACTACGACCATTAACATGA
AACCCCCAGCCATCTCCCAATATCAAACACCCTTATTCGTCTGATCCGTACTTGTAACCG
CCGTACTACTTCTTCTATCATTACCAGTCTTAGCCGCCGGAATTACGATACTCCTAACAG
ATCGAAACCTAAACACCACATTCTTTGACCCAGCTGGGGGAGGGGACCCAATCCTCTACC
AACATTTATTCTGATTCTTTG
>Barbus peloponnesius Acheloos River GFFB061-17
CCTTAAGCCTTCTCATTCGAGCCGAATTAAGCCAACCCGGATCACTTCTAGGCGATGACC
AAATTTACAATGTTATTGTTACTGCTCACGCCTTCGTGATGATCTTCTTTATAGTAATGC
CTATCCTTATTGGAGGATTTGGAAACTGACTTGTACCGCTAATAATTGGAGCACCAGACA
TAGCATTCCCCCGAATAAATAACATGAGCTTCTGACTACTACCCCCATCATTCCTACTAT
TACTAGCCTCTTCTGGTGTTGAAGCTGGAGCCGGGACAGGATGAACAGTATACCCCCCTC
TTTCAGGAAATCTAGCCCACGCGGGAGCATCAGTAGACCTAACAATCTTCTCACTCCACT
TGGCAGGAGTTTCATCAATCCTAGGGGCAATCAATTTTATTACTACAACTATTAACATGA
AACCCCCAGCCATCTCCCAATATCAAACACCCTTATTCGTCTGATCCGTGCTTGTAACCG
CCGTGTTACTTCTTCTATCATTACCAGTTTTAGCCGCCGGAATTACAATACTCCTAACAG
ATCGAAACCTCAACACCACATTCTTTGACCCAGCTGGAGGAGGAGACCCAATCCTTTACC
AACATTTATTCTGATTCTTTG
>Barbus peloponnesius Acheloos River GFFB374-18
CCTTAAGCCTTCTCATTCGAGCCGAATTAAGCCAACCCGGATCACTTCTAGGCGATGACC
AAATTTACAATGTTATTGTTACTGCTCACGCCTTCGTGATGATCTTCTTTATAGTAATGC
CTATCCTTATTGGAGGATTTGGAAACTGACTTGTACCGCTAATAATTGGAGCACCAGACA
TAGCATTCCCCCGAATAAATAACATGAGCTTCTGACTACTACCCCCATCATTCCTACTAT
TACTAGCCTCTTCTGGTGTTGAAGCTGGAGCCGGGACAGGATGAACAGTATACCCCCCTC
TTTCAGGAAATCTAGCCCACGCGGGAGCATCAGTAGACCTAACAATCTTCTCACTCCACT
TGGCAGGAGTTTCATCAATCCTAGGGGCAATCAATTTTATTACTACAACTATTAACATGA
AACCCCCAGCCATCTCCCAATATCAAACACCCTTATTCGTCTGATCCGTGCTTGTAACCG
CCGTGTTACTTCTTCTATCATTACCAGTTTTAGCCGCCGGAATTACAATACTCCTAACAG
ATCGAAACCTCAACACCACATTCTTTGACCCAGCTGGAGGAGGAGACCCAATCCTTTACC
AACATTTATTCTGATTCTTTG
>Barbus peloponnesius Arachthos River GFFB048-17
CCTTAAGCCTTCTCATTCGAGCCGAATTAAGCCAACCCGGATCACTTCTAGGCGATGACC
AAATTTACAATGTTATTGTTACTGCTCACGCCTTCGTGATGATCTTCTTTATAGTAATGC
CTATCCTTATTGGAGGATTTGGAAACTGACTTGTACCGCTAATAATTGGAGCACCAGACA
TAGCATTCCCCCGAATAAATAACATGAGCTTCTGACTACTACCCCCATCATTCCTACTAT
TACTAGCCTCTTCTGGTGTTGAAGCTGGAGCCGGGACAGGATGAACAGTATACCCCCCTC
TTTCAGGAAATCTAGCCCACGCGGGAGCATCAGTAGACCTAACAATCTTCTCACTCCACT
TGGCAGGAGTTTCATCAATCCTAGGGGCAATCAATTTTATTACTACAACTATTAACATGA
AACCCCCAGCCATCTCCCAATATCAAACACCCTTATTCGTCTGATCCGTGCTTGTAACCG
CCGTGTTACTTCTTCTATCATTACCAGTTTTAGCCGCCGGAATTACAATACTCCTAACAG
ATCGAAACCTCAACACCACATTCTTTGACCCAGCTGGAGGAGGAGACCCAATCCTTTACC
AACATTTATTCTGATTCTTTG
>Barbus peloponnesius Arachthos River GFFB049-17
CCTTAAGCCTTCTCATTCGAGCCGAATTAAGCCAACCCGGATCACTTCTAGGCGATGACC
AAATTTACAATGTTATTGTTACTGCTCACGCCTTCGTGATGATCTTCTTTATAGTAATGC
CTATCCTTATTGGAGGATTTGGAAACTGACTTGTACCGCTAATAATTGGAGCACCAGACA
TAGCATTCCCCCGAATAAATAACATGAGCTTCTGACTACTACCCCCATCATTCCTACTAT
TACTAGCCTCTTCTGGTGTTGAAGCTGGAGCCGGGACAGGATGAACAGTATACCCCCCTC
TTTCAGGAAATCTAGCCCACGCGGGAGCATCAGTAGACCTAACAATCTTCTCACTCCACT
TGGCAGGAGTTTCATCAATCCTAGGGGCAATCAATTTTATTACTACAACTATTAACATGA
AACCCCCAGCCATCTCCCAATATCAAACACCCTTATTCGTCTGATCCGTGCTTGTAACCG
CCGTGTTACTTCTTCTATCATTACCAGTTTTAGCCGCCGGAATTACAATACTCCTAACAG
ATCGAAACCTCAACACCACATTCTTTGACCCAGCTGGAGGAGGAGACCCAATCCTTTACC
AACATTTATTCTGATTCTTTG
>Barbus peloponnesius Arachthos River GFFB050-17
CCTTAAGCCTTCTCATTCGAGCCGAATTAAGCCAACCCGGATCACTTCTAGGCGATGACC
AAATTTACAATGTTATTGTTACTGCTCACGCCTTCGTGATGATCTTCTTTATAGTAATGC
CTATCCTTATTGGAGGATTTGGAAACTGACTTGTACCGCTAATAATTGGAGCACCAGACA
TAGCATTCCCCCGAATAAATAACATGAGCTTCTGACTACTACCCCCATCATTCCTACTAT
TACTAGCCTCTTCTGGTGTTGAAGCTGGAGCCGGGACAGGATGAACAGTATACCCCCCTC
TTTCAGGAAATCTAGCCCACGCGGGAGCATCAGTAGACCTAACAATCTTCTCACTCCACT
TGGCAGGAGTTTCATCAATCCTAGGGGCAATCAATTTTATTACTACAACTATTAACATGA
AACCCCCAGCCATCTCCCAATATCAAACACCCTTATTCGTCTGATCCGTGCTTGTAACCG
CCGTGTTACTTCTTCTATCATTACCAGTTTTAGCCGCCGGAATTACAATACTCCTAACAG
ATCGAAACCTCAACACCACATTCTTTGACCCAGCTGGAGGAGGAGACCCAATCCTTTACC
AACATTTATTCTGATTCTTTG
>Barbus peloponnesius Arachthos River GFFB051-17
CCTTAAGCCTTCTCATTCGAGCCGAATTAAGCCAACCCGGATCACTTCTAGGCGATGACC
AAATTTACAATGTTATTGTTACTGCTCACGCCTTCGTGATGATCTTCTTTATAGTAATGC
CTATCCTTATTGGAGGATTTGGAAACTGACTTGTACCGCTAATAATTGGAGCACCAGACA
TAGCATTCCCCCGAATAAATAACATGAGCTTCTGACTACTACCCCCATCATTCCTACTAT
TACTAGCCTCTTCTGGTGTTGAAGCTGGAGCCGGGACAGGATGAACAGTATACCCCCCTC
TTTCAGGAAATCTAGCCCACGCGGGAGCATCAGTAGACCTAACAATCTTCTCACTCCACT
TGGCAGGAGTTTCATCAATCCTAGGGGCAATCAATTTTATTACTACAACTATTAACATGA
AACCCCCAGCCATCTCCCAATATCAAACACCCTTATTCGTCTGATCCGTGCTTGTAACCG
CCGTGTTACTTCTTCTATCATTACCAGTTTTAGCCGCCGGAATTACAATACTCCTAACAG
ATCGAAACCTCAACACCACATTCTTTGACCCAGCTGGAGGAGGAGACCCAATCCTTTACC
AACATTTATTCTGATTCTTTG
>Barbus peloponnesius Arachthos River GFFB052-17
CCTTAAGCCTTCTCATTCGAGCCGAATTAAGCCAACCCGGATCACTTCTAGGCGATGACC
AAATTTACAATGTTATTGTTACTGCTCACGCCTTCGTGATGATCTTCTTTATAGTAATGC
CTATCCTTATTGGAGGATTTGGAAACTGACTTGTACCGCTAATAATTGGAGCACCAGACA
TAGCATTCCCCCGAATAAATAACATGAGCTTCTGACTACTACCCCCATCATTCCTACTAT
TACTAGCCTCTTCTGGTGTTGAAGCTGGAGCCGGGACAGGATGAACAGTATACCCCCCTC
TTTCAGGAAATCTAGCCCACGCGGGAGCATCAGTAGACCTAACAATCTTCTCACTCCACT
TGGCAGGAGTTTCATCAATCCTAGGGGCAATCAATTTTATTACTACAACTATTAACATGA
AACCCCCAGCCATCTCCCAATATCAAACACCCTTATTCGTCTGATCCGTGCTTGTAACCG
CCGTGTTACTTCTTCTATCATTACCAGTTTTAGCCGCCGGAATTACAATACTCCTAACAG
ATCGAAACCTCAACACCACATTCTTTGACCCAGCTGGAGGAGGAGACCCAATCCTTTACC
AACATTTATTCTGATTCTTTG
>Barbus peloponnesius Arachthos River GFFB053-17
CCTTAAGCCTTCTCATTCGAGCCGAATTAAGCCAACCCGGATCACTTCTAGGCGATGACC
AAATTTACAATGTTATTGTTACTGCTCACGCCTTCGTGATGATCTTCTTTATAGTAATGC
CTATCCTTATTGGAGGATTTGGAAACTGACTTGTACCGCTAATAATTGGAGCACCAGACA
TAGCATTCCCCCGAATAAATAACATGAGCTTCTGACTACTACCCCCATCATTCCTACTAT
TACTAGCCTCTTCTGGTGTTGAAGCTGGAGCCGGGACAGGATGAACAGTATACCCCCCTC
TTTCAGGAAATCTAGCCCACGCGGGAGCATCAGTAGACCTAACAATCTTCTCACTCCACT
TGGCAGGAGTTTCATCAATCCTAGGGGCAATCAATTTTATTACTACAACTATTAACATGA
AACCCCCAGCCATCTCCCAATATCAAACACCCTTATTCGTCTGATCCGTGCTTGTAACCG
CCGTGTTACTTCTTCTATCATTACCAGTTTTAGCCGCCGGAATTACAATACTCCTAACAG
ATCGAAACCTCAACACCACATTCTTTGACCCAGCTGGAGGAGGAGACCCAATCCTTTACC
AACATTTATTCTGATTCTTTG
>Barbus peloponnesius Arachthos River GFFB054-17
CCTTAAGCCTTCTCATTCGAGCCGAATTAAGCCAACCCGGATCACTTCTAGGCGATGACC
AAATTTACAATGTTATTGTTACTGCTCACGCCTTCGTGATGATCTTCTTTATAGTAATGC
CTATCCTTATTGGAGGATTTGGAAACTGACTTGTACCGCTAATAATTGGAGCACCAGACA
TAGCATTCCCCCGAATAAATAACATGAGCTTCTGACTACTACCCCCATCATTCCTACTAT
TACTAGCCTCTTCTGGTGTTGAAGCTGGAGCCGGGACAGGATGAACAGTATACCCCCCTC
TTTCAGGAAATCTAGCCCACGCGGGAGCATCAGTAGACCTAACAATCTTCTCACTCCACT
TGGCAGGAGTTTCATCAATCCTAGGGGCAATCAATTTTATTACTACAACTATTAACATGA
AACCCCCAGCCATCTCCCAATATCAAACACCCTTATTCGTCTGATCCGTGCTTGTAACCG
CCGTGTTACTTCTTCTATCATTACCAGTTTTAGCCGCCGGAATTACAATACTCCTAACAG
ATCGAAACCTCAACACCACATTCTTTGACCCAGCTGGAGGAGGAGACCCAATCCTTTACC
AACATTTATTCTGATTCTTTG
>Barbus peloponnesius Arachthos River GFFB071-17
CCTTAAGCCTTCTCATTCGAGCCGAATTAAGCCAACCCGGATCACTTCTAGGCGATGACC
AAATTTACAATGTTATTGTTACTGCTCACGCCTTCGTGATGATCTTCTTTATAGTAATGC
CTATCCTTATTGGAGGATTTGGAAACTGACTTGTACCGCTAATAATTGGAGCACCAGACA
TAGCATTCCCCCGAATAAATAACATGAGCTTCTGACTACTACCCCCATCATTCCTACTAT
TACTAGCCTCTTCTGGTGTTGAAGCTGGAGCCGGGACAGGATGAACAGTATACCCCCCTC
TTTCAGGAAATCTAGCCCACGCGGGAGCATCAGTAGACCTAACAATCTTCTCACTCCACT
TGGCAGGAGTTTCATCAATCCTAGGGGCAATCAATTTTATTACTACAACTATTAACATGA
AACCCCCAGCCATCTCCCAATATCAAACACCCTTATTCGTCTGATCCGTGCTTGTAACCG
CCGTGTTACTTCTTCTATCATTACCAGTTTTAGCCGCCGGAATTACAATACTCCTAACAG
ATCGAAACCTCAACACCACATTCTTTGACCCAGCTGGAGGAGGAGACCCAATCCTTTACC
AACATTTATTCTGATTCTTTG
>Barbus peloponnesius Arachthos River GFFB089-17
CCTTAAGCCTTCTCATTCGAGCCGAATTAAGCCAACCCGGATCACTTCTAGGCGATGACC
AAATTTACAATGTTATTGTTACTGCTCACGCCTTCGTGATGATCTTCTTTATAGTAATGC
CTATCCTTATTGGAGGATTTGGAAACTGACTTGTACCGCTAATAATTGGAGCACCAGACA
TAGCATTCCCCCGAATAAATAACATGAGCTTCTGACTACTACCCCCATCATTCCTACTAT
TACTAGCCTCTTCTGGTGTTGAAGCTGGAGCCGGGACAGGATGAACAGTATACCCCCCTC
TTTCAGGAAATCTAGCCCACGCGGGAGCATCAGTAGACCTAACAATCTTCTCACTCCACT
TGGCAGGAGTTTCATCAATCCTAGGGGCAATCAATTTTATTACTACAACTATTAACATGA
AACCCCCAGCCATCTCCCAATATCAAACACCCTTATTCGTCTGATCCGTGCTTGTAACCG
CCGTGTTACTTCTTCTATCATTACCAGTTTTAGCCGCCGGAATTACAATACTCCTAACAG
ATCGAAACCTCAACACCACATTCTTTGACCCAGCTGGAGGAGGAGACCCAATCCTTTACC
AACATTTATTCTGATTCTTTG
>Barbus peloponnesius Arachthos River GFFB090-17
CCTTAAGCCTTCTCATTCGAGCCGAATTAAGCCAACCCGGATCACTTCTAGGCGATGACC
AAATTTACAATGTTATTGTTACTGCTCACGCCTTCGTGATGATCTTCTTTATAGTAATGC
CTATCCTTATTGGAGGATTTGGAAACTGACTTGTACCGCTAATAATTGGAGCACCAGACA
TAGCATTCCCCCGAATAAATAACATGAGCTTCTGACTACTACCCCCATCATTCCTACTAT
TACTAGCCTCTTCTGGTGTTGAAGCTGGAGCCGGGACAGGATGAACAGTATACCCCCCTC
TTTCAGGAAATCTAGCCCACGCGGGAGCATCAGTAGACCTAACAATCTTCTCACTCCACT
TGGCAGGAGTTTCATCAATCCTAGGGGCAATCAATTTTATTACTACAACTATTAACATGA
AACCCCCAGCCATCTCCCAATATCAAACACCCTTATTCGTCTGATCCGTGCTTGTAACCG
CCGTGTTACTTCTTCTATCATTACCAGTTTTAGCCGCCGGAATTACAATACTCCTAACAG
ATCGAAACCTCAACACCACATTCTTTGACCCAGCTGGAGGAGGAGACCCAATCCTTTACC
AACATTTATTCTGATTCTTTG
>Barbus peloponnesius Acheloos River GFFB082-17
CCTTAAGCCTTCTCATTCGAGCCGAGTTAAGCCAACCCGGATCACTTCTAGGCGATGACC
AAATTTACAATGTTATTGTTACTGCTCACGCCTTCGTGATGATCTTCTTTATAGTAATGC
CTATCCTGATTGGAGGATTTGGAAACTGACTTGTACCACTAATAATTGGAGCCCCGGACA
TAGCATTCCCACGGATAAATAACATGAGCTTCTGACTACTACCTCCATCATTCCTACTGT
TACTAGCCTCTTCTGGTGTTGAAGCTGGAGCCGGGACAGGATGAACAGTGTACCCCCCTC
TTTCAGGGAATCTAGCCCACGCAGGAGCATCAGTAGACCTAACAATCTTCTCACTCCACT
TGGCGGGAGTTTCATCAATCCTAGGGGCAATCAATTTTATTACTACAACTATTAACATGA
AACCCCCAGCCATCTCCCAATATCAAACACCCCTATTCGTCTGATCCGTACTTGTAACCG
CCGTGTTACTCCTTCTATCATTACCAGTTTTAGCCGCCGGAATTACAATACTCCTAACAG
ATCGAAACCTAAACACCACATTCTTTGACCCAGCTGGAGGAGGAGACCCAATCCTTTACC
AACATTTATTCTGATTCTTTG
>Barbus peloponnesius Acheloos River GFFB080-17
CCTTAAGCCTTCTCATTCGAGCCGAGTTAAGCCAACCCGGATCACTTCTAGGCGATGACC
AAATTTACAATGTTATTGTTACTGCTCACGCCTTCGTGATGATCTTCTTTATAGTAATGC
CTATCCTGATTGGAGGATTTGGAAACTGACTTGTACCACTAATAATTGGAGCCCCGGACA
TAGCATTCCCACGGATAAATAACATGAGCTTCTGACTACTACCTCCATCATTCCTACTGT
TACTAGCCTCTTCTGGTGTTGAAGCTGGAGCCGGGACAGGATGAACAGTGTACCCCCCTC
TTTCAGGGAATCTAGCCCACGCAGGAGCATCAGTAGACCTAACAATCTTCTCACTCCACT
TGGCGGGAGTTTCATCAATCCTAGGGGCAATCAATTTTATTACTACAACTATTAACATGA
AACCCCCAGCCATCTCCCAATATCAAACACCCCTATTCGTCTGATCCGTACTTGTAACCG
CCGTGTTACTCCTTCTATCATTACCAGTTTTAGCCGCCGGAATTACAATACTCCTAACAG
ATCGAAACCTAAACACCACATTCTTTGACCCAGCTGGAGGAGGAGACCCAATCCTTTACC
AACATTTATTCTGATTCTTTG
>Barbus peloponnesius Acheloos River GFFB081-17
CCTTAAGCCTTCTCATTCGAGCCGAGTTAAGCCAACCCGGATCACTTCTAGGCGATGACC
AAATTTACAATGTTATTGTTACTGCTCACGCCTTCGTGATGATCTTCTTTATAGTAATGC
CTATCCTGATTGGAGGATTTGGAAACTGACTTGTACCACTAATAATTGGAGCCCCGGACA
TAGCATTCCCACGGATAAATAACATGAGCTTCTGACTACTACCTCCATCATTCCTACTGT
TACTAGCCTCTTCTGGTGTTGAAGCTGGAGCCGGGACAGGATGAACAGTGTACCCCCCTC
TTTCAGGGAATCTAGCCCACGCAGGAGCATCAGTAGACCTAACAATCTTCTCACTCCACT
TGGCGGGAGTTTCATCAATCCTAGGGGCAATCAATTTTATTACTACAACTATTAACATGA
AACCCCCAGCCATCTCCCAATATCAAACACCCCTATTCGTCTGATCCGTACTTGTAACCG
CCGTGTTACTCCTTCTATCATTACCAGTTTTAGCCGCCGGAATTACAATACTCCTAACAG
ATCGAAACCTAAACACCACATTCTTTGACCCAGCTGGAGGAGGAGACCCAATCCTTTACC
AACATTTATTCTGATTCTTTG
>Barbus peloponnesius Acheloos River FFMBH607-14
CCTTAAGCCTTCTCATTCGAGCCGAGTTAAGCCAACCCGGATCACTTCTAGGCGATGACC
AAATTTACAATGTTATTGTTACTGCTCACGCCTTCGTGATGATCTTCTTTATAGTAATGC
CTATCCTGATTGGAGGATTTGGAAACTGACTTGTACCACTAATAATTGGAGCCCCGGACA
TAGCATTCCCACGGATAAATAACATGAGCTTCTGACTACTACCTCCATCATTCCTACTGT
TACTAGCCTCTTCTGGTGTTGAAGCTGGAGCCGGGACAGGATGAACAGTGTACCCCCCTC
TTTCAGGGAATCTAGCCCACGCAGGAGCATCAGTAGACCTAACAATCTTCTCACTCCACT
TGGCGGGAGTTTCATCAATCCTAGGGGCAATCAATTTTATTACTACAACTATTAACATGA
AACCCCCAGCCATCTCCCAATATCAAACACCCCTATTCGTCTGATCCGTACTTGTAACCG
CCGTGTTACTCCTTCTATCATTACCAGTTTTAGCCGCCGGAATTACAATACTCCTAACAG
ATCGAAACCTAAACACCACATTCTTTGACCCAGCTGGAGGAGGAGACCCAATCCTTTACC
AACATTTATTCTGATTCTTTG
>Barbus peloponnesius Alfeios River FFMBH744-14
CCTTAAGCCTTCTCATTCGAGCCGAATTAAGCCAACCCGGATCACTTCTAGGCGATGACC
AAATTTACAATGTTATTGTTACTGCTCACGCCTTCGTGATGATCTTCTTTATAGTAATGC
CTATCCTGATTGGAGGATTTGGAAACTGACTTGTACCACTAATAATTGGAGCCCCGGACA
TAGCATTCCCACGGATAAATAACATGAGCTTCTGACTACTACCTCCATCATTCCTACTGT
TACTAGCCTCTTCTGGTGTTGAAGCTGGAGCCGGGACAGGATGAACAGTGTACCCCCCTC
TTTCAGGGAATCTAGCCCACGCAGGAGCATCAGTAGACCTAACAATCTTCTCACTCCACT
TGGCGGGAGTTTCATCAATCCTAGGGGCAATCAATTTTATTACTACAACTATTAACATGA
AACCCCCAGCCATCTCCCAATATCAAACACCCCTATTCGTCTGATCCGTACTTGTAACCG
CCGTGTTACTCCTTCTATCATTACCAGTTTTAGCCGCCGGAATTACAATACTCCTAACAG
ATCGAAACCTAAACACCACATTCTTTGACCCAGCGGGAGGAGGAGACCCAATCCTTTACC
AACATTTATTCTGATTCTTTG
>Barbus peloponnesius Alfeios River FFMBH753-14
CCTTAAGCCTTCTCATTCGAGCCGAATTAAGCCAACCCGGATCACTTCTAGGCGATGACC
AAATTTACAATGTTATTGTTACTGCTCACGCCTTCGTGATGATCTTCTTTATAGTAATGC
CTATCCTGATTGGAGGATTTGGAAACTGACTTGTACCACTAATAATTGGAGCCCCGGACA
TAGCATTCCCACGGATAAATAACATGAGCTTCTGACTACTACCTCCATCATTCCTACTGT
TACTAGCCTCTTCTGGTGTTGAAGCTGGAGCCGGGACAGGATGAACAGTGTACCCCCCTC
TTTCAGGGAATCTAGCCCACGCAGGAGCATCAGTAGACCTAACAATCTTCTCACTCCACT
TGGCGGGAGTTTCATCAATCCTAGGGGCAATCAATTTTATTACTACAACTATTAACATGA
AACCCCCAGCCATCTCCCAATATCAAACACCCCTATTCGTCTGATCCGTACTTGTAACCG
CCGTGTTACTCCTTCTATCATTACCAGTTTTAGCCGCCGGAATTACAATACTCCTAACAG
ATCGAAACCTAAACACCACATTCTTTGACCCAGCGGGAGGAGGAGACCCAATCCTTTACC
AACATTTATTCTGATTCTTTG
>Barbus peloponnesius Alfeios River FFMBH754-14
CCTTAAGCCTTCTCATTCGAGCCGAATTAAGCCAACCCGGATCACTTCTAGGCGATGACC
AAATTTACAATGTTATTGTTACTGCTCACGCCTTCGTGATGATCTTCTTTATAGTAATGC
CTATCCTGATTGGAGGATTTGGAAACTGACTTGTACCACTAATAATTGGAGCCCCGGACA
TAGCATTCCCACGGATAAATAACATGAGCTTCTGACTACTACCTCCATCATTCCTACTGT
TACTAGCCTCTTCTGGTGTTGAAGCTGGAGCCGGGACAGGATGAACAGTGTACCCCCCTC
TTTCAGGGAATCTAGCCCACGCAGGAGCATCAGTAGACCTAACAATCTTCTCACTCCACT
TGGCGGGAGTTTCATCAATCCTAGGGGCAATCAATTTTATTACTACAACTATTAACATGA
AACCCCCAGCCATCTCCCAATATCAAACACCCCTATTCGTCTGATCCGTACTTGTAACCG
CCGTGTTACTCCTTCTATCATTACCAGTTTTAGCCGCCGGAATTACAATACTCCTAACAG
ATCGAAACCTAAACACCACATTCTTTGACCCAGCGGGAGGAGGAGACCCAATCCTTTACC
AACATTTATTCTGATTCTTTG
>Barbus peloponnesius Vouraikos River FFMBH759-14
CCTTAAGCCTTCTCATTCGAGCCGAGTTAAGCCAACCCGGATCACTTCTAGGCGATGACC
AAATTTACAATGTTATTGTTACTGCTCACGCCTTCGTGATGATCTTCTTTATAGTAATGC
CTATCCTGATTGGAGGATTTGGAAACTGACTTGTACCACTAATAATTGGAGCCCCGGACA
TAGCATTCCCACGGATAAATAACATGAGCTTCTGACTACTACCTCCATCATTCCTACTGT
TACTAGCCTCTTCTGGTGTTGAAGCTGGAGCCGGGACAGGATGAACAGTGTACCCCCCTC
TTTCAGGGAATCTAGCCCACGCAGGAGCATCAGTAGACCTAACAATCTTCTCACTCCACT
TGGCGGGAGTTTCATCAATCCTAGGGGCAATCAATTTTATTACTACAACTATTAACATGA
AACCCCCAGCCATCTCCCAATATCAAACACCCCTATTCGTCTGATCCGTACTTGTAACCG
CTGTGTTACTCCTTCTATCATTACCAGTTTTAGCCGCCGGAATTACAATACTCCTAACAG
ATCGAAACCTAAACACCACATTCTTTGACCCAGCTGGAGGAGGAGACCCAATCCTTTACC
AACATTTATTCTGATTCTTTG
>Barbus peloponnesius Vouraikos River FFMBH760-14
CCTTAAGCCTTCTCATTCGAGCCGAGTTAAGCCAACCCGGATCACTTCTAGGCGATGACC
AAATTTACAATGTTATTGTTACTGCTCACGCCTTCGTGATGATCTTCTTTATAGTAATGC
CTATCCTGATTGGAGGATTTGGAAACTGACTTGTACCACTAATAATTGGAGCCCCGGACA
TAGCATTCCCACGGATAAATAACATGAGCTTCTGACTACTACCTCCATCATTCCTACTGT
TACTAGCCTCTTCTGGTGTTGAAGCTGGAGCCGGGACAGGATGAACAGTGTACCCCCCTC
TTTCAGGGAATCTAGCCCACGCAGGAGCATCAGTAGACCTAACAATCTTCTCACTCCACT
TGGCGGGAGTTTCATCAATCCTAGGGGCAATCAATTTTATTACTACAACTATTAACATGA
AACCCCCAGCCATCTCCCAATATCAAACACCCCTATTCGTCTGATCCGTACTTGTAACCG
CTGTGTTACTCCTTCTATCATTACCAGTTTTAGCCGCCGGAATTACAATACTCCTAACAG
ATCGAAACCTAAACACCACATTCTTTGACCCAGCTGGAGGAGGAGACCCAATCCTTTACC
AACATTTATTCTGATTCTTTG
>Barbus peloponnesius Vouraikos River FFMBH761-14
CCTTAAGCCTTCTCATTCGAGCCGAGTTAAGCCAACCCGGATCACTTCTAGGCGATGACC
AAATTTACAATGTTATTGTTACTGCTCACGCCTTCGTGATGATCTTCTTTATAGTAATGC
CTATCCTGATTGGAGGATTTGGAAACTGACTTGTACCACTAATAATTGGAGCCCCGGACA
TAGCATTCCCACGGATAAATAACATGAGCTTCTGACTACTACCTCCATCATTCCTACTGT
TACTAGCCTCTTCTGGTGTTGAAGCTGGAGCCGGGACAGGATGAACAGTGTACCCCCCTC
TTTCAGGGAATCTAGCCCACGCAGGAGCATCAGTAGACCTAACAATCTTCTCACTCCACT
TGGCGGGAGTTTCATCAATCCTAGGGGCAATCAATTTTATTACTACAACTATTAACATGA
AACCCCCAGCCATCTCCCAATATCAAACACCCCTATTCGTCTGATCCGTACTTGTAACCG
CTGTGTTACTCCTTCTATCATTACCAGTTTTAGCCGCCGGAATTACAATACTCCTAACAG
ATCGAAACCTAAACACCACATTCTTTGACCCAGCTGGAGGAGGAGACCCAATCCTTTACC
AACATTTATTCTGATTCTTTG
>Barbus prespensis Megali Prespa Lake FFMBH582-14
CCTTAAGCCTTCTCATTCGAGCCGAATTAAGCCAACCCGGATCACTTCTAGGCGATGACC
AAATTTACAATGTTATTGTTACTGCTCACGCCTTCGTGATGATCTTCTTTATAGTAATGC
CTATCCTTATTGGAGGATTTGGAAACTGACTTGTGCCGCTAATAATTGGAGCCCCAGACA
TAGCATTCCCCCGAATAAATAACATGAGCTTCTGACTACTACCCCCATCATTCCTACTAT
TACTAGCCTCTTCTGGTGTTGAAGCTGGAGCTGGGACAGGATGAACAGTATACCCCCCGC
TTTCAGGGAATCTAGCCCACGCGGGAGCATCAGTAGACCTGACAATCTTCTCACTCCACT
TGGCAGGAGTTTCATCAATCCTAGGGGCAATCAATTTTATTACTACAACTATTAACATGA
AACCCCCAGCCATCTCCCAATATCAAACACCCTTATTCGTCTGATCCGTGCTTGTAACCG
CCGTATTACTTCTTCTATCACTACCAGTTTTAGCCGCCGGAATTACAATACTCCTAACAG
ATCGAAACCTCAACACCACATTCTTTGACCCAGCTGGAGGAGGAGACCCAATCCTTTACC
AACATTTATTCTGATTCTTTG
>Barbus prespensis Aoos River FFMBH706-14
CCTTAAGCCTTCTCATTCGAGCCGAATTAAGCCAACCCGGATCACTTCTAGGCGATGACC
AAATTTACAATGTTATTGTTACTGCTCACGCCTTCGTGATGATCTTCTTTATAGTAATGC
CTATCCTTATTGGAGGATTTGGAAACTGACTTGTGCCGCTAATAATTGGAGCCCCAGACA
TAGCGTTCCCCCGAATAAATAACATGAGCTTCTGACTACTACCCCCATCATTCCTACTAT
TACTAGCCTCTTCTGGTGTTGAAGCTGGAGCTGGGACAGGATGAACAGTATACCCCCCGC
TTTCAGGGAATCTAGCCCACGCGGGAGCATCAGTAGACCTGACAATCTTCTCACTCCACT
TGGCAGGAGTTTCATCAATCCTAGGGGCAATCAATTTTATTACTACAACTATTAACATGA
AACCCCCAGCCATCTCCCAATATCAAACACCCTTATTCGTCTGATCCGTGCTTGTAACCG
CCGTATTACTTCTTCTATCACTACCAGTTTTAGCCGCCGGAATTACAATACTCCTAACAG
ATCGAAACCTCAACACCACATTCTTTGACCCAGCTGGAGGAGGAGACCCAATCCTTTACC
AACATTTATTCTGATTCTTTG
>Barbus prespensis Aoos River FFMBH707-14
CCTTAAGCCTTCTCATTCGAGCCGAATTAAGCCAACCCGGATCACTTCTAGGCGATGACC
AAATTTACAATGTTATTGTTACTGCTCACGCCTTCGTGATGATCTTCTTTATAGTAATGC
CTATCCTTATTGGAGGATTTGGAAACTGACTTGTGCCGCTAATAATTGGAGCCCCAGACA
TAGCATTCCCCCGAATAAATAACATGAGCTTCTGACTACTACCCCCATCATTCCTACTAT
TACTAGCCTCTTCTGGTGTTGAAGCTGGAGCTGGGACAGGATGAACAGTATACCCCCCGC
TTTCAGGGAATCTAGCCCACGCGGGAGCATCAGTAGACCTGACAATCTTCTCACTCCACT
TGGCAGGAGTTTCATCAATCCTAGGGGCAATCAATTTTATTACTACAACTATTAACATGA
AACCCCCAGCCATCTCCCAATATCAAACACCCTTATTCGTCTGATCCGTGCTTGTAACCG
CCGTATTGCTTCTTCTATCACTACCAGTTTTAGCCGCCGGAATTACAATACTCCTAACAG
ATCGAAACCTCAACACCACATTCTTTGACCCAGCTGGAGGAGGAGACCCAATCCTTTACC
AACATTTATTCTGATTCTTTG
>Barbus prespensis Aoos River FFMBH708-14
CCTTAAGCCTTCTCATTCGAGCCGAATTAAGCCAACCCGGATCACTTCTAGGCGATGACC
AAATTTACAATGTTATTGTTACTGCTCACGCCTTCGTGATGATCTTCTTTATAGTAATGC
CTATCCTTATTGGAGGATTTGGAAACTGACTTGTGCCGCTAATAATTGGAGCCCCAGACA
TAGCGTTCCCCCGAATAAATAACATGAGCTTCTGACTACTACCCCCATCATTCCTACTAT
TACTAGCCTCTTCTGGTGTTGAAGCTGGAGCTGGGACAGGATGAACAGTATACCCCCCGC
TTTCAGGGAATCTAGCCCACGCGGGAGCATCAGTAGACCTGACAATCTTCTCACTCCACT
TGGCAGGAGTTTCATCAATCCTAGGGGCAATCAATTTTATTACTACAACTATTAACATGA
AACCCCCAGCCATCTCCCAATATCAAACACCCTTATTCGTCTGATCCGTGCTTGTAACCG
CCGTATTACTTCTTCTATCACTACCAGTTTTAGCCGCCGGAATTACAATACTCCTAACAG
ATCGAAACCTCAACACCACATTCTTTGACCCAGCTGGAGGAGGAGACCCAATCCTTTACC
AACATTTATTCTGATTCTTTG
>Barbus prespensis Kalamas River FFMBH795-14
CCTTAAGCCTTCTCATTCGAGCCGAATTAAGCCAACCCGGATCACTTCTAGGCGATGACC
AAATTTACAATGTTATTGTCACTGCTCACGCCTTCGTGATGATCTTCTTTATAGTAATGC
CTATCCTTATTGGAGGATTTGGAAACTGACTTGTGCCGCTAATAATTGGAGCCCCAGACA
TAGCATTCCCCCGAATAAATAACATGAGCTTCTGACTACTACCCCCATCATTCCTACTAT
TACTAGCCTCTTCTGGTGTTGAAGCTGGAGCTGGGACAGGATGAACAGTATACCCCCCGC
TTTCAGGGAATCTAGCCCACGCGGGAGCATCAGTAGACCTGACAATCTTCTCACTCCACT
TGGCAGGAGTTTCATCAATCCTAGGGGCAATCAATTTTATTACTACAACTATTAACATGA
AACCCCCAGCCATCTCCCAATATCAAACACCCTTATTCGTCTGATCCGTGCTTGTAACCG
CCGTATTACTTCTTCTATCACTACCAGTTTTAGCCGCCGGAATTACAATACTCCTAACAG
ATCGAAACCTCAACACCACATTCTTTGACCCAGCTGGAGGAGGAGACCCAATCCTTTACC
AACATTTATTCTGATTCTTTG
>Barbus prespensis Megali Prespa Lake GFFB045-17
CCTTAAGCCTTCTCATTCGAGCCGAATTAAGCCAACCCGGATCACTTCTAGGCGATGACC
AAATTTACAATGTTATTGTTACTGCTCACGCCTTCGTGATGATCTTCTTTATAGTAATGC
CTATCCTTATTGGAGGATTTGGAAACTGACTTGTGCCGCTAATAATTGGAGCCCCAGACA
TAGCATTCCCCCGAATAAATAACATGAGCTTCTGACTACTACCCCCATCATTCCTACTAT
TACTAGCCTCTTCTGGTGTTGAAGCTGGAGCTGGGACAGGATGAACAGTATACCCCCCGC
TTTCAGGGAATCTAGCCCACGCGGGAGCATCAGTAGACCTGACAATCTTCTCACTCCACT
TGGCAGGAGTTTCATCAATCCTAGGGGCAATCAATTTTATTACTACAACTATTAACATGA
AACCCCCAGCCATCTCCCAATATCAAACACCCTTATTCGTCTGATCCGTGCTTGTAACCG
CCGTATTACTTCTTCTATCACTACCAGTTTTAGCCGCCGGAATTACAATACTCCTAACAG
ATCGAAACCTCAACACCACATTCTTTGACCCAGCTGGAGGAGGAGACCCAATCCTTTACC
AACATTTATTCTGATTCTTTG
>Barbus prespensis Megali Prespa Lake GFFB046-17
CCTTAAGCCTTCTCATTCGAGCCGAATTAAGCCAACCCGGATCACTTCTAGGCGATGACC
AAATTTACAATGTTATTGTTACTGCTCACGCCTTCGTGATGATCTTCTTTATAGTAATGC
CTATCCTTATTGGAGGATTTGGAAACTGACTTGTGCCGCTAATAATTGGAGCCCCAGACA
TAGCATTCCCCCGAATAAATAACATGAGCTTCTGACTACTACCCCCATCATTCCTACTAT
TACTAGCCTCTTCTGGTGTTGAAGCTGGAGCTGGGACAGGATGAACAGTATACCCCCCGC
TTTCAGGGAATCTAGCCCACGCGGGAGCATCAGTAGACCTGACAATCTTCTCACTCCACT
TGGCAGGAGTTTCATCAATCCTAGGGGCAATCAATTTTATTACTACAACTATTAACATGA
AACCCCCAGCCATCTCCCAATATCAAACACCCTTATTCGTCTGATCCGTGCTTGTAACCG
CCGTATTACTTCTTCTATCACTACCAGTTTTAGCCGCCGGAATTACAATACTCCTAACAG
ATCGAAACCTCAACACCACATTCTTTGACCCAGCTGGAGGAGGAGACCCAATCCTTTACC
AACATTTATTCTGATTCTTTG
>Barbus prespensis Megali Prespa Lake GFFB047-17
CCTTAAGCCTTCTCATTCGAGCCGAATTAAGCCAACCCGGATCACTTCTAGGCGATGACC
AAATTTACAATGTTATTGTTACTGCTCACGCCTTCGTGATGATCTTCTTTATAGTAATGC
CTATCCTTATTGGAGGATTTGGAAACTGACTTGTGCCGCTAATAATTGGAGCCCCAGACA
TAGCATTCCCCCGAATAAATAACATGAGCTTCTGACTACTACCCCCATCATTCCTACTAT
TACTAGCCTCTTCTGGTGTTGAAGCTGGAGCTGGGACAGGATGAACAGTATACCCCCCGC
TTTCAGGGAATCTAGCCCACGCGGGAGCATCAGTAGACCTGACAATCTTCTCACTCCACT
TGGCAGGAGTTTCATCAATCCTAGGGGCAATCAATTTTATTACTACAACTATTAACATGA
AACCCCCAGCCATCTCCCAATATCAAACACCCTTATTCGTCTGATCCGTGCTTGTAACCG
CCGTATTACTTCTTCTATCACTACCAGTTTTAGCCGCCGGAATTACAATACTCCTAACAG
ATCGAAACCTCAACACCACATTCTTTGACCCAGCTGGAGGAGGAGACCCAATCCTTTACC
AACATTTATTCTGATTCTTTG
>Barbus prespensis Sarantaporos River GFFB055-17
CCTTAAGCCTTCTCATTCGAGCCGAATTAAGCCAACCCGGATCACTTCTAGGCGATGACC
AAATTTACAATGTTATTGTTACTGCTCACGCCTTCGTGATGATCTTCTTTATAGTAATGC
CTATCCTTATTGGAGGATTTGGAAACTGACTTGTGCCGCTAATAATTGGAGCCCCAGACA
TAGCATTCCCCCGAATAAATAACATGAGCTTCTGACTACTACCCCCATCATTCCTACTAT
TACTAGCCTCTTCTGGTGTTGAAGCTGGAGCTGGGACAGGATGAACAGTATACCCCCCGC
TTTCAGGGAATCTAGCCCACGCGGGAGCATCAGTAGACCTGACAATCTTCTCACTCCACT
TGGCAGGAGTTTCATCAATCCTAGGGGCAATCAATTTTATTACTACAACTATTAACATGA
AACCCCCAGCCATCTCCCAATATCAAACACCCTTATTCGTCTGATCCGTGCTTGTAACCG
CCGTATTACTTCTTCTATCACTACCAGTTTTAGCCGCCGGAATTACAATACTCCTAACAG
ATCGAAACCTCAACACCACATTCTTTGACCCAGCTGGAGGAGGAGACCCAATCCTTTACC
AACATTTATTCTGATTCTTTG
>Barbus prespensis Sarantaporos River GFFB097-17
CCTTAAGCCTTCTCATTCGAGCCGAATTAAGCCAACCCGGATCACTTCTAGGCGATGACC
AAATTTACAATGTTATTGTTACTGCTCACGCCTTCGTGATGATCTTCTTTATAGTAATGC
CTATCCTTATTGGAGGATTTGGAAACTGACTTGTGCCGCTAATAATTGGAGCCCCAGACA
TAGCATTCCCCCGAATAAATAACATGAGCTTCTGACTACTACCCCCATCATTCCTACTAT
TACTAGCCTCTTCTGGTGTTGAAGCTGGAGCTGGGACAGGATGAACAGTATACCCCCCGC
TTTCAGGGAATCTAGCCCACGCGGGAGCATCAGTAGACCTGACAATCTTCTCACTCCACT
TGGCAGGAGTTTCATCAATCCTAGGGGCAATCAATTTTATTACTACAACTATTAACATGA
AACCCCCAGCCATCTCCCAATATCAAACACCCTTATTCGTCTGATCCGTGCTTGTAACCG
CCGTATTGCTTCTTCTATCACTACCAGTTTTAGCCGCCGGAATTACAATACTCCTAACAG
ATCGAAACCTCAACACCACATTCTTTGACCCAGCTGGAGGAGGAGACCCAATCCTTTACC
AACATTTATTCTGATTCTTTG
>Barbus peloponnesius Kalamas River GFFB057-17
CCTTAAGCCTTCTCATTCGAGCCGAATTAAGCCAACCCGGATCACTTCTAGGCGATGACC
AAATTTACAATGTTATTGTCACTGCTCACGCCTTCGTGATGATCTTCTTTATAGTAATGC
CTATCCTTATTGGAGGATTTGGAAACTGACTTGTGCCGCTAATAATTGGAGCCCCAGACA
TAGCATTCCCCCGAATAAATAACATGAGCTTCTGACTACTACCCCCATCATTCCTACTAT
TACTAGCCTCTTCTGGTGTTGAAGCTGGAGCTGGGACAGGATGAACAGTATACCCCCCGC
TTTCAGGGAATCTAGCCCACGCGGGAGCATCAGTAGACCTGACAATCTTCTCACTCCACT
TGGCAGGAGTTTCATCAATCCTAGGGGCAATCAATTTTATTACTACAACTATTAACATGA
AACCCCCAGCCATCTCCCAATATCAAACACCCTTATTCGTCTGATCCGTGCTTGTAACCG
CCGTATTACTTCTTCTATCACTACCAGTTTTAGCCGCCGGAATTACAATACTCCTAACAG
ATCGAAACCTCAACACCACATTCTTTGACCCAGCTGGAGGAGGAGACCCAATCCTTTACC
AACATTTATTCTGATTCTTTG
>Barbus peloponnesius Kalamas River GFFB407-18
CCTTAAGCCTTCTCATTCGAGCCGAATTAAGCCAACCCGGATCACTTCTAGGCGATGACC
AAATTTACAATGTTATTGTTACTGCTCACGCCTTCGTGATGATCTTCTTTATAGTAATGC
CTATCCTTATTGGAGGATTTGGAAACTGACTTGTGCCGCTAATAATTGGAGCCCCAGACA
TAGCATTCCCCCGAATAAATAACATGAGCTTCTGACTACTACCCCCATCATTCCTACTAT
TACTAGCCTCTTCTGGTGTTGAAGCTGGAGCTGGGACAGGATGAACAGTATACCCCCCGC
TTTCAGGGAATCTAGCCCACGCGGGAGCATCAGTAGACCTGACAATCTTCTCACTCCACT
TGGCAGGAGTTTCATCAATCCTAGGGGCAATCAATTTTATTACTACAACTATTAACATGA
AACCCCCAGCCATCTCCCAATATCAAACACCCTTATTCGTCTGATCCGTGCTTGTAACCG
CCGTATTGCTTCTTCTATCACTACCAGTTTTAGCCGCCGGAATTACAATACTCCTAACAG
ATCGAAACCTCAACACCACATTCTTTGACCCAGCTGGAGGAGGAGACCCAATCCTTTACC
AACATTTATTCTGATTCTTTG
>Barbus peloponnesius Kalamas River GFFB058-17
CCTTAAGCCTTCTCATTCGAGCCGAATTAAGCCAACCCGGATCACTTCTAGGCGATGACC
AAATTTACAATGTTATTGTCACTGCTCACGCCTTCGTGATGATCTTCTTTATAGTAATGC
CTATCCTTATTGGAGGATTTGGAAACTGACTTGTGCCGCTAATAATTGGAGCCCCAGACA
TAGCATTCCCCCGAATAAATAACATGAGCTTCTGACTACTACCCCCATCATTCCTACTAT
TACTAGCCTCTTCTGGTGTTGAAGCTGGAGCTGGGACAGGATGAACAGTATACCCCCCGC
TTTCAGGGAATCTAGCCCACGCGGGAGCATCAGTAGACCTGACAATCTTCTCACTCCACT
TGGCAGGAGTTTCATCAATCCTAGGGGCAATCAATTTTATTACTACAACTATTAACATGA
AACCCCCAGCCATCTCCCAATATCAAACACCCTTATTCGTCTGATCCGTGCTTGTAACCG
CCGTATTACTTCTTCTATCACTACCAGTTTTAGCCGCCGGAATTACAATACTCCTAACAG
ATCGAAACCTCAACACCACATTCTTTGACCCAGCTGGAGGAGGAGACCCAATCCTTTACC
AACATTTATTCTGATTCTTTG
>Barbus prespensis Aoos River GFFB059-17
CCTTAAGCCTTCTCATTCGAGCCGAATTAAGCCAACCCGGATCACTTCTAGGCGATGACC
AAATTTACAATGTTATTGTTACTGCTCACGCCTTCGTGATGATCTTCTTTATAGTAATGC
CTATCCTTATTGGAGGATTTGGAAACTGACTTGTGCCGCTAATAATTGGAGCCCCAGACA
TAGCGTTCCCCCGAATAAATAACATGAGCTTCTGACTACTACCCCCATCATTCCTACTAT
TACTAGCCTCTTCTGGTGTTGAAGCTGGAGCTGGGACAGGATGAACAGTATACCCCCCGC
TTTCAGGGAATCTAGCCCACGCGGGAGCATCAGTAGACCTGACAATCTTCTCACTCCACT
TGGCAGGAGTTTCATCAATCCTAGGGGCAATCAATTTTATTACTACAACTATTAACATGA
AACCCCCAGCCATCTCCCAATATCAAACACCCTTATTCGTCTGATCCGTGCTTGTAACCG
CCGTATTACTTCTTCTATCACTACCAGTTTTAGCCGCCGGAATTACAATACTCCTAACAG
ATCGAAACCTCAACACCACATTCTTTGACCCAGCTGGAGGAGGAGACCCAATCCTTTACC
AACATTTATTCTGATTCTTTG
>Barbus prespensis Aoos River GFFB060-17
CCTTAAGCCTTCTCATTCGAGCCGAATTAAGCCAACCCGGATCACTTCTAGGCGATGACC
AAATTTACAATGTTATTGTTACTGCTCACGCCTTCGTGATGATCTTCTTTATAGTAATGC
CTATCCTTATTGGAGGATTTGGAAACTGACTTGTGCCGCTAATAATTGGAGCCCCAGACA
TAGCATTCCCCCGAATAAATAACATGAGCTTCTGACTACTACCCCCATCATTCCTACTAT
TACTAGCCTCTTCTGGTGTTGAAGCTGGAGCTGGGACAGGATGAACAGTATACCCCCCGC
TTTCAGGGAATCTAGCCCACGCGGGAGCATCAGTAGACCTGACAATCTTCTCACTCCACT
TGGCAGGAGTTTCATCAATCCTAGGGGCAATCAATTTTATTACTACAACTATTAACATGA
AACCCCCAGCCATCTCCCAATATCAAACACCCTTATTCGTCTGATCCGTGCTTGTAACCG
CCGTATTACTTCTTCTATCACTACCAGTTTTAGCCGCCGGAATTACAATACTCCTAACAG
ATCGAAACCTCAACACCACATTCTTTGACCCAGCTGGAGGAGGAGACCCAATCCTTTACC
AACATTTATTCTGATTCTTTG
>Barbus prespensis Aoos River GFFB062-17
CCTTAAGCCTTCTCATTCGAGCCGAATTAAGCCAACCCGGATCACTTCTAGGCGATGACC
AAATTTACAATGTTATTGTTACTGCTCACGCCTTCGTGATGATCTTCTTTATAGTAATGC
CTATCCTTATTGGAGGATTTGGAAACTGACTTGTGCCGCTAATAATTGGAGCCCCAGACA
TAGCATTCCCCCGAATAAATAACATGAGCTTCTGACTACTACCCCCATCATTCCTACTAT
TACTAGCCTCTTCTGGTGTTGAAGCTGGAGCTGGGACAGGATGAACAGTATACCCCCCGC
TTTCAGGGAATCTAGCCCACGCGGGAGCATCAGTAGACCTGACAATCTTCTCACTCCACT
TGGCAGGAGTTTCATCAATCCTAGGGGCAATCAATTTTATTACTACAACTATTAACATGA
AACCCCCAGCCATCTCCCAATATCAAACACCCTTATTCGTCTGATCCGTGCTTGTAACCG
CCGTATTACTTCTTCTATCACTACCAGTTTTAGCCGCCGGAATTACAATACTCCTAACAG
ATCGAAACCTCAACACCACATTCTTTGACCCAGCTGGAGGAGGAGACCCAATCCTTTACC
AACATTTATTCTGATTCTTTG
>Barbus prespensis Aoos River GFFB063-17
CCTTAAGCCTTCTCATTCGAGCCGAATTAAGCCAACCCGGATCACTTCTAGGCGATGACC
AAATTTACAATGTTATTGTTACTGCTCACGCCTTCGTGATGATCTTCTTTATAGTAATGC
CTATCCTTATTGGAGGATTTGGAAACTGACTTGTGCCGCTAATAATTGGAGCCCCAGACA
TAGCATTCCCCCGAATAAATAACATGAGCTTCTGACTACTACCCCCATCATTCCTACTAT
TACTAGCCTCTTCTGGTGTTGAAGCTGGAGCTGGGACAGGATGAACAGTATACCCCCCGC
TTTCAGGGAATCTAGCCCACGCGGGAGCATCAGTAGACCTGACAATCTTCTCACTCCACT
TGGCAGGAGTTTCATCAATCCTAGGGGCAATCAATTTTATTACTACAACTATTAACATGA
AACCCCCAGCCATCTCCCAATATCAAACACCCTTATTCGTCTGATCCGTGCTTGTAACCG
CCGTATTACTTCTTCTATCACTACCAGTTTTAGCCGCCGGAATTACAATACTCCTAACAG
ATCGAAACCTCAACACCACATTCTTTGACCCAGCTGGAGGAGGAGACCCAATCCTTTACC
AACATTTATTCTGATTCTTTG
>Barbus prespensis Aoos River GFFB064-17
CCTTAAGCCTTCTCATTCGAGCCGAATTAAGCCAACCCGGATCACTTCTAGGCGATGACC
AAATTTACAATGTTATTGTTACTGCTCACGCCTTCGTGATGATCTTCTTTATAGTAATGC
CTATCCTTATTGGAGGATTTGGAAACTGACTTGTGCCGCTAATAATTGGAGCCCCAGACA
TAGCATTCCCCCGAATAAATAACATGAGCTTCTGACTACTACCCCCATCATTCCTACTAT
TACTAGCCTCTTCTGGTGTTGAAGCTGGAGCTGGGACAGGATGAACAGTATACCCCCCGC
TTTCAGGGAATCTAGCCCACGCGGGAGCATCAGTAGACCTGACAATCTTCTCACTCCACT
TGGCAGGAGTTTCATCAATCCTAGGGGCAATCAATTTTATTACTACAACTATTAACATGA
AACCCCCAGCCATCTCCCAATATCAAACACCCTTATTCGTCTGATCCGTGCTTGTAACCG
CCGTATTACTTCTTCTATCACTACCAGTTTTAGCCGCCGGAATTACAATACTCCTAACAG
ATCGAAACCTCAACACCACATTCTTTGACCCAGCTGGAGGAGGAGACCCAATCCTTTACC
AACATTTATTCTGATTCTTTG
>Barbus prespensis Aoos River GFFB065-17
CCTTAAGCCTTCTCATTCGAGCCGAATTAAGCCAACCCGGATCACTTCTAGGCGATGACC
AAATTTACAATGTTATTGTTACTGCTCACGCCTTCGTGATGATCTTCTTTATAGTAATGC
CTATCCTTATTGGAGGATTTGGAAACTGACTTGTGCCGCTAATAATTGGAGCCCCAGACA
TAGCATTCCCCCGAATAAATAACATGAGCTTCTGACTACTACCCCCATCATTCCTACTAT
TACTAGCCTCTTCTGGTGTTGAAGCTGGAGCTGGGACAGGATGAACAGTATACCCCCCGC
TTTCAGGGAATCTAGCCCACGCGGGAGCATCAGTAGACCTGACAATCTTCTCACTCCACT
TGGCAGGAGTTTCATCAATCCTAGGGGCAATCAATTTTATTACTACAACTATTAACATGA
AACCCCCAGCCATCTCCCAATATCAAACACCCTTATTCGTCTGATCCGTGCTTGTAACCG
CCGTATTACTTCTTCTATCACTACCAGTTTTAGCCGCCGGAATTACAATACTCCTAACAG
ATCGAAACCTCAACACCACATTCTTTGACCCAGCTGGAGGAGGAGACCCAATCCTTTACC
AACATTTATTCTGATTCTTTG
>Barbus prespensis Aoos River GFFB069-17
CCTTAAGCCTTCTCATTCGAGCCGAATTAAGCCAACCCGGATCACTTCTAGGCGATGACC
AAATTTACAATGTTATTGTTACTGCTCACGCCTTCGTGATGATCTTCTTTATAGTAATGC
CTATCCTTATTGGAGGATTTGGAAACTGACTTGTGCCGCTAATAATTGGAGCCCCAGACA
TAGCGTTCCCCCGAATAAATAACATGAGCTTCTGACTACTACCCCCATCATTCCTACTAT
TACTAGCCTCTTCTGGTGTTGAAGCTGGAGCTGGGACAGGATGAACAGTATACCCCCCGC
TTTCAGGGAATCTAGCCCACGCGGGAGCATCAGTAGACCTGACAATCTTCTCACTCCACT
TGGCAGGAGTTTCATCAATCCTAGGGGCAATCAATTTTATTACTACAACTATTAACATGA
AACCCCCAGCCATCTCCCAATATCAAACACCCTTATTCGTCTGATCCGTGCTTGTAACCG
CCGTATTACTTCTTCTATCACTACCAGTTTTAGCCGCCGGAATTACAATACTCCTAACAG
ATCGAAACCTCAACACCACATTCTTTGACCCAGCTGGAGGAGGAGACCCAATCCTTTACC
AACATTTATTCTGATTCTTTG
>Barbus prespensis Aoos River GFFB070-17
CCTTAAGCCTTCTCATTCGAGCCGAATTAAGCCAACCCGGATCACTTCTAGGCGATGACC
AAATTTACAATGTTATTGTTACTGCTCACGCCTTCGTGATGATCTTCTTTATAGTAATGC
CTATCCTTATTGGAGGATTTGGAAACTGACTTGTGCCGCTAATAATTGGAGCCCCAGACA
TAGCATTCCCCCGAATAAATAACATGAGCTTCTGACTACTACCCCCATCATTCCTACTAT
TACTAGCCTCTTCTGGTGTTGAAGCTGGAGCTGGGACAGGATGAACAGTATACCCCCCGC
TTTCAGGGAATCTAGCCCACGCGGGAGCATCAGTAGACCTGACAATCTTCTCACTCCACT
TGGCAGGAGTTTCATCAATCCTAGGGGCAATCAATTTTATTACTACAACTATTAACATGA
AACCCCCAGCCATCTCCCAATATCAAACACCCTTATTCGTCTGATCCGTGCTTGTAACCG
CCGTATTACTTCTTCTATCACTACCAGTTTTAGCCGCCGGAATTACAATACTCCTAACAG
ATCGAAACCTCAACACCACATTCTTTGACCCAGCTGGAGGAGGAGACCCAATCCTTTACC
AACATTTATTCTGATTCTTTG
>Barbus prespensis Aoos River GFFB072-17
CCTTAAGCCTTCTCATTCGAGCCGAATTAAGCCAACCCGGATCACTTCTAGGCGATGACC
AAATTTACAATGTTATTGTTACTGCTCACGCCTTCGTGATGATCTTCTTTATAGTAATGC
CTATCCTTATTGGAGGATTTGGAAACTGACTTGTGCCGCTAATAATTGGAGCCCCAGACA
TAGCATTCCCCCGAATAAATAACATGAGCTTCTGACTACTACCCCCATCATTCCTACTAT
TACTAGCCTCTTCTGGTGTTGAAGCTGGAGCTGGGACAGGATGAACAGTATACCCCCCGC
TTTCAGGGAATCTAGCCCACGCGGGAGCATCAGTAGACCTGACAATCTTCTCACTCCACT
TGGCAGGAGTTTCATCAATCCTAGGGGCAATCAATTTTATTACTACAACTATTAACATGA
AACCCCCAGCCATCTCCCAATATCAAACACCCTTATTCGTCTGATCCGTGCTTGTAACCG
CCGTATTACTTCTTCTATCACTACCAGTTTTAGCCGCCGGAATTACAATACTCCTAACAG
ATCGAAACCTCAACACCACATTCTTTGACCCAGCTGGAGGAGGAGACCCAATCCTTTACC
AACATTTATTCTGATTCTTTG
>Barbus prespensis Aoos River GFFB073-17
CCTTAAGCCTTCTCATTCGAGCCGAATTAAGCCAACCCGGATCACTTCTAGGCGATGACC
AAATTTACAATGTTATTGTTACTGCTCACGCCTTCGTGATGATCTTCTTTATAGTAATGC
CTATCCTTATTGGAGGATTTGGAAACTGACTTGTGCCGCTAATAATTGGAGCCCCAGACA
TAGCATTCCCCCGAATAAATAACATGAGCTTCTGACTACTACCCCCATCATTCCTACTAT
TACTAGCCTCTTCTGGTGTTGAAGCTGGAGCTGGGACAGGATGAACAGTATACCCCCCGC
TTTCAGGGAATCTAGCCCACGCGGGAGCATCAGTAGACCTGACAATCTTCTCACTCCACT
TGGCAGGAGTTTCATCAATCCTAGGGGCAATCAATTTTATTACTACAACTATTAACATGA
AACCCCCAGCCATCTCCCAATATCAAACACCCTTATTCGTCTGATCCGTGCTTGTAACCG
CCGTATTACTTCTTCTATCACTACCAGTTTTAGCCGCCGGAATTACAATACTCCTAACAG
ATCGAAACCTCAACACCACATTCTTTGACCCAGCTGGAGGAGGAGACCCAATCCTTTACC
AACATTTATTCTGATTCTTTG
>Barbus prespensis Aoos River GFFB074-17
CCTTAAGCCTTCTCATTCGAGCCGAATTAAGCCAACCCGGATCACTTCTAGGCGATGACC
AAATTTACAATGTTATTGTTACTGCTCACGCCTTCGTGATGATCTTCTTTATAGTAATGC
CTATCCTTATTGGAGGATTTGGAAACTGACTTGTGCCGCTAATAATTGGAGCCCCAGACA
TAGCATTCCCCCGAATAAATAACATGAGCTTCTGACTACTACCCCCATCATTCCTACTAT
TACTAGCCTCTTCTGGTGTTGAAGCTGGAGCTGGGACAGGATGAACAGTATACCCCCCGC
TTTCAGGGAATCTAGCCCACGCGGGAGCATCAGTAGACCTGACAATCTTCTCACTCCACT
TGGCAGGAGTTTCATCAATCCTAGGGGCAATCAATTTTATTACTACAACTATTAACATGA
AACCCCCAGCCATCTCCCAATATCAAACACCCTTATTCGTCTGATCCGTGCTTGTAACCG
CCGTATTACTTCTTCTATCACTACCAGTTTTAGCCGCCGGAATTACAATACTCCTAACAG
ATCGAAACCTCAACACCACATTCTTTGACCCAGCTGGAGGAGGAGACCCAATCCTTTACC
AACATTTATTCTGATTCTTTG
>Barbus prespensis Aoos River GFFB075-17
CCTTAAGCCTTCTCATTCGAGCCGAATTAAGCCAACCCGGATCACTTCTAGGCGATGACC
AAATTTACAATGTTATTGTTACTGCTCACGCCTTCGTGATGATCTTCTTTATAGTAATGC
CTATCCTTATTGGAGGATTTGGAAACTGACTTGTGCCGCTAATAATTGGAGCCCCAGACA
TAGCATTCCCCCGAATAAATAACATGAGCTTCTGACTACTACCCCCATCATTCCTACTAT
TACTAGCCTCTTCTGGTGTTGAAGCTGGAGCTGGGACAGGATGAACAGTATACCCCCCGC
TTTCAGGGAATCTAGCCCACGCGGGAGCATCAGTAGACCTGACAATCTTCTCACTCCACT
TGGCAGGAGTTTCATCAATCCTAGGGGCAATCAATTTTATTACTACAACTATTAACATGA
AACCCCCAGCCATCTCCCAATATCAAACACCCTTATTCGTCTGATCCGTGCTTGTAACCG
CCGTATTACTTCTTCTATCACTACCAGTTTTAGCCGCCGGAATTACAATACTCCTAACAG
ATCGAAACCTCAACACCACATTCTTTGACCCAGCTGGAGGAGGAGACCCAATCCTTTACC
AACATTTATTCTGATTCTTTG
>Barbus peloponnesius Kalamas River GFFB076-17
CCTTAAGCCTTCTCATTCGAGCCGAATTAAGCCAACCCGGATCACTTCTAGGCGATGACC
AAATTTACAATGTTATTGTCACTGCTCACGCCTTCGTGATGATCTTCTTTATAGTAATGC
CTATCCTTATTGGAGGATTTGGAAACTGACTTGTGCCGCTAATAATTGGAGCCCCAGACA
TAGCATTCCCCCGAATAAATAACATGAGCTTCTGACTACTACCCCCATCATTCCTACTAT
TACTAGCCTCTTCTGGTGTTGAAGCTGGAGCTGGGACAGGATGAACAGTATACCCCCCGC
TTTCAGGGAATCTAGCCCACGCGGGAGCATCAGTAGACCTGACAATCTTCTCACTCCACT
TGGCAGGAGTTTCATCAATCCTAGGGGCAATCAATTTTATTACTACAACTATTAACATGA
AACCCCCAGCCATCTCCCAATATCAAACACCCTTATTCGTCTGATCCGTGCTTGTAACCG
CCGTATTACTTCTTCTATCACTACCAGTTTTAGCCGCCGGAATTACAATACTCCTAACAG
ATCGAAACCTCAACACCACATTCTTTGACCCAGCTGGAGGAGGAGACCCAATCCTTTACC
AACATTTATTCTGATTCTTTG
>Barbus peloponnesius Kalamas River GFFB077-17
CCTTAAGCCTTCTCATTCGAGCCGAATTAAGCCAACCCGGATCACTTCTAGGCGATGACC
AAATTTACAATGTTATTGTCACTGCTCACGCCTTCGTGATGATCTTCTTTATAGTAATGC
CTATCCTTATTGGAGGATTTGGAAACTGACTTGTGCCGCTAATAATTGGAGCCCCAGACA
TAGCATTCCCCCGAATAAATAACATGAGCTTCTGACTACTACCCCCATCATTCCTACTAT
TACTAGCCTCTTCTGGTGTTGAAGCTGGAGCTGGGACAGGATGAACAGTATACCCCCCGC
TTTCAGGGAATCTAGCCCACGCGGGAGCATCAGTAGACCTGACAATCTTCTCACTCCACT
TGGCAGGAGTTTCATCAATCCTAGGGGCAATCAATTTTATTACTACAACTATTAACATGA
AACCCCCAGCCATCTCCCAATATCAAACACCCTTATTCGTCTGATCCGTGCTTGTAACCG
CCGTATTACTTCTTCTATCACTACCAGTTTTAGCCGCCGGAATTACAATACTCCTAACAG
ATCGAAACCTCAACACCACATTCTTTGACCCAGCTGGAGGAGGAGACCCAATCCTTTACC
AACATTTATTCTGATTCTTTG
>Barbus peloponnesius Kalamas River GFFB078-17
CCTTAAGCCTTCTCATTCGAGCCGAATTAAGCCAACCCGGATCACTTCTAGGCGATGACC
AAATTTACAATGTTATTGTCACTGCTCACGCCTTCGTGATGATCTTCTTTATAGTAATGC
CTATCCTTATTGGAGGATTTGGAAACTGACTTGTGCCGCTAATAATTGGAGCCCCAGACA
TAGCATTCCCCCGAATAAATAACATGAGCTTCTGACTACTACCCCCATCATTCCTACTAT
TACTAGCCTCTTCTGGTGTTGAAGCTGGAGCTGGGACAGGATGAACAGTATACCCCCCGC
TTTCAGGGAATCTAGCCCACGCGGGAGCATCAGTAGACCTGACAATCTTCTCACTCCACT
TGGCAGGAGTTTCATCAATCCTAGGGGCAATCAATTTTATTACTACAACTATTAACATGA
AACCCCCAGCCATCTCCCAATATCAAACACCCTTATTCGTCTGATCCGTGCTTGTAACCG
CCGTATTACTTCTTCTATCACTACCAGTTTTAGCCGCCGGAATTACAATACTCCTAACAG
ATCGAAACCTCAACACCACATTCTTTGACCCAGCTGGAGGAGGAGACCCAATCCTTTACC
AACATTTATTCTGATTCTTTG
>Barbus prespensis Aoos River GFFB083-17
CCTTAAGCCTTCTCATTCGAGCCGAATTAAGCCAACCCGGATCACTTCTAGGCGATGACC
AAATTTACAATGTTATTGTTACTGCTCACGCCTTCGTGATGATCTTCTTTATAGTAATGC
CTATCCTTATTGGAGGATTTGGAAACTGACTTGTGCCGCTAATAATTGGAGCCCCAGACA
TAGCATTCCCCCGAATAAATAACATGAGCTTCTGACTACTACCCCCATCATTCCTACTAT
TACTAGCCTCTTCTGGTGTTGAAGCTGGAGCTGGGACAGGATGAACAGTATACCCCCCGC
TTTCAGGGAATCTAGCCCACGCGGGAGCATCAGTAGACCTGACAATCTTCTCACTCCACT
TGGCAGGAGTTTCATCAATCCTAGGGGCAATCAATTTTATTACTACAACTATTAACATGA
AACCCCCAGCCATCTCCCAATATCAAACACCCTTATTCGTCTGATCCGTGCTTGTAACCG
CCGTATTGCTTCTTCTATCACTACCAGTTTTAGCCGCCGGAATTACAATACTCCTAACAG
ATCGAAACCTCAACACCACATTCTTTGACCCAGCTGGAGGAGGAGACCCAATCCTTTACC
AACATTTATTCTGATTCTTTG
>Barbus prespensis Aoos River GFFB084-17
CCTTAAGCCTTCTCATTCGAGCCGAATTAAGCCAACCCGGATCACTTCTAGGCGATGACC
AAATTTACAATGTTATTGTTACTGCTCACGCCTTCGTGATGATCTTCTTTATAGTAATGC
CTATCCTTATTGGAGGATTTGGAAACTGACTTGTGCCGCTAATAATTGGAGCCCCAGACA
TAGCATTCCCCCGAATAAATAACATGAGCTTCTGACTACTACCCCCATCATTCCTACTAT
TACTAGCCTCTTCTGGTGTTGAAGCTGGAGCTGGGACAGGATGAACAGTATACCCCCCGC
TTTCAGGGAATCTAGCCCACGCGGGAGCATCAGTAGACCTGACAATCTTCTCACTCCACT
TGGCAGGAGTTTCATCAATCCTAGGGGCAATCAATTTTATTACTACAACTATTAACATGA
AACCCCCAGCCATCTCCCAATATCAAACACCCTTATTCGTCTGATCCGTGCTTGTAACCG
CCGTATTACTTCTTCTATCACTACCAGTTTTAGCCGCCGGAATTACAATACTCCTAACAG
ATCGAAACCTCAACACCACATTCTTTGACCCAGCTGGAGGAGGAGACCCAATCCTTTACC
AACATTTATTCTGATTCTTTG
>Barbus prespensis Aoos River GFFB085-17
CCTTAAGCCTTCTCATTCGAGCCGAATTAAGCCAACCCGGATCACTTCTAGGCGATGACC
AAATTTACAATGTTATTGTTACTGCTCACGCCTTCGTGATGATCTTCTTTATAGTAATGC
CTATCCTTATTGGAGGATTTGGAAACTGACTTGTGCCGCTAATAATTGGAGCCCCAGACA
TAGCATTCCCCCGAATAAATAACATGAGCTTCTGACTACTACCCCCATCATTCCTACTAT
TACTAGCCTCTTCTGGTGTTGAAGCTGGAGCTGGGACAGGATGAACAGTATACCCCCCGC
TTTCAGGGAATCTAGCCCACGCGGGAGCATCAGTAGACCTGACAATCTTCTCACTCCACT
TGGCAGGAGTTTCATCAATCCTAGGGGCAATCAATTTTATTACTACAACTATTAACATGA
AACCCCCAGCCATCTCCCAATATCAAACACCCTTATTCGTCTGATCCGTGCTTGTAACCG
CCGTATTACTTCTTCTATCACTACCAGTTTTAGCCGCCGGAATTACAATACTCCTAACAG
ATCGAAACCTCAACACCACATTCTTTGACCCAGCTGGAGGAGGAGACCCAATCCTTTACC
AACATTTATTCTGATTCTTTG
>Barbus prespensis Aoos River GFFB086-17
CCTTAAGCCTTCTCATTCGAGCCGAATTAAGCCAACCCGGATCACTTCTAGGCGATGACC
AAATTTACAATGTTATTGTTACTGCTCACGCCTTCGTGATGATCTTCTTTATAGTAATGC
CTATCCTTATTGGAGGATTTGGAAACTGACTTGTGCCGCTAATAATTGGAGCCCCAGACA
TAGCATTCCCCCGAATAAATAACATGAGCTTCTGACTACTACCCCCATCATTCCTACTAT
TACTAGCCTCTTCTGGTGTTGAAGCTGGAGCTGGGACAGGATGAACAGTATACCCCCCGC
TTTCAGGGAATCTAGCCCACGCGGGAGCATCAGTAGACCTGACAATCTTCTCACTCCACT
TGGCAGGAGTTTCATCAATCCTAGGGGCAATCAATTTTATTACTACAACTATTAACATGA
AACCCCCAGCCATCTCCCAATATCAAACACCCTTATTCGTCTGATCCGTGCTTGTAACCG
CCGTATTACTTCTTCTATCACTACCAGTTTTAGCCGCCGGAATTACAATACTCCTAACAG
ATCGAAACCTCAACACCACATTCTTTGACCCAGCTGGAGGAGGAGACCCAATCCTTTACC
AACATTTATTCTGATTCTTTG
>Barbus peloponnesius Kalamas River GFFB087-17
CCTTAAGCCTTCTCATTCGAGCCGAATTAAGCCAACCCGGATCACTTCTAGGCGATGACC
AAATTTACAATGTTATTGTCACTGCTCACGCCTTCGTGATGATCTTCTTTATAGTAATGC
CTATCCTTATTGGAGGATTTGGAAACTGACTTGTGCCGCTAATAATTGGAGCCCCAGACA
TAGCATTCCCCCGAATAAATAACATGAGCTTCTGACTACTACCCCCATCATTCCTACTAT
TACTAGCCTCTTCTGGTGTTGAAGCTGGAGCTGGGACAGGATGAACAGTATACCCCCCGC
TTTCAGGGAATCTAGCCCACGCGGGAGCATCAGTAGACCTGACAATCTTCTCACTCCACT
TGGCAGGAGTTTCATCAATCCTAGGGGCAATCAATTTTATTACTACAACTATTAACATGA
AACCCCCAGCCATCTCCCAATATCAAACACCCTTATTCGTCTGATCCGTGCTTGTAACCG
CCGTATTACTTCTTCTATCACTACCAGTTTTAGCCGCCGGAATTACAATACTCCTAACAG
ATCGAAACCTCAACACCACATTCTTTGACCCAGCTGGAGGAGGAGACCCAATCCTTTACC
AACATTTATTCTGATTCTTTG
>Barbus peloponnesius Kalamas River GFFB088-17
CCTTAAGCCTTCTCATTCGAGCCGAATTAAGCCAACCCGGATCACTTCTAGGCGATGACC
AAATTTACAATGTTATTGTCACTGCTCACGCCTTCGTGATGATCTTCTTTATAGTAATGC
CTATCCTTATTGGAGGATTTGGAAACTGACTTGTGCCGCTAATAATTGGAGCCCCAGACA
TAGCATTCCCCCGAATAAATAACATGAGCTTCTGACTACTACCCCCATCATTCCTACTAT
TACTAGCCTCTTCTGGTGTTGAAGCTGGAGCTGGGACAGGATGAACAGTATACCCCCCGC
TTTCAGGGAATCTAGCCCACGCGGGAGCATCAGTAGACCTGACAATCTTCTCACTCCACT
TGGCAGGAGTTTCATCAATCCTAGGGGCAATCAATTTTATTACTACAACTATTAACATGA
AACCCCCAGCCATCTCCCAATATCAAACACCCTTATTCGTCTGATCCGTGCTTGTAACCG
CCGTATTACTTCTTCTATCACTACCAGTTTTAGCCGCCGGAATTACAATACTCCTAACAG
ATCGAAACCTCAACACCACATTCTTTGACCCAGCTGGAGGAGGAGACCCAATCCTTTACC
AACATTTATTCTGATTCTTTG
>Barbus prespensis Aoos River GFFB091-17
CCTTAAGCCTTCTCATTCGAGCCGAATTAAGCCAACCCGGATCACTTCTAGGCGATGACC
AAATTTACAATGTTATTGTTACTGCTCACGCCTTCGTGATGATCTTCTTTATAGTAATGC
CTATCCTTATTGGAGGATTTGGAAACTGACTTGTGCCGCTAATAATTGGAGCCCCAGACA
TAGCATTCCCCCGAATAAATAACATGAGCTTCTGACTACTACCCCCATCATTCCTACTAT
TACTAGCCTCTTCTGGTGTTGAAGCTGGAGCTGGGACAGGATGAACAGTATACCCCCCGC
TTTCAGGGAATCTAGCCCACGCGGGAGCATCAGTAGACCTGACAATCTTCTCACTCCACT
TGGCAGGAGTTTCATCAATCCTAGGGGCAATCAATTTTATTACTACAACTATTAACATGA
AACCCCCAGCCATCTCCCAATATCAAACACCCTTATTCGTCTGATCCGTGCTTGTAACCG
CCGTATTGCTTCTTCTATCACTACCAGTTTTAGCCGCCGGAATTACAATACTCCTAACAG
ATCGAAACCTCAACACCACATTCTTTGACCCAGCTGGAGGAGGAGACCCAATCCTTTACC
AACATTTATTCTGATTCTTTG
>Barbus prespensis Aoos River GFFB092-17
CCTTAAGCCTTCTCATTCGAGCCGAATTAAGCCAACCCGGATCACTTCTAGGCGATGACC
AAATTTACAATGTTATTGTTACTGCTCACGCCTTCGTGATGATCTTCTTTATAGTAATGC
CTATCCTTATTGGAGGATTTGGAAACTGACTTGTGCCGCTAATAATTGGAGCCCCAGACA
TAGCATTCCCCCGAATAAATAACATGAGCTTCTGACTACTACCCCCATCATTCCTACTAT
TACTAGCCTCTTCTGGTGTTGAAGCTGGAGCTGGGACAGGATGAACAGTATACCCCCCGC
TTTCAGGGAATCTAGCCCACGCGGGAGCATCAGTAGACCTGACAATCTTCTCACTCCACT
TGGCAGGAGTTTCATCAATCCTAGGGGCAATCAATTTTATTACTACAACTATTAACATGA
AACCCCCAGCCATCTCCCAATATCAAACACCCTTATTCGTCTGATCCGTGCTTGTAACCG
CCGTATTACTTCTTCTATCACTACCAGTTTTAGCCGCCGGAATTACAATACTCCTAACAG
ATCGAAACCTCAACACCACATTCTTTGACCCAGCTGGAGGAGGAGACCCAATCCTTTACC
AACATTTATTCTGATTCTTTG
>Barbus peloponnesius Kalamas River GFFB096-17
CCTTAAGCCTTCTCATTCGAGCCGAATTAAGCCAACCCGGATCACTTCTAGGCGATGACC
AAATTTACAATGTTATTGTCACTGCTCACGCCTTCGTGATGATCTTCTTTATAGTAATGC
CTATCCTTATTGGAGGATTTGGAAACTGACTTGTGCCGCTAATAATTGGAGCCCCAGACA
TAGCATTCCCCCGAATAAATAACATGAGCTTCTGACTACTACCCCCATCATTCCTACTAT
TACTAGCCTCTTCTGGTGTTGAAGCTGGAGCTGGGACAGGATGAACAGTATACCCCCCGC
TTTCAGGGAATCTAGCCCACGCGGGAGCATCAGTAGACCTGACAATCTTCTCACTCCACT
TGGCAGGAGTTTCATCAATCCTAGGGGCAATCAATTTTATTACTACAACTATTAACATGA
AACCCCCAGCCATCTCCCAATATCAAACACCCTTATTCGTCTGATCCGTGCTTGTAACCG
CCGTATTACTTCTTCTATCACTACCAGTTTTAGCCGCCGGAATTACAATACTCCTAACAG
ATCGAAACCTCAACACCACATTCTTTGACCCAGCTGGAGGAGGAGACCCAATCCTTTACC
AACATTTATTCTGATTCTTTG
>Barbus prespensis Aoos River GFFB093-17
CCTTAAGCCTTCTCATTCGAGCCGAATTAAGCCAACCCGGATCACTTCTAGGCGATGACC
AAATTTACAATGTTATTGTTACTGCTCACGCCTTCGTGATGATCTTCTTTATAGTAATGC
CTATCCTTATTGGAGGATTTGGAAACTGACTTGTGCCGCTAATAATTGGAGCCCCAGACA
TAGCATTCCCCCGAATAAATAACATGAGCTTCTGACTACTACCCCCATCATTCCTACTAT
TACTAGCCTCTTCTGGTGTTGAAGCTGGAGCTGGGACAGGATGAACAGTATACCCCCCGC
TTTCAGGGAATCTAGCCCACGCGGGAGCATCAGTAGACCTGACAATCTTCTCACTCCACT
TGGCAGGAGTTTCATCAATCCTAGGGGCAATCAATTTTATTACTACAACTATTAACATGA
AACCCCCAGCCATCTCCCAATATCAAACACCCTTATTCGTCTGATCCGTGCTTGTAACCG
CCGTATTGCTTCTTCTATCACTACCAGTTTTAGCCGCCGGAATTACAATACTCCTAACAG
ATCGAAACCTCAACACCACATTCTTTGACCCAGCTGGAGGAGGAGACCCAATCCTTTACC
AACATTTATTCTGATTCTTTG
>Barbus prespensis Aoos River GFFB094-17
CCTTAAGCCTTCTCATTCGAGCCGAATTAAGCCAACCCGGATCACTTCTAGGCGATGACC
AAATTTACAATGTTATTGTTACTGCTCACGCCTTCGTGATGATCTTCTTTATAGTAATGC
CTATCCTTATTGGAGGATTTGGAAACTGACTTGTGCCGCTAATAATTGGAGCCCCAGACA
TAGCATTCCCCCGAATAAATAACATGAGCTTCTGACTACTACCCCCATCATTCCTACTAT
TACTAGCCTCTTCTGGTGTTGAAGCTGGAGCTGGGACAGGATGAACAGTATACCCCCCGC
TTTCAGGGAATCTAGCCCACGCGGGAGCATCAGTAGACCTGACAATCTTCTCACTCCACT
TGGCAGGAGTTTCATCAATCCTAGGGGCAATCAATTTTATTACTACAACTATTAACATGA
AACCCCCAGCCATCTCCCAATATCAAACACCCTTATTCGTCTGATCCGTGCTTGTAACCG
CCGTATTACTTCTTCTATCACTACCAGTTTTAGCCGCCGGAATTACAATACTCCTAACAG
ATCGAAACCTCAACACCACATTCTTTGACCCAGCTGGAGGAGGAGACCCAATCCTTTACC
AACATTTATTCTGATTCTTTG
>Barbus peloponnesius Kalamas River GFFB066-17
CCTTAAGCCTTCTCATTCGAGCCGAATTAAGTCAACCCGGATCACTTCTAGGCGATGACC
AAATTTACAATGTTATTGTTACTGCTCACGCCTTCGTGATGATCTTCTTTATAGTAATGC
CTATCCTGATTGGAGGATTTGGAAACTGACTTGTACCGCTAATAATTGGAGCCCCGGACA
TAGCATTCCCACGAATAAATAACATAAGCTTCTGACTACTACCCCCATCATTCCTACTGT
TACTAGCCTCTTCTGGTGTTGAAGCTGGAGCCGGGACAGGATGAACAGTGTACCCCCCTC
TTTCAGGAAATCTAGCCCACGCAGGAGCATCAGTAGACCTAACAATCTTCTCGCTCCACT
TGGCGGGAGTTTCATCAATCCTAGGGGCAATCAATTTTATTACTACAACTATTAACATGA
AACCCCCAGCCATCTCCCAGTATCAAACACCCCTATTCGTCTGATCCGTACTTGTAACCG
CCGTGTTACTCCTTCTATCATTACCAGTTTTAGCCGCCGGAATTACAATACTCCTAACAG
ATCGAAACCTAAACACCACATTCTTTGACCCAGCTGGAGGAGGAGACCCAATCCTTTACC
AACATTTATTCTGATTCTTTG
>Barbus peloponnesius Kalamas River GFFB067-17
CCTTAAGCCTTCTCATTCGAGCCGAATTAAGTCAACCCGGATCACTTCTAGGCGATGACC
AAATTTACAATGTTATTGTTACTGCTCACGCCTTCGTGATGATCTTCTTTATAGTAATGC
CTATCCTGATTGGAGGATTTGGAAACTGACTTGTACCGCTAATAATTGGAGCCCCGGACA
TAGCATTCCCACGAATAAATAACATAAGCTTCTGACTACTACCCCCATCATTCCTACTGT
TACTAGCCTCTTCTGGTGTTGAAGCTGGAGCCGGGACAGGATGAACAGTGTACCCCCCTC
TTTCAGGAAATCTAGCCCACGCAGGAGCATCAGTAGACCTAACAATCTTCTCGCTCCACT
TGGCGGGAGTTTCATCAATCCTAGGGGCAATCAATTTTATTACTACAACTATTAACATGA
AACCCCCAGCCATCTCCCAGTATCAAACACCCCTATTCGTCTGATCCGTACTTGTAACCG
CCGTGTTACTCCTTCTATCATTACCAGTTTTAGCCGCCGGAATTACAATACTCCTAACAG
ATCGAAACCTAAACACCACATTCTTTGACCCAGCTGGAGGAGGAGACCCAATCCTTTACC
AACATTTATTCTGATTCTTTG
>Barbus peloponnesius Kalamas River GFFB068-17
CCTTAAGCCTTCTCATTCGAGCCGAATTAAGTCAACCCGGATCACTTCTAGGCGATGACC
AAATTTACAATGTTATTGTTACTGCTCACGCCTTCGTGATGATCTTCTTTATAGTAATGC
CTATCCTGATTGGAGGATTTGGAAACTGACTTGTACCGCTAATAATTGGAGCCCCGGACA
TAGCATTCCCACGAATAAATAACATAAGCTTCTGACTACTACCCCCATCATTCCTACTGT
TACTAGCCTCTTCTGGTGTTGAAGCTGGAGCCGGGACAGGATGAACAGTGTACCCCCCTC
TTTCAGGAAATCTAGCCCACGCAGGAGCATCAGTAGACCTAACAATCTTCTCGCTCCACT
TGGCGGGAGTTTCATCAATCCTAGGGGCAATCAATTTTATTACTACAACTATTAACATGA
AACCCCCAGCCATCTCCCAGTATCAAACACCCCTATTCGTCTGATCCGTACTTGTAACCG
CCGTGTTACTCCTTCTATCATTACCAGTTTTAGCCGCCGGAATTACAATACTCCTAACAG
ATCGAAACCTAAACACCACATTCTTTGACCCAGCTGGAGGAGGAGACCCAATCCTTTACC
AACATTTATTCTGATTCTTTG
>Barbus peloponnesius Acheloos River GFFB079-17
CCTTAAGCCTTCTCATTCGAGCCGAGTTAAGCCAACCCGGATCACTTCTAGGCGATGACC
AAATTTACAATGTTATTGTTACTGCTCACGCCTTCGTGATGATCTTCTTTATAGTAATGC
CTATCCTGATTGGAGGATTTGGAAACTGACTTGTACCACTAATAATTGGAGCCCCGGACA
TAGCATTCCCACGGATAAATAACATGAGCTTCTGACTACTACCTCCATCATTCCTACTGT
TACTAGCCTCTTCTGGTGTTGAAGCTGGAGCCGGGACAGGATGAACAGTGTACCCCCCTC
TTTCAGGGAATCTAGCCCACGCAGGAGCATCAGTAGACCTAACAATCTTCTCACTCCACT
TGGCGGGAGTTTCATCAATCCTAGGGGCAATCAATTTTATTACTACAACTATTAACATGA
AACCCCCAGCCATCTCCCAATATCAAACACCCCTATTCGTCTGATCCGTACTTGTAACCG
CCGTGTTACTCCTTCTATCATTACCAGTTTTAGCCGCCGGAATTACAATACTCCTAACAG
ATCGAAACCTAAACACCACATTCTTTGACCCAGCTGGAGGAGGAGACCCAATCCTTTACC
AACATTTATTCTGATTCTTTG
>Barbus peloponnesius Kalamas River GFFB095-17
CCTTAAGCCTTCTCATTCGAGCCGAATTAAGTCAACCCGGATCACTTCTAGGCGATGACC
AAATTTACAATGTTATTGTTACTGCTCACGCCTTCGTGATGATCTTCTTTATAGTAATGC
CTATCCTGATTGGAGGATTTGGAAACTGACTTGTACCGCTAATAATTGGAGCCCCGGACA
TAGCATTCCCACGAATAAATAACATAAGCTTCTGACTACTACCCCCATCATTCCTACTGT
TACTAGCCTCTTCTGGTGTTGAAGCTGGAGCCGGGACAGGATGAACAGTGTACCCCCCTC
TTTCAGGAAATCTAGCCCACGCAGGAGCATCAGTAGACCTAACAATCTTCTCGCTCCACT
TGGCGGGAGTTTCATCAATCCTAGGGGCAATCAATTTTATTACTACAACTATTAACATGA
AACCCCCAGCCATCTCCCAGTATCAAACACCCCTATTCGTCTGATCCGTACTTGTAACCG
CCGTGTTACTCCTTCTATCATTACCAGTTTTAGCCGCCGGAATTACAATACTCCTAACAG
ATCGAAACCTAAACACCACATTCTTTGACCCAGCTGGAGGAGGAGACCCAATCCTTTACC
AACATTTATTCTGATTCTTTG
>Barbus strumicae Strymon River GFFB028-17
CCTTAAGCCTTCTCATTCGAGCCGAATTAAGCCAACCCGGATCACTTCTAGGCGATGACC
AAATTTACAATGTTATTGTTACTGCTCACGCCTTCGTGATGATCTTCTTTATAGTAATGC
CCATCCTTATTGGAGGATTTGGAAACTGACTTGTACCACTAATAATTGGAGCCCCAGACA
TAGCATTCCCCCGGATAAATAACATAAGCTTCTGACTACTACCCCCATCATTCCTACTGT
TACTAGCCTCTTCTGGTGTTGAAGCCGGGGCCGGGACAGGATGAACAGTGTACCCACCTC
TTTCAGGAAACTTAGCCCACGCGGGAGCATCAGTAGACCTAACAATCTTCTCGCTACACT
TAGCGGGAGTCTCATCAATCCTAGGGGCAATCAATTTTATTACTACAACTATTAACATGA
AACCCCCAGCCATCTCCCAATATCAAACACCCCTATTCGTCTGATCCGTACTTGTAACCG
CCGTATTACTTCTTCTATCATTACCAGTTTTAGCCGCCGGAATTACGATACTCCTAACAG
ATCGAAACCTAAACACCACATTCTTTGACCCAGCTGGAGGAGGAGACCCAATCCTTTACC
AACATTTATTCTGATTCTTTG
>Barbus strumicae Strymon River GFFB029-17
CCTTAAGCCTTCTCATTCGAGCCGAATTAAGCCAACCCGGATCACTTCTAGGCGATGACC
AAATTTACAATGTTATTGTTACTGCTCACGCCTTCGTGATGATCTTCTTTATAGTAATGC
CCATCCTTATTGGAGGATTTGGAAACTGACTTGTACCACTAATAATTGGAGCCCCAGACA
TAGCATTCCCCCGGATAAATAACATAAGCTTCTGACTACTACCCCCATCATTCCTACTGT
TACTAGCCTCTTCTGGTGTTGAAGCCGGGGCCGGGACAGGATGAACAGTGTACCCACCTC
TTTCAGGAAACTTAGCCCACGCGGGAGCATCAGTAGACCTAACAATCTTCTCGCTACACT
TAGCGGGAGTCTCATCAATCCTAGGGGCAATCAATTTTATTACTACAACTATTAACATGA
AACCCCCAGCCATCTCCCAATATCAAACACCCCTATTCGTCTGATCCGTACTTGTAACCG
CCGTATTACTTCTTCTATCATTACCAGTTTTAGCCGCCGGAATTACGATACTCCTAACAG
ATCGAAACCTAAACACCACATTCTTTGACCCAGCTGGAGGAGGAGACCCAATCCTTTACC
AACATTTATTCTGATTCTTTG
>Barbus strumicae Strymon River GFFB030-17
CCTTAAGCCTTCTCATTCGAGCCGAATTAAGCCAACCCGGATCACTTCTAGGCGATGACC
AAATTTACAATGTTATTGTTACTGCTCACGCCTTCGTGATGATCTTCTTTATAGTAATGC
CCATCCTTATTGGAGGATTTGGAAACTGACTTGTACCACTAATAATTGGAGCCCCAGACA
TAGCATTCCCCCGGATAAATAACATAAGCTTCTGACTACTACCCCCATCATTCCTACTGT
TACTAGCCTCTTCTGGTGTTGAAGCCGGGGCCGGGACAGGATGAACAGTGTACCCACCTC
TTTCAGGAAACTTAGCCCACGCGGGAGCATCAGTAGACCTAACAATCTTCTCGCTACACT
TAGCGGGAGTCTCATCAATCCTAGGGGCAATCAATTTTATTACTACAACTATTAACATGA
AACCCCCAGCCATCTCCCAATATCAAACACCCCTATTCGTCTGATCCGTACTTGTAACCG
CCGTATTACTTCTTCTATCATTACCAGTTTTAGCCGCCGGAATTACGATACTCCTAACAG
ATCGAAACCTAAACACCACATTCTTTGACCCAGCTGGAGGAGGAGACCCAATCCTTTACC
AACATTTATTCTGATTCTTTG
>Barbus strumicae Strymon River GFFB031-17
CCTTAAGCCTTCTCATTCGAGCCGAATTAAGCCAACCCGGATCACTTCTAGGCGATGACC
AAATTTACAATGTTATTGTTACTGCTCACGCCTTCGTGATGATCTTCTTTATAGTAATGC
CCATCCTTATTGGAGGATTTGGAAACTGACTTGTACCACTAATAATTGGAGCCCCAGACA
TAGCATTCCCCCGGATAAATAACATAAGCTTCTGACTACTACCCCCATCATTCCTACTGT
TACTAGCCTCTTCTGGTGTTGAAGCCGGGGCCGGGACAGGATGAACAGTGTACCCACCTC
TTTCAGGAAACTTAGCCCACGCGGGAGCATCAGTAGACCTAACAATCTTCTCGCTACACT
TAGCGGGAGTCTCATCAATCCTAGGGGCAATCAATTTTATTACTACAACTATTAACATGA
AACCCCCAGCCATCTCCCAATATCAAACACCCCTATTCGTCTGATCCGTACTTGTAACCG
CCGTATTACTTCTTCTATCATTACCAGTTTTAGCCGCCGGAATTACGATACTCCTAACAG
ATCGAAACCTAAACACCACATTCTTTGACCCAGCTGGAGGAGGAGACCCAATCCTTTACC
AACATTTATTCTGATTCTTTG
>Barbus strumicae Strymon River GFFB032-17
CCTTAAGCCTTCTCATTCGAGCCGAATTAAGCCAACCCGGATCACTTCTAGGCGATGACC
AAATTTACAATGTTATTGTTACTGCTCACGCCTTCGTGATGATCTTCTTTATAGTAATGC
CCATCCTTATTGGAGGATTTGGAAACTGACTTGTACCACTAATAATTGGAGCCCCAGACA
TAGCATTCCCCCGGATAAATAACATAAGCTTCTGACTACTACCCCCATCATTCCTACTGT
TACTAGCCTCTTCTGGTGTTGAAGCCGGGGCCGGGACAGGATGAACAGTGTACCCACCTC
TTTCAGGAAACTTAGCCCACGCGGGAGCATCAGTAGACCTAACAATCTTCTCGCTACACT
TAGCGGGAGTCTCATCAATCCTAGGGGCAATCAATTTTATTACTACAACTATTAACATGA
AACCCCCAGCCATCTCCCAATATCAAACACCCCTATTCGTCTGATCCGTACTTGTAACCG
CCGTATTACTTCTTCTATCATTACCAGTTTTAGCCGCCGGAATTACGATACTCCTAACAG
ATCGAAACCTAAACACCACATTCTTTGACCCAGCTGGAGGAGGAGACCCAATCCTTTACC
AACATTTATTCTGATTCTTTG
>Barbus strumicae Strymon River GFFB033-17
CCTTAAGCCTTCTCATTCGAGCCGAATTAAGCCAACCCGGATCACTTCTAGGCGATGACC
AAATTTACAATGTTATTGTTACTGCTCACGCCTTCGTGATGATCTTCTTTATAGTAATGC
CCATCCTTATTGGAGGATTTGGAAACTGACTTGTACCACTAATAATTGGAGCCCCAGACA
TAGCATTCCCCCGGATAAATAACATAAGCTTCTGACTACTACCCCCATCATTCCTACTGT
TACTAGCCTCTTCTGGTGTTGAAGCCGGGGCCGGGACAGGATGAACAGTGTACCCACCTC
TTTCAGGAAACTTAGCCCACGCGGGAGCATCAGTAGACCTAACAATCTTCTCGCTACACT
TAGCGGGAGTCTCATCAATCCTAGGGGCAATCAATTTTATTACTACAACTATTAACATGA
AACCCCCAGCCATCTCCCAATATCAAACACCCCTATTCGTCTGATCCGTACTTGTAACCG
CCGTATTACTTCTTCTATCATTACCAGTTTTAGCCGCCGGAATTACGATACTCCTAACAG
ATCGAAACCTAAACACCACATTCTTTGACCCAGCTGGAGGAGGAGACCCAATCCTTTACC
AACATTTATTCTGATTCTTTG
>Barbus strumicae Strymon River GFFB034-17
CCTTAAGCCTTCTCATTCGAGCCGAATTAAGCCAACCCGGATCACTTCTAGGCGATGACC
AAATTTACAATGTTATTGTTACTGCTCACGCCTTCGTGATGATCTTCTTTATAGTAATGC
CCATCCTTATTGGAGGATTTGGAAACTGACTTGTACCACTAATAATTGGAGCCCCAGACA
TAGCATTCCCCCGGATAAATAACATAAGCTTCTGACTACTACCCCCATCATTCCTACTGT
TACTAGCCTCTTCTGGTGTTGAAGCCGGGGCCGGGACAGGATGAACAGTGTACCCACCTC
TTTCAGGAAACTTAGCCCACGCGGGAGCATCAGTAGACCTAACAATCTTCTCGCTACACT
TAGCGGGAGTCTCATCAATCCTAGGGGCAATCAATTTTATTACTACAACTATTAACATGA
AACCCCCAGCCATCTCCCAATATCAAACACCCCTATTCGTCTGATCCGTACTTGTAACCG
CCGTATTACTTCTTCTATCATTACCAGTTTTAGCCGCCGGAATTACGATACTCCTAACAG
ATCGAAACCTAAACACCACATTCTTTGACCCAGCTGGAGGAGGAGACCCAATCCTTTACC
AACATTTATTCTGATTCTTTG
>Barbus strumicae Strymon River GFFB035-17
CCTTAAGCCTTCTCATTCGAGCCGAATTAAGCCAACCCGGATCACTTCTAGGCGATGACC
AAATTTACAATGTTATTGTTACTGCTCACGCCTTCGTGATGATCTTCTTTATAGTAATGC
CCATCCTTATTGGAGGATTTGGAAACTGACTTGTACCACTAATAATTGGAGCCCCAGACA
TAGCATTCCCCCGGATAAATAACATAAGCTTCTGACTACTACCCCCATCATTCCTACTGT
TACTAGCCTCTTCTGGTGTTGAAGCCGGGGCCGGGACAGGATGAACAGTGTACCCACCTC
TTTCAGGAAACTTAGCCCACGCGGGAGCATCAGTAGACCTAACAATCTTCTCGCTACACT
TAGCGGGAGTCTCATCAATCCTAGGGGCAATCAATTTTATTACTACAACTATTAACATGA
AACCCCCAGCCATCTCCCAATATCAAACACCCCTATTCGTCTGATCCGTACTTGTAACCG
CCGTATTACTTCTTCTATCATTACCAGTTTTAGCCGCCGGAATTACGATACTCCTAACAG
ATCGAAACCTAAACACCACATTCTTTGACCCAGCTGGAGGAGGAGACCCAATCCTTTACC
AACATTTATTCTGATTCTTTG
>Barbus strumicae Strymon River GFFB036-17
CCTTAAGCCTTCTCATTCGAGCCGAATTAAGCCAACCCGGATCACTTCTAGGCGATGACC
AAATTTACAATGTTATTGTTACTGCTCACGCCTTCGTGATGATCTTCTTTATAGTAATGC
CCATCCTTATTGGAGGATTTGGAAACTGACTTGTACCACTAATAATTGGAGCCCCAGACA
TAGCATTCCCCCGGATAAATAACATAAGCTTCTGACTACTACCCCCATCATTCCTACTGT
TACTAGCCTCTTCTGGTGTTGAAGCCGGGGCCGGGACAGGATGAACAGTGTACCCACCTC
TTTCAGGAAACTTAGCCCACGCGGGAGCATCAGTAGACCTAACAATCTTCTCGCTACACT
TAGCGGGAGTCTCATCAATCCTAGGGGCAATCAATTTTATTACTACAACTATTAACATGA
AACCCCCAGCCATCTCCCAATATCAAACACCCCTATTCGTCTGATCCGTACTTGTAACCG
CCGTATTACTTCTTCTATCATTACCAGTTTTAGCCGCCGGAATTACGATACTCCTAACAG
ATCGAAACCTAAACACCACATTCTTTGACCCAGCTGGAGGAGGAGACCCAATCCTTTACC
AACATTTATTCTGATTCTTTG
>Barbus strumicae Strymon River GFFB037-17
CCTTAAGCCTTCTCATTCGAGCCGAATTAAGCCAACCCGGATCACTTCTAGGCGATGACC
AAATTTACAATGTTATTGTTACTGCTCACGCCTTCGTGATGATCTTCTTTATAGTAATGC
CCATCCTTATTGGAGGATTTGGAAACTGACTTGTACCACTAATAATTGGAGCCCCAGACA
TAGCATTCCCCCGGATAAATAACATAAGCTTCTGACTACTACCCCCATCATTCCTACTGT
TACTAGCCTCTTCTGGTGTTGAAGCCGGGGCCGGGACAGGATGAACAGTGTACCCACCTC
TTTCAGGAAACTTAGCCCACGCGGGAGCATCAGTAGACCTAACAATCTTCTCGCTACACT
TAGCGGGAGTCTCATCAATCCTAGGGGCAATCAATTTTATTACTACAACTATTAACATGA
AACCCCCAGCCATCTCCCAATATCAAACACCCCTATTCGTCTGATCCGTACTTGTAACCG
CCGTATTACTTCTTCTATCATTACCAGTTTTAGCCGCCGGAATTACGATACTCCTAACAG
ATCGAAACCTAAACACCACATTCTTTGACCCAGCTGGAGGAGGAGACCCAATCCTTTACC
AACATTTATTCTGATTCTTTG
>Barbus strumicae Strymon River GFFB038-17
CCTTAAGCCTTCTCATTCGAGCCGAATTAAGCCAACCCGGATCACTTCTAGGCGATGACC
AAATTTACAATGTTATTGTTACTGCTCACGCCTTCGTGATGATCTTCTTTATAGTAATGC
CCATCCTTATTGGAGGATTTGGAAACTGACTTGTACCACTAATAATTGGAGCCCCAGACA
TAGCATTCCCCCGGATAAATAACATAAGCTTCTGACTACTACCCCCATCATTCCTACTGT
TACTAGCCTCTTCTGGTGTTGAAGCCGGGGCCGGGACAGGATGAACAGTGTACCCACCTC
TTTCAGGAAACTTAGCCCACGCGGGAGCATCAGTAGACCTAACAATCTTCTCGCTACACT
TAGCGGGAGTCTCATCAATCCTAGGGGCAATCAATTTTATTACTACAACTATTAACATGA
AACCCCCAGCCATCTCCCAATATCAAACACCCCTATTCGTCTGATCCGTACTTGTAACCG
CCGTATTACTTCTTCTATCATTACCAGTTTTAGCCGCCGGAATTACGATACTCCTAACAG
ATCGAAACCTAAACACCACATTCTTTGACCCAGCTGGAGGAGGAGACCCAATCCTTTACC
AACATTTATTCTGATTCTTTG
>Barbus strumicae Strymon River FFMBH428-14
CCTTAAGCCTTCTCATTCGAGCCGAATTAAGCCAACCCGGATCACTTCTAGGCGATGACC
AAATTTACAATGTTATTGTTACTGCTCACGCCTTCGTGATGATCTTCTTTATAGTAATGC
CCATCCTTATTGGAGGATTTGGAAACTGACTTGTACCACTAATAATTGGAGCCCCAGACA
TAGCATTCCCCCGGATAAATAACATAAGCTTCTGACTACTACCCCCATCATTCCTACTGT
TACTAGCCTCTTCTGGTGTTGAAGCCGGGGCCGGGACAGGATGAACAGTGTACCCACCTC
TTTCAGGAAACTTAGCCCACGCGGGAGCATCAGTAGACCTAACAATCTTCTCGCTACACT
TAGCGGGAGTCTCATCAATCCTAGGGGCAATCAATTTTATTACTACAACTATTAACATGA
AACCCCCAGCCATCTCCCAGTATCAAACACCCCTATTCGTCTGATCCGTACTTGTAACCG
CCGTATTACTTCTTCTATCATTACCAGTTTTAGCCGCCGGAATTACGATACTCCTAACAG
ATCGAAACCTAAACACCACATTCTTTGACCCAGCTGGAGGAGGAGACCCAATCCTTTACC
AACATTTATTCTGATTCTTTG
>Barbus strumicae Strymon River FFMBH429-14
CCTTAAGCCTTCTCATTCGAGCCGAATTAAGCCAACCCGGATCACTTCTAGGCGATGACC
AAATTTACAATGTTATTGTTACTGCTCACGCCTTCGTGATGATCTTCTTTATAGTAATGC
CCATCCTTATTGGAGGATTTGGAAACTGACTTGTACCACTAATAATTGGAGCCCCAGACA
TAGCATTCCCCCGGATAAATAACATAAGCTTCTGACTACTACCCCCATCATTCCTACTGT
TACTAGCCTCTTCTGGTGTTGAAGCCGGGGCCGGGACAGGATGAACAGTGTACCCACCTC
TTTCAGGAAACTTAGCCCACGCGGGAGCATCAGTAGACCTAACAATCTTCTCGCTACACT
TAGCGGGAGTCTCATCAATCCTAGGGGCAATCAATTTTATTACTACAACTATTAACATGA
AACCCCCAGCCATCTCCCAGTATCAAACACCCCTATTCGTCTGATCCGTACTTGTAACCG
CCGTATTACTTCTTCTATCATTACCAGTTTTAGCCGCCGGAATTACGATACTCCTAACAG
ATCGAAACCTAAACACCACATTCTTTGACCCAGCTGGAGGAGGAGACCCAATCCTTTACC
AACATTTATTCTGATTCTTTG
>Barbus strumicae Strymon River FFMBH430-14
CCTTAAGCCTTCTCATTCGAGCCGAATTAAGCCAACCCGGATCACTTCTAGGCGATGACC
AAATTTACAATGTTATTGTTACTGCTCACGCCTTCGTGATGATCTTCTTTATAGTAATGC
CCATCCTTATTGGAGGATTTGGAAACTGACTTGTACCACTAATAATTGGAGCCCCAGACA
TAGCATTCCCCCGGATAAATAACATAAGCTTCTGACTACTACCCCCATCATTCCTACTGT
TACTAGCCTCTTCTGGTGTTGAAGCCGGGGCCGGGACAGGATGAACAGTGTACCCACCTC
TTTCAGGAAACTTAGCCCACGCGGGAGCATCAGTAGACCTAACAATCTTCTCGCTACACT
TAGCGGGAGTCTCATCAATCCTAGGGGCAATCAATTTTATTACTACAACTATTAACATGA
AACCCCCAGCCATCTCCCAATATCAAACACCCCTATTCGTCTGATCCGTACTTGTAACCG
CCGTATTACTTCTTCTATCATTACCAGTTTTAGCCGCCGGAATTACGATACTCCTAACAG
ATCGAAACCTAAACACCACATTCTTTGACCCAGCTGGAGGAGGAGACCCAATCCTTTACC
AACATTTATTCTGATTCTTTG
>Barbus strumicae Strymon River FFMBH437-14
CCTTAAGCCTTCTCATTCGAGCCGAATTAAGCCAACCCGGATCACTTCTAGGCGATGACC
AAATTTACAATGTTATTGTTACTGCTCACGCCTTCGTGATGATCTTCTTTATAGTAATGC
CCATCCTTATTGGAGGATTTGGAAACTGACTTGTACCACTAATAATTGGAGCCCCAGACA
TAGCATTCCCCCGGATAAATAACATAAGCTTCTGACTACTACCCCCATCATTCCTACTGT
TACTAGCCTCTTCTGGTGTTGAAGCCGGGGCCGGGACAGGATGAACAGTGTACCCACCTC
TTTCAGGAAACTTAGCCCACGCGGGAGCATCAGTAGACCTAACAATCTTCTCGCTACACT
TAGCGGGAGTCTCATCAATCCTAGGGGCAATCAATTTTATTACTACAACTATTAACATGA
AACCCCCAGCCATCTCCCAGTATCAAACACCCCTATTCGTCTGATCCGTACTTGTAACCG
CCGTATTACTTCTTCTATCATTACCAGTTTTAGCCGCCGGAATTACGATACTCCTAACAG
ATCGAAACCTAAACACCACATTCTTTGACCCAGCTGGAGGAGGAGACCCAATCCTTTACC
AACATTTATTCTGATTCTTTG
>Barbus strumicae Strymon River FFMBH438-14
CCTTAAGCCTTCTCATTCGAGCCGAATTAAGCCAACCCGGATCACTTCTAGGCGATGACC
AAATTTACAATGTTATTGTTACTGCTCACGCCTTCGTGATGATCTTCTTTATAGTAATGC
CCATCCTTATTGGAGGATTTGGAAACTGACTTGTACCACTAATAATTGGAGCCCCAGACA
TAGCATTCCCCCGGATAAATAACATAAGCTTCTGACTACTACCCCCATCATTCCTACTGT
TACTAGCCTCTTCTGGTGTTGAAGCCGGGGCCGGGACAGGATGAACAGTGTACCCACCTC
TTTCAGGAAACTTAGCCCACGCGGGAGCATCAGTAGACCTAACAATCTTCTCGCTACACT
TAGCGGGAGTCTCATCAATCCTAGGGGCAATCAATTTTATTACTACAACTATTAACATGA
AACCCCCAGCCATCTCCCAGTATCAAACACCCCTATTCGTCTGATCCGTACTTGTAACCG
CCGTATTACTTCTTCTATCATTACCAGTTTTAGCCGCCGGAATTACGATACTCCTAACAG
ATCGAAACCTAAACACCACATTCTTTGACCCAGCTGGAGGAGGAGACCCAATCCTTTACC
AACATTTATTCTGATTCTTTG
>Barbus strumicae Volvi Lake GRFRF130-08
CCTTAAGCCTTCTCATTCGAGCCGAATTAAGCCAACCCGGATCACTTCTAGGCGATGACC
AAATTTACAATGTTATTGTTACTGCTCACGCCTTCGTGATGATCTTCTTTATAGTAATGC
CCATCCTTATTGGAGGATTTGGAAACTGACTTGTACCACTAATAATTGGAGCCCCAGACA
TAGCATTCCCCCGGATAAATAACATAAGCTTCTGACTACTACCCCCATCATTCCTACTGT
TACTAGCCTCTTCTGGTGTTGAAGCCGGGGCCGGGACAGGATGAACAGTGTACCCACCTC
TTTCAGGAAACTTAGCCCACGCGGGAGCATCAGTAGACCTAACAATCTTCTCGCTACACT
TAGCGGGAGTCTCATCAATCCTAGGGGCAATCAATTTTATTACTACAACTATTAACATGA
AACCCCCAGCCATCTCCCAATATCAAACACCCCTATTCGTCTGATCCGTACTTGTAACCG
CCGTATTACTTCTTCTATCATTACCAGTTTTAGCCGCCGGAATTACGATACTCCTAACAG
ATCGAAACCTAAACACCACATTCTTTGACCCAGCTGGAGGAGGAGACCCAATCCTTTACC
AACATTTATTCTGATTCTTTG
>Barbus strumicae Volvi Lake GRFRF131-08
CCTTAAGCCTTCTCATTCGAGCCGAATTAAGCCAACCCGGATCACTTCTAGGCGATGACC
AAATTTACAATGTTATTGTTACTGCTCACGCCTTCGTGATGATCTTCTTTATAGTAATGC
CCATCCTTATTGGAGGATTTGGAAACTGACTTGTACCACTAATAATTGGAGCCCCAGACA
TAGCATTCCCCCGGATAAATAACATAAGCTTCTGACTACTACCCCCATCATTCCTACTGT
TACTAGCCTCTTCTGGTGTTGAAGCCGGGGCCGGGACAGGATGAACAGTGTACCCACCTC
TTTCAGGAAACTTAGCCCACGCGGGAGCATCAGTAGACCTAACAATCTTCTCGCTACACT
TAGCGGGAGTCTCATCAATCCTAGGGGCAATCAATTTTATTACTACAACTATTAACATGA
AACCCCCAGCCATCTCCCAATATCAAACACCCCTATTCGTCTGATCCGTACTTGTAACCG
CCGTATTACTTCTTCTATCATTACCAGTTTTAGCCGCCGGAATTACGATACTCCTAACAG
ATCGAAACCTAAACACCACATTCTTTGACCCAGCTGGAGGAGGAGACCCAATCCTTTACC
AACATTTATTCTGATTCTTTG
>Barbus strumicae Volvi Lake GRFRF132-08
CCTTAAGCCTTCTCATTCGAGCCGAATTAAGCCAACCCGGATCACTTCTAGGCGATGACC
AAATTTACAATGTTATTGTTACTGCTCACGCCTTCGTGATGATCTTCTTTATAGTAATGC
CCATCCTTATTGGAGGATTTGGAAACTGACTTGTACCACTAATAATTGGAGCCCCAGACA
TAGCATTCCCCCGGATAAATAACATAAGCTTCTGACTACTACCCCCATCATTCCTACTGT
TACTAGCCTCTTCTGGTGTTGAAGCCGGGGCCGGGACAGGATGAACAGTGTACCCACCTC
TTTCAGGAAACTTAGCCCACGCGGGAGCATCAGTAGACCTAACAATCTTCTCGCTACACT
TAGCGGGAGTCTCATCAATCCTAGGGGCAATCAATTTTATTACTACAACTATTAACATGA
AACCCCCAGCCATCTCCCAATATCAAACACCCCTATTCGTCTGATCCGTACTTGTAACCG
CCGTATTACTTCTTCTATCATTACCAGTTTTAGCCGCCGGAATTACGATACTCCTAACAG
ATCGAAACCTAAACACCACATTCTTTGACCCAGCTGGAGGAGGAGACCCAATCCTTTACC
AACATTTATTCTGATTCTTTG
>Barbus strumicae Volvi Lake GRFRF144-10
CCTTAAGCCTTCTCATTCGAGCCGAATTAAGCCAACCCGGATCACTTCTAGGCGATGACC
AAATTTACAATGTTATTGTTACTGCTCACGCCTTCGTGATGATCTTCTTTATAGTAATGC
CCATCCTTATTGGAGGATTTGGAAACTGACTTGTACCACTAATAATTGGAGCCCCAGACA
TAGCATTCCCCCGGATAAATAACATAAGCTTCTGACTACTACCCCCATCATTCCTACTGT
TACTAGCCTCTTCTGGTGTTGAAGCCGGGGCCGGGACAGGATGAACAGTGTACCCACCTC
TTTCAGGAAACTTAGCCCACGCGGGAGCATCAGTAGACCTAACAATCTTCTCGCTACACT
TAGCGGGAGTCTCATCAATCCTAGGGGCAATCAATTTTATTACTACAACTATTAACATGA
AACCCCCAGCCATCTCCCAATATCAAACACCCCTATTCGTCTGATCCGTACTTGTAACCG
CCGTATTACTTCTTCTATCATTACCAGTTTTAGCCGCCGGAATTACGATACTCCTAACAG
ATCGAAACCTAAACACCACATTCTTTGACCCAGCTGGAGGAGGAGACCCAATCCTTTACC
AACATTTATTCTGATTCTTTG
>Barbus strumicae Volvi Lake GRFRF145-10
CCTTAAGCCTTCTCATTCGAGCCGAATTAAGCCAACCCGGATCACTTCTAGGCGATGACC
AAATTTACAATGTTATTGTTACTGCTCACGCCTTCGTGATGATCTTCTTTATAGTAATGC
CCATCCTTATTGGAGGATTTGGAAACTGACTTGTACCACTAATAATTGGAGCCCCAGACA
TAGCATTCCCCCGGATAAATAACATAAGCTTCTGACTACTACCCCCATCATTCCTACTGT
TACTAGCCTCTTCTGGTGTTGAAGCCGGGGCCGGGACAGGATGAACAGTGTACCCACCTC
TTTCAGGAAACTTAGCCCACGCGGGAGCATCAGTAGACCTAACAATCTTCTCGCTACACT
TAGCGGGAGTCTCATCAATCCTAGGGGCAATCAATTTTATTACTACAACTATTAACATGA
AACCCCCAGCCATCTCCCAATATCAAACACCCCTATTCGTCTGATCCGTACTTGTAACCG
CCGTATTACTTCTTCTATCATTACCAGTTTTAGCCGCCGGAATTACGATACTCCTAACAG
ATCGAAACCTAAACACCACATTCTTTGACCCAGCTGGAGGAGGAGACCCAATCCTTTACC
AACATTTATTCTGATTCTTTG
>Barbus euboicus Euboea FFMBH756-14
CCTTAAGCCTTCTCATTCGAGCCGAATTAAGCCAACCCGGATCACTTCTAGGCGATGACC
AAATTTACAATGTTATTGTTACTGCTCACGCCTTCGTGATGATCTTCTTTATAGTAATGC
CTATCCTGATTGGAGGATTTGGAAACTGACTTGTACCGCTAATAATTGGAGCCCCGGACA
TAGCATTCCCACGAATAAATAACATGAGCTTCTGACTACTACCCCCATCATTCCTACTGT
TACTAGCCTCTTCTGGTGTTGAAGCTGGAGCCGGGACAGGATGAACAGTGTACCCCCCTC
TTTCAGGGAATCTAGCCCACGCAGGAGCATCAGTAGACCTAACAATCTTCTCACTCCACT
TGGCGGGAGTTTCATCAATCCTAGGGGCAATCAATTTTATTACTACAACTATTAACATGA
AACCCCCAGCCATCTCCCAATATCAAACACCCCTATTCGTCTGATCCGTACTTGTAACCG
CCGTGTTACTCCTTCTATCATTACCAGTTTTAGCCGCCGGAATCACAATACTCCTAACAG
ATCGAAACCTAAACACCACATTCTTTGACCCAGCTGGAGGAGGAGACCCAATCCTTTACC
AACACTTATTCTGATTCTTTG
>Barbus euboicus Euboea FFMBH757-14
CCTTAAGCCTTCTCATTCGAGCCGAATTAAGCCAACCCGGATCACTTCTAGGCGATGACC
AAATTTACAATGTTATTGTTACTGCTCACGCCTTCGTGATGATCTTCTTTATAGTAATGC
CTATCCTGATTGGAGGATTTGGAAACTGACTTGTACCGCTAATAATTGGAGCCCCGGACA
TAGCATTCCCACGAATAAATAACATGAGCTTCTGACTACTACCCCCATCATTCCTACTGT
TACTAGCCTCTTCTGGTGTTGAAGCTGGAGCCGGGACAGGATGAACAGTGTACCCCCCTC
TTTCAGGGAATCTAGCCCACGCAGGAGCATCAGTAGACCTAACAATCTTCTCACTCCACT
TGGCGGGAGTTTCATCAATCCTAGGGGCAATCAATTTTATTACTACAACTATTAACATGA
AACCCCCAGCCATCTCCCAATATCAAACACCCCTATTCGTCTGATCCGTACTTGTAACCG
CCGTGTTACTCCTTCTATCATTACCAGTTTTAGCCGCCGGAATCACAATACTCCTAACAG
ATCGAAACCTAAACACCACATTCTTTGACCCAGCTGGAGGAGGAGACCCAATCCTTTACC
AACACTTATTCTGATTCTTTG
>Barbus euboicus Euboea FFMBH758-14
CCTTAAGCCTTCTCATTCGAGCCGAATTAAGCCAACCCGGATCACTTCTAGGCGATGACC
AAATTTACAATGTTATTGTTACTGCTCACGCCTTCGTGATGATCTTCTTTATAGTAATGC
CTATCCTGATTGGAGGATTTGGAAACTGACTTGTACCGCTAATAATTGGAGCCCCGGACA
TAGCATTCCCACGAATAAATAACATGAGCTTCTGACTACTACCCCCATCATTCCTACTGT
TACTAGCCTCTTCTGGTGTTGAAGCTGGAGCCGGGACAGGATGAACAGTGTACCCCCCTC
TTTCAGGGAATCTAGCCCACGCAGGAGCATCAGTAGACCTAACAATCTTCTCACTCCACT
TGGCGGGAGTTTCATCAATCCTAGGGGCAATCAATTTTATTACTACAACTATTAACATGA
AACCCCCAGCCATCTCCCAATATCAAACACCCCTATTCGTCTGATCCGTACTTGTAACCG
CCGTGTTACTCCTTCTATCATTACCAGTTTTAGCCGCCGGAATCACAATACTCCTAACAG
ATCGAAACCTAAACACCACATTCTTTGACCCAGCTGGAGGAGGAGACCCAATCCTTTACC
AACACTTATTCTGATTCTTTG
>Barbus euboicus Euboea FFMBH766-14
CCTTAAGCCTTCTCATTCGAGCCGAATTAAGCCAACCCGGATCACTTCTAGGCGATGACC
AAATTTACAATGTTATTGTTACTGCTCACGCCTTCGTGATGATCTTCTTTATAGTAATGC
CTATCCTGATTGGAGGATTTGGAAACTGACTTGTACCGCTAATAATTGGAGCCCCGGACA
TAGCATTCCCACGAATAAATAACATGAGCTTCTGACTACTACCCCCATCATTCCTACTGT
TACTAGCCTCTTCTGGTGTTGAAGCTGGAGCCGGGACAGGATGAACAGTGTACCCCCCTC
TTTCAGGGAATCTAGCCCACGCAGGAGCATCAGTAGACCTAACAATCTTCTCACTCCACT
TGGCGGGAGTTTCATCAATCCTAGGGGCAATCAATTTTATTACTACAACTATTAACATGA
AACCCCCAGCCATCTCCCAATATCAAACACCCCTATTCGTCTGATCCGTACTTGTAACCG
CCGTGTTACTCCTTCTATCATTACCAGTTTTAGCCGCCGGAATCACAATACTCCTAACAG
ATCGAAACCTAAACACCACATTCTTTGACCCAGCTGGAGGAGGAGACCCAATCCTTTACC
AACACTTATTCTGATTCTTTG
>Barbus sperchiensis Pineios River (Thessaly) FFMBH634-14
CCTTAAGCCTTCTCATTCGAGCCGAATTAAGCCAACCCGGATCACTTCTAGGCGATGACC
AAATTTACAATGTTATTGTCACTGCTCACGCCTTCGTAATGATTTTCTTTATAGTAATGC
CTATCCTTATTGGGGGATTCGGAAACTGACTTGTACCACTAATGATTGGAGCCCCAGACA
TAGCATTCCCCCGAATAAATAATATGAGCTTCTGACTACTACCCCCATCATTCCTATTAT
TGCTAGCCTCTTCTGGTGTTGAAGCTGGAGCCGGGACAGGATGAACAGTATATCCCCCTC
TTTCAGGAAATCTAGCCCACGCGGGCGCATCAGTAGACCTAACAATCTTCTCACTCCACT
TGGCAGGAGTTTCATCAATCCTGGGGGCAATCAATTTTATTACTACAACTATTAACATGA
AACCCCCAGCTATCTCCCAATATCAAACACCCCTATTCGTCTGATCCGTGCTTGTAACCG
CCGTATTACTTCTTCTATCATTACCCGTTCTAGCCGCCGGGATTACAATACTCCTAACAG
ATCGAAACCTAAACACCACATTCTTTGACCCAGCTGGAGGAGGAGACCCAATCCTTTACC
AACATTTATTCTGATTCTTTG
>Barbus sperchiensis Pineios River (Thessaly) FFMBH635-14
CCTTAAGCCTTCTCATTCGAGCCGAATTAAGCCAACCCGGATCACTTCTAGGCGATGACC
AAATTTACAATGTTATTGTCACTGCTCACGCCTTCGTAATGATTTTCTTTATAGTAATGC
CTATCCTTATTGGGGGATTCGGAAACTGACTTGTACCACTAATGATTGGAGCCCCAGACA
TAGCATTCCCCCGAATAAATAATATGAGCTTCTGACTACTACCCCCATCATTCCTATTAT
TGCTAGCCTCTTCTGGTGTTGAAGCTGGAGCCGGGACAGGATGAACAGTATATCCCCCTC
TTTCAGGAAATCTAGCCCACGCGGGCGCATCAGTAGACCTAACAATCTTCTCACTCCACT
TGGCAGGAGTTTCATCAATCCTGGGGGCAATCAATTTTATTACTACAACTATTAACATGA
AACCCCCAGCTATCTCCCAATATCAAACACCCCTATTCGTCTGATCCGTGCTTGTAACCG
CCGTATTACTTCTTCTATCATTACCCGTTCTAGCCGCCGGGATTACAATACTCCTAACAG
ATCGAAACCTAAACACCACATTCTTTGACCCAGCTGGAGGAGGAGACCCAATCCTTTACC
AACATTTATTCTGATTCTTTG
>Barbus sperchiensis Spercheios River FFMBH788-14
CCTTAAGCCTTCTCATTCGAGCCGAATTAAGCCAACCCGGATCACTTCTAGGCGATGACC
AAATTTACAATGTTATTGTCACTGCTCACGCCTTCGTAATGATTTTCTTTATAGTAATGC
CTATCCTTATTGGGGGATTCGGAAACTGACTTGTACCACTAATGATTGGAGCCCCAGACA
TAGCATTCCCCCGAATAAATAATATGAGCTTCTGACTACTACCCCCATCATTCCTATTAT
TGCTAGCCTCTTCTGGTGTTGAAGCTGGAGCCGGGACAGGATGAACAGTATATCCCCCTC
TTTCAGGAAATCTAGCCCACGCGGGCGCATCAGTAGACCTAACAATCTTCTCACTCCACT
TGGCAGGAGTTTCATCAATCCTGGGGGCAATCAATTTTATTACTACAACTATTAACATGA
AACCCCCAGCTATCTCCCAATATCAAACACCCCTATTCGTCTGATCCGTGCTTGTAACCG
CCGTATTACTTCTTCTATCATTACCCGTTCTAGCCGCCGGGATTACAATACTCCTAACAG
ATCGAAACCTAAACACCACATTCTTTGACCCAGCTGGAGGAGGAGACCCAATCCTTTACC
AACATTTATTCTGATTCTTTG
>Barbus sperchiensis Spercheios River FFMBH789-14
CCTTAAGCCTTCTCATTCGAGCCGAATTAAGCCAACCCGGATCACTTCTAGGCGATGACC
AAATTTACAATGTTATTGTTACTGCTCACGCCTTCGTAATGATTTTCTTTATAGTAATGC
CTATCCTTATTGGGGGATTCGGAAACTGACTTGTACCACTAATGATTGGAGCCCCAGACA
TAGCATTCCCCCGAATAAATAATATGAGCTTCTGACTACTACCCCCATCATTCCTATTAT
TGCTAGCCTCTTCTGGTGTTGAAGCTGGGGCCGGGACAGGATGAACAGTATATCCCCCTC
TTTCAGGAAATCTAGCCCACGCGGGCGCATCAGTAGACCTAACAATCTTCTCACTCCACT
TGGCAGGAGTTTCATCAATCCTGGGGGCAATCAATTTTATTACTACAACTATTAACATGA
AACCCCCAGCTATCTCCCAATATCAAACACCCCTATTCGTCTGATCCGTGCTTGTAACCG
CCGTATTACTTCTTCTATCATTACCCGTTCTAGCCGCCGGGATTACAATACTCCTAACAG
ATCGAAACCTAAACACCACATTCTTTGACCCAGCTGGGGGAGGAGACCCAATCCTTTACC
AACATTTATTCTGATTCTTTG
>Barbus macedonicus Aliakmonas River FFMBH396-14
CCTTAAGCCTTCTTATTCGAGCCGAATTAAGCCAACCCGGATCACTTCTAGGCGATGACC
AAATTTATAATGTTATTGTTACTGCTCACGCCTTCGTGATAATCTTCTTTATAGTAATGC
CCATCCTTATTGGAGGATTTGGAAACTGACTTGTACCGCTAATAATTGGAGCCCCAGACA
TAGCATTCCCCCGAATAAATAATATAAGCTTCTGACTACTACCCCCATCATTCCTACTAT
TACTAGCTTCTTCTGGTGTTGAAGCTGGGGCCGGAACAGGATGAACAGTGTATCCCCCTC
TTTCAGGAAACCTAGCCCACGCGGGAGCATCAGTAGACCTAACAATCTTCTCGCTCCACT
TGGCAGGAGTTTCATCAATTCTAGGAGCAATCAATTTTATCACTACAACTATCAATATGA
AACCCCCAGCCATCTCCCAATATCAAACACCCTTATTCGTCTGATCCGTGCTTGTAACCG
CCGTATTACTTCTTCTATCATTACCGGTTTTAGCCGCCGGAATTACGATACTCCTAACAG
ATCGAAACCTCAACACCACATTCTTTGACCCGGCTGGAGGAGGAGACCCAATCCTTTACC
AACATTTATTCTGATTCTTTG
>Barbus macedonicus Aliakmonas River FFMBH406-14
CCTTAAGCCTTCTTATTCGAGCCGAATTAAGCCAACCCGGATCACTTCTAGGCGATGACC
AAATTTATAATGTTATTGTTACTGCTCACGCCTTCGTGATAATCTTCTTTATAGTAATGC
CCATCCTTATTGGAGGATTTGGAAACTGACTTGTACCGCTAATAATTGGAGCCCCAGACA
TAGCATTCCCCCGAATAAATAATATAAGCTTCTGACTACTACCCCCATCATTCCTACTAT
TACTAGCTTCTTCTGGTGTTGAAGCTGGGGCCGGAACAGGATGAACAGTGTATCCCCCTC
TTTCAGGAAACCTAGCCCACGCGGGAGCATCAGTAGACCTAACAATCTTCTCGCTCCACT
TGGCAGGAGTTTCATCAATTCTAGGAGCAATCAATTTTATCACTACAACTATCAATATGA
AACCCCCAGCCATCTCCCAATATCAAACACCCTTATTCGTCTGATCCGTGCTTGTAACCG
CCGTATTACTTCTTCTATCATTACCGGTTTTAGCCGCCGGAATTACGATACTCCTAACAG
ATCGAAACCTCAACACCACATTCTTTGACCCGGCTGGAGGAGGAGACCCAATCCTTTACC
AACATTTATTCTGATTCTTTG
>Barbus macedonicus Pineios River (Thessaly) FFMBH633-14
CCTTAAGCCTTCTTATTCGAGCCGAATTAAGCCAACCCGGATCACTTCTAGGCGATGACC
AAATTTATAATGTTATTGTTACTGCTCACGCCTTCGTGATAATCTTCTTTATAGTAATGC
CCATCCTTATTGGAGGATTTGGAAACTGACTTGTACCGCTAATAATTGGAGCCCCAGACA
TAGCATTCCCCCGAATAAATAATATAAGCTTCTGACTACTACCCCCATCATTCCTACTAT
TACTAGCTTCTTCTGGTGTTGAAGCTGGGGCCGGAACAGGATGAACAGTGTATCCCCCTC
TTTCAGGAAACCTAGCCCACGCGGGAGCATCAGTAGACCTAACAATCTTCTCGCTCCACT
TGGCAGGAGTTTCATCAATTCTAGGAGCAATCAATTTTATCACTACAACTATCAATATGA
AACCCCCAGCCATCTCCCAATATCAAACACCCTTATTCGTCTGATCCGTGCTTGTAACCG
CCGTATTACTTCTTCTATCATTACCGGTTTTAGCCGCCGGAATTACGATACTCCTAACAG
ATCGAAACCTCAACACCACATTCTTTGACCCGGCTGGAGGAGGAGACCCAATCCTTTACC
AACATTTATTCTGATTCTTTG
>Barbus macedonicus Axios River FFMBH466-14
CCTTAAGCCTTCTTATTCGAGCCGAATTAAGCCAACCCGGATCACTTCTAGGCGATGACC
AAATTTATAATGTTATTGTTACTGCTCACGCCTTCGTGATAATYTTCTTTATAGTAATGC
CCATCCTTATTGGAGGATTTGGAAACTGACTTGTMCCGCTAATAATTGGAGCCCCAGACA
TAGCATTCCCCCGAATAAATAATATAAGCTTCTGACTWCTACCCCCATCATTCCTACTAT
TACTAGCTTCTTCTGGTGTTGAAGCTGGGGCCGGAACAGGATGAACAGTGTATCCCCCTC
TTTCAGGAAACCTAGCCCACGCGGGAGCATCAGTAGACCTAACAATCTTCTCGCTCCACT
TGGCAGGAGTTTCATCAATTCTAGGAGCAATCAATTTTATCACTACAACTATCAATATGA
AACCCCCAGCCATCTCCCAATATCAAACACCCTTATTCGTCTGATCCGTGCTTGTAACCG
CCGTATTACTTCTTCTATCATTACCGGTTTTAGCCGCCGGAATTACTATACTCCTAACAG
ATCGAAACCTCAACACCACATTCTTTGACCCGGCTGGAGGAGGAGACCCAATCCTTTACC
AACATTTATTCTGATTCTTTG
>Barbus macedonicus Axios River FFMBH467-14
CCTTAAGCCTTCTTATTCGAGCCGAATTAAGCCAACCCGGATCACTTCTAGGCGATGACC
AAATTTATAATGTTATTGTTACTGCTCACGCCTTCGTGATAATCTTCTTTATAGTAATGC
CCATCCTTATTGGAGGATTTGGAAACTGACTTGTACCGCTAATAATTGGAGCCCCAGACA
TAGCATTCCCCCGAATAAATAATATAAGCTTCTGACTACTACCCCCATCATTCCTACTAT
TACTAGCTTCTTCTGGTGTTGAAGCTGGGGCCGGAACAGGATGAACAGTGTATCCCCCTC
TTTCAGGAAACCTAGCCCACGCGGGAGCATCAGTAGACCTAACAATCTTCTCGCTCCACT
TGGCAGGAGTTTCATCAATTCTAGGAGCAATCAATTTTATCACTACAACTATCAATATGA
AACCCCCAGCCATCTCCCAATATCAAACACCCTTATTCGTCTGATCCGTGCTTGTAACCG
CCGTATTACTTCTTCTATCATTACCGGTTTTAGCCGCCGGAATTACGATACTCCTAACAG
ATCGAAACCTCAACACCACATTCTTTGACCCGGCTGGAGGAGGAGACCCAATCCTTTACC
AACATTTATTCTGATTCTTTG
>Barbus macedonicus Axios River FFMBH468-14
CCTTAAGCCTTCTTATTCGAGCCGAATTAAGCCAACCCGGATCACTTCTAGGCGATGACC
AAATTTATAATGTTATTGTTACTGCTCACGCCTTCGTGATAATCTTCTTTATAGTAATGC
CCATCCTTATTGGAGGATTTGGAAACTGACTTGTACCGCTAATAATTGGAGCCCCAGACA
TAGCATTCCCCCGAATAAATAATATAAGCTTCTGACTACTACCCCCATCATTCCTACTAT
TACTAGCTTCTTCTGGTGTTGAAGCTGGGGCCGGAACAGGATGAACAGTGTATCCCCCTC
TTTCAGGAAACCTAGCCCACGCGGGAGCATCAGTAGACCTAACAATCTTCTCGCTCCACT
TGGCAGGAGTTTCATCAATTCTAGGAGCAATCAATTTTATCACTACAACTATCAATATGA
AACCCCCAGCCATCTCCCAATATCAAACACCCTTATTCGTCTGATCCGTGCTTGTAACCG
CCGTATTACTTCTTCTATCATTACCGGTTTTAGCCGCCGGAATTACGATACTCCTAACAG
ATCGAAACCTCAACACCACATTCTTTGACCCGGCTGGAGGAGGAGACCCAATCCTTTACC
AACATTTATTCTGATTCTTTG
>Carassius gibelio Strymon River FFMBH447-14
CTTTAAGCCTCCTCATCCGAGCTGAACTTAGTCAACCCGGATCACTTCTAGGTGATGACC
AAATTTACAATGTAATTGTTACCGCCCACGCCTTCGTAATAATTTTCTTTATAGTAATGC
CTATCCTCATTGGAGGATTCGGAAACTGACTTGTACCCCTGATAATCGGAGCCCCAGACA
TGGCATTCCCACGAATAAATAATATAAGCTTCTGACTTCTTCCCCCATCATTCCTGTTAC
TACTAGCTTCCTCTGGTGTTGAAGCCGGAGCTGGCACCGGATGGACAGTATACCCCCCTC
TTGCAGGAAACCTAGCCCACGCAGGAGCATCAGTAGACCTAACAATTTTCTCACTACATT
TAGCAGGTGTTTCATCAATCCTGGGGGCAATCAACTTCATTACTACAACCATTAACATAA
AACCTCCAGCCATTTCCCAATACCAAACACCCCTATTTGTTTGATCCGTACTTGTAACCG
CCGTCCTCCTTCTCCTATCACTACCTGTTCTAGCTGCCGGTATTACAATGCTTTTAACAG
ATCGAAATCTTAACACCACATTCTTTGACCCCGCAGGCGGGGGAGACCCAATTCTCTATC
AACACTTA
>Carassius gibelio Strymon River FFMBH451-14
CTTTAAGCCTCCTCATCCGAGCTGAACTTAGTCAACCCGGATCACTTCTAGGTGATGACC
AAATTTACAATGTAATTGTTACCGCCCACGCCTTCGTAATAATTTTCTTTATAGTAATGC
CTATCCTCATTGGAGGATTCGGAAACTGACTTGTACCCCTGATAATCGGAGCCCCAGACA
TGGCATTCCCACGAATAAATAATATAAGCTTCTGACTTCTTCCCCCATCATTCCTGTTAC
TACTAGCTTCCTCTGGTGTTGAAGCCGGAGCTGGCACCGGATGGACAGTATACCCCCCTC
TTGCAGGAAACCTAGCCCACGCAGGAGCATCAGTAGACCTAACAATTTTCTCACTACATT
TAGCAGGTGTTTCATCAATCCTGGGGGCAATCAACTTCATTACTACAACCATTAACATAA
AACCTCCAGCCATTTCCCAATACCAAACACCCCTATTTGTTTGATCCGTACTTGTAACCG
CCGTCCTCCTTCTCCTATCACTACCTGTTCTAGCTGCCGGTATTACAATGCTTTTAACAG
ATCGAAATCTTAACACCACATTCTTTGACCCCGCAGGCGGGGGAGACCCAATTCTCTATC
AACACTTA
>Carassius gibelio Strymon River FFMBH453-14
CTTTAAGCCTCCTCATCCGAGCTGAACTTAGTCAACCCGGATCACTTCTAGGTGATGACC
AAATTTACAATGTAATTGTTACCGCCCACGCCTTCGTAATAATTTTCTTTATAGTAATGC
CTATCCTCATTGGAGGATTCGGAAACTGACTTGTACCCCTGATAATCGGAGCCCCAGACA
TGGCATTCCCACGAATAAATAATATAAGCTTCTGACTTCTTCCCCCATCATTCCTGTTAC
TACTAGCTTCCTCTGGTGTTGAAGCCGGAGCTGGCACCGGATGGACAGTATACCCCCCTC
TTGCAGGAAACCTAGCCCACGCAGGAGCATCAGTAGACCTAACAATTTTCTCACTACATT
TAGCAGGTGTTTCATCAATCCTGGGGGCAATCAACTTCATTACTACAACCATTAACATAA
AACCTCCAGCCATTTCCCAATACCAAACACCCCTATTTGTTTGATCCGTACTTGTAACCG
CCGTCCTCCTTCTCCTATCACTACCTGTTCTAGCTGCCGGTATTACAATGCTTTTAACAG
ATCGAAATCTTAACACCACATTCTTTGACCCCGCAGGCGGGGGAGACCCAATTCTCTATC
AACACTTA
>Carassius gibelio Axios River FFMBH454-14
CTTTAAGCCTCCTCATCCGAGCTGAACTTAGTCAACCCGGATCACTTCTAGGTGATGACC
AAATTTACAATGTAATTGTTACCGCCCACGCCTTCGTAATAATTTTCTTTATAGTAATGC
CTATCCTCATTGGAGGATTCGGAAACTGACTTGTACCCCTGATAATCGGAGCCCCAGACA
TGGCATTCCCACGAATAAATAATATAAGCTTCTGACTTCTTCCCCCATCATTCCTGTTAC
TACTAGCTTCCTCTGGTGTTGAAGCCGGAGCTGGCACCGGATGGACAGTATACCCCCCTC
TTGCAGGAAACCTAGCCCACGCAGGAGCATCAGTAGACCTAACAATTTTCTCACTACATT
TAGCAGGTGTTTCATCAATCCTGGGGGCAATCAACTTCATTACTACAACCATTAACATAA
AACCTCCAGCCATTTCCCAATACCAAACACCCCTATTTGTTTGATCCGTACTTGTAACCG
CCGTCCTCCTTCTCCTATCACTACCTGTTCTAGCTGCCGGTATTACAATGCTTTTAACAG
ATCGAAATCTTAACACCACATTCTTTGACCCCGCAGGCGGGGGAGACCCAATTCTCTATC
AACACTTA
>Carassius gibelio Axios River FFMBH455-14
CTTTAAGCCTCCTCATCCGAGCTGAACTTAGTCAACCCGGATCACTTCTAGGTGATGACC
AAATTTACAATGTAATTGTTACCGCCCACGCCTTCGTAATAATTTTCTTTATAGTAATGC
CTATCCTCATTGGAGGATTCGGAAACTGACTTGTACCCCTGATAATCGGAGCCCCAGACA
TGGCATTCCCACGAATAAATAATATAAGCTTCTGACTTCTTCCCCCATCATTCCTGTTAC
TACTAGCTTCCTCTGGTGTTGAAGCCGGAGCTGGCACCGGATGGACAGTATACCCCCCTC
TTGCAGGAAACCTAGCCCACGCAGGAGCATCAGTAGACCTAACAATTTTCTCACTACATT
TAGCAGGTGTTTCATCAATCCTGGGGGCAATCAACTTCATTACTACAACCATTAACATAA
AACCTCCAGCCATTTCCCAATACCAAACACCCCTATTTGTTTGATCCGTACTTGTAACCG
CCGTCCTCCTTCTCCTATCACTACCTGTTCTAGCTGCCGGTATTACAATGCTTTTAACAG
ATCGAAATCTTAACACCACATTCTTTGACCCCGCAGGCGGGGGAGACCCAATTCTCTATC
AACACTTA
>Carassius gibelio Axios River FFMBH456-14
CTTTAAGCCTCCTCATCCGAGCTGAACTTAGTCAACCCGGATCACTTCTAGGTGATGACC
AAATTTACAATGTAATTGTTACCGCCCACGCCTTCGTAATAATTTTCTTTATAGTAATGC
CTATCCTCATTGGAGGATTCGGAAACTGACTTGTACCCCTGATAATCGGAGCCCCAGACA
TGGCATTCCCACGAATAAATAATATAAGCTTCTGACTTCTTCCCCCATCATTCCTGTTAC
TACTAGCTTCCTCTGGTGTTGAAGCCGGAGCTGGCACCGGATGGACAGTATACCCCCCTC
TTGCAGGAAACCTAGCCCACGCAGGAGCATCAGTAGACCTAACAATTTTCTCACTACATT
TAGCAGGTGTTTCATCAATCCTGGGGGCAATCAACTTCATTACTACAACCATTAACATAA
AACCTCCAGCCATTTCCCAATACCAAACACCCCTATTTGTTTGATCCGTACTTGTAACCG
CCGTCCTCCTTCTCCTATCACTACCTGTTCTAGCTGCCGGTATTACAATGCTTTTAACAG
ATCGAAATCTTAACACCACATTCTTTGACCCCGCAGGCGGGGGAGACCCAATTCTCTATC
AACACTTA
>Carassius gibelio Pineios River (Thessaly) FFMBH490-14
CTTTAAGCCTCCTCATCCGAGCTGAACTTAGTCAACCCGGATCACTTCTAGGTGATGACC
AAATTTACAATGTAATTGTTACCGCCCACGCCTTCGTAATAATTTTCTTTATAGTAATGC
CTATCCTCATTGGAGGATTCGGAAACTGACTTGTACCCCTGATAATCGGAGCCCCAGACA
TGGCATTCCCACGAATAAATAATATAAGCTTCTGACTTCTTCCCCCATCATTCCTGTTAC
TACTAGCTTCCTCTGGTGTTGAAGCCGGAGCTGGCACCGGATGGACAGTATACCCCCCTC
TTGCAGGAAACCTAGCCCACGCAGGAGCATCAGTAGACCTAACAATTTTCTCACTACATT
TAGCAGGTGTTTCATCAATCCTGGGGGCAATCAACTTCATTACTACAACCATTAACATAA
AACCTCCAGCCATTTCCCAATACCAAACACCCCTATTTGTTTGATCCGTACTTGTAACCG
CCGTCCTCCTTCTCCTATCACTACCTGTTCTAGCTGCCGGTATTACAATGCTTTTAACAG
ATCGAAATCTTAACACCACATTCTTTGACCCCGCAGGCGGGGGAGACCCAATTCTCTATC
AACACTTA
>Carassius gibelio Kerkini Lake GRFRF001-08
CTTTAAGCCTCCTCATCCGAGCTGAACTTAGTCAACCCGGATCACTTCTAGGTGATGACC
AAATTTACAATGTAATTGTTACCGCCCACGCCTTCGTAATAATTTTCTTTATAGTAATGC
CTATCCTCATTGGAGGATTCGGAAACTGACTTGTACCCCTGATAATCGGAGCCCCAGACA
TGGCATTCCCACGAATAAATAATATAAGCTTCTGACTTCTTCCCCCATCATTCCTGTTAC
TACTAGCTTCCTCTGGTGTTGAAGCCGGAGCTGGCACCGGATGGACAGTATACCCCCCTC
TTGCAGGAAACCTAGCCCACGCAGGAGCATCAGTAGACCTAACAATTTTCTCACTACATT
TAGCAGGTGTTTCATCAATCCTGGGGGCAATCAACTTCATTACTACAACCATTAACATAA
AACCTCCAGCCATTTCCCAATACCAAACACCCCTATTTGTTTGATCCGTACTTGTAACCG
CCGTCCTCCTTCTCCTATCACTACCTGTTCTGGCTGCCGGTATTACAATGCTTTTAACAG
ATCGAAATCTTAACACCACATTCTTTGACCCCGCAGGCGGGGGAGACCCAATTCTCTATC
AACACTTA
>Carassius gibelio Kerkini Lake GRFRF002-08
CTTTAAGCCTCCTCATCCGAGCTGAACTTAGTCAACCCGGATCACTTCTAGGTGATGACC
AAATTTACAATGTAATTGTTACCGCCCACGCCTTCGTAATAATTTTCTTTATAGTAATGC
CTATCCTCATTGGAGGATTCGGAAACTGACTTGTACCCCTGATAATCGGAGCCCCAGACA
TGGCATTCCCACGAATAAATAATATAAGCTTCTGACTTCTTCCCCCATCATTCCTGTTAC
TACTAGCTTCCTCTGGTGTTGAAGCCGGAGCTGGCACCGGATGGACAGTATACCCCCCTC
TTGCAGGAAACCTAGCCCACGCAGGAGCATCAGTAGACCTAACAATTTTCTCACTACATT
TAGCAGGTGTTTCATCAATCCTGGGGGCAATCAACTTCATTACTACAACCATTAACATAA
AACCTCCAGCCATTTCCCAATACCAAACACCCCTATTTGTTTGATCCGTACTTGTAACCG
CCGTCCTCCTTCTCCTATCACTACCTGTTCTAGCTGCCGGTATTACAATGCTTTTAACAG
ATCGAAATCTTAACACCACATTCTTTGACCCCGCAGGCGGGGGAGACCCAATTCTCTATC
AACACTTA
>Carassius gibelio Kerkini Lake GRFRF003-08
CTTTAAGCCTCCTCATCCGAGCTGAACTTAGTCAACCCGGATCACTTCTAGGTGATGACC
AAATTTACAATGTAATTGTTACCGCCCACGCCTTCGTAATAATTTTCTTTATAGTAATGC
CTATCCTCATTGGAGGATTCGGAAACTGACTTGTACCCCTGATAATCGGAGCCCCAGACA
TGGCATTCCCACGAATAAATAATATAAGCTTCTGACTTCTTCCCCCATCATTCCTGTTAC
TACTAGCTTCCTCTGGTGTTGAAGCCGGAGCTGGCACCGGATGGACAGTATACCCCCCTC
TTGCAGGAAACCTAGCCCACGCAGGAGCATCAGTAGACCTAACAATTTTCTCACTACATT
TAGCAGGTGTTTCATCAATCCTGGGGGCAATCAACTTCATTACTACAACCATTAACATAA
AACCTCCAGCCATTTCCCAATACCAAACACCCCTATTTGTTTGATCCGTACTTGTAACCG
CCGTCCTCCTTCTCCTATCACTACCTGTTCTAGCTGCCGGTATTACAATGCTTTTAACAG
ATCGAAATCTTAACACCACATTCTTTGACCCCGCAGGCGGGGGAGACCCAATTCTCTATC
AACACTTA
>Carassius gibelio Doirani Lake GRFRF051-08
CTTTAAGCCTCCTCATCCGAGCTGAACTTAGTCAACCCGGATCACTTCTAGGTGATGACC
AAATTTACAATGTAATTGTTACCGCCCACGCCTTCGTAATAATTTTCTTTATAGTAATGC
CTATCCTCATTGGAGGATTCGGAAACTGACTTGTACCCCTGATAATCGGAGCCCCAGACA
TGGCATTCCCACGAATAAATAATATAAGCTTCTGACTTCTTCCCCCATCATTCCTGTTAC
TACTAGCTTCCTCTGGTGTTGAAGCCGGAGCTGGCACCGGATGGACAGTATACCCCCCTC
TTGCAGGAAACCTAGCCCACGCAGGAGCATCAGTAGACCTAACAATTTTCTCACTACATT
TAGCAGGTGTTTCATCAATCCTGGGGGCAATCAACTTCATTACTACAACCATTAACATAA
AACCTCCAGCCATTTCCCAATACCAAACACCCCTATTTGTTTGATCCGTACTTGTAACCG
CCGTCCTCCTTCTCCTATCACTACCTGTTCTAGCTGCCGGTATTACAATGCTTTTAACAG
ATCGAAATCTTAACACCACATTCTTTGACCCCGCAGGCGGGGGAGACCCAATTCTCTATC
AACACTTA
>Carassius gibelio Doirani Lake GRFRF053-08
CTTTAAGCCTCCTCATCCGAGCTGAACTTAGTCAACCCGGATCACTTCTAGGTGATGACC
AAATTTACAATGTAATTGTTACCGCCCACGCCTTCGTAATAATTTTCTTTATAGTAATGC
CTATCCTCATTGGAGGATTCGGAAACTGACTTGTACCCCTGATAATCGGAGCCCCAGACA
TGGCATTCCCACGAATAAATAATATAAGCTTCTGACTTCTTCCCCCATCATTCCTGTTAC
TACTAGCTTCCTCTGGTGTTGAAGCCGGAGCTGGCACCGGATGGACAGTATACCCCCCTC
TTGCAGGAAACCTAGCCCACGCAGGAGCATCAGTAGACCTAACAATTTTCTCACTACATT
TAGCAGGTGTTTCATCAATCCTGGGGGCAATCAACTTCATTACTACAACCATTAACATAA
AACCTCCAGCCATTTCCCAATACCAAACACCCCTATTTGTTTGATCCGTACTTGTAACCG
CCGTCCTCCTTCTCCTATCACTACCTGTTCTAGCTGCCGGTATTACAATGCTTTTAACAG
ATCGAAATCTTAACACCACATTCTTTGACCCCGCAGGCGGGGGAGACCCAATTCTCTATC
AACACTTA
>Carassius gibelio Strymon River GFFB273-18
CTTTAAGCCTCCTCATCCGAGCTGAACTTAGTCAACCCGGATCACTTCTAGGTGATGACC
AAATTTACAATGTAATTGTTACCGCCCACGCCTTCGTAATAATTTTCTTTATAGTAATGC
CTATCCTCATTGGAGGATTCGGAAACTGACTTGTACCCCTGATAATCGGAGCCCCAGACA
TGGCATTCCCACGAATAAATAATATAAGCTTCTGACTTCTTCCCCCATCATTCCTGTTAC
TACTAGCTTCCTCTGGTGTTGAAGCCGGAGCTGGCACCGGATGGACAGTATACCCCCCTC
TTGCAGGAAACCTAGCCCACGCAGGAGCATCAGTAGACCTAACAATTTTCTCACTACATT
TAGCAGGTGTTTCATCAATCCTGGGGGCAATCAACTTCATTACTACAACCATTAACATAA
AACCTCCAGCCATTTCCCAATACCAAACACCCCTATTTGTTTGATCCGTACTTGTAACCG
CCGTCCTCCTTCTCCTATCACTACCTGTTCTAGCTGCCGGTATTACAATGCTTTTAACAG
ATCGAAATCTTAACACCACATTCTTTGACCCCGCAGGCGGGGGAGACCCAATTCTCTATC
AACACTTA
>Carassius gibelio Strymon River GFFB276-18
CTTTAAGCCTCCTCATCCGAGCTGAACTTAGTCAACCCGGATCACTTCTAGGTGATGACC
AAATTTACAATGTAATTGTTACCGCCCACGCCTTCGTAATAATTTTCTTTATAGTAATGC
CTATCCTCATTGGAGGATTCGGAAACTGACTTGTACCCCTGATAATCGGAGCCCCAGACA
TGGCATTCCCACGAATAAATAATATAAGCTTCTGACTTCTTCCCCCATCATTCCTGTTAC
TACTAGCTTCCTCTGGTGTTGAAGCCGGAGCTGGCACCGGATGGACAGTATACCCCCCTC
TTGCAGGAAACCTAGCCCACGCAGGAGCATCAGTAGACCTAACAATTTTCTCACTACATT
TAGCAGGTGTTTCATCAATCCTGGGGGCAATCAACTTCATTACTACAACCATTAACATAA
AACCTCCAGCCATTTCCCAATACCAAACACCCCTATTTGTTTGATCCGTACTTGTAACCG
CCGTCCTCCTTCTCCTATCACTACCTGTTCTAGCTGCCGGTATTACAATGCTTTTAACAG
ATCGAAATCTTAACACCACATTCTTTGACCCCGCAGGCGGGGGAGACCCAATTCTCTATC
AACACTTA
>Carassius gibelio Vosvozis River GFFB164-18
CTTTAAGCCTCCTCATCCGAGCTGAACTTAGTCAACCCGGATCACTTCTAGGTGATGACC
AAATTTACAATGTAATTGTTACCGCCCACGCCTTCGTAATAATTTTCTTTATAGTAATGC
CTATCCTCATTGGAGGATTCGGAAACTGACTTGTACCCCTGATAATCGGAGCCCCAGACA
TGGCATTCCCACGAATAAATAATATAAGCTTCTGACTTCTTCCCCCATCATTCCTGTTAC
TACTAGCTTCCTCTGGTGTTGAAGCCGGAGCTGGCACCGGATGGACAGTATACCCCCCTC
TTGCAGGAAACCTAGCCCACGCAGGAGCATCAGTAGACCTAACAATTTTCTCACTACATT
TAGCAGGTGTTTCATCAATCCTGGGGGCAATCAACTTCATTACTACAACCATTAACATAA
AACCTCCAGCCATTTCCCAATACCAAACACCCCTATTTGTTTGATCCGTACTTGTAACCG
CCGTCCTCCTTCTCCTATCACTACCTGTTCTAGCTGCCGGTATTACAATGCTTTTAACAG
ATCGAAATCTTAACACCACATTCTTTGACCCCGCAGGCGGGGGAGACCCAATTCTCTATC
AACACTTA
>Carassius gibelio Vosvozis River GFFB163-18
CTTTAAGCCTCCTCATCCGAGCTGAACTTAGTCAACCCGGATCACTTCTAGGTGATGACC
AAATTTACAATGTAATTGTTACCGCCCACGCCTTCGTAATAATTTTCTTTATAGTAATGC
CTATCCTCATTGGAGGATTCGGAAACTGACTTGTACCCCTGATAATCGGAGCCCCAGACA
TGGCATTCCCACGAATAAATAATATAAGCTTCTGACTTCTTCCCCCATCATTCCTGTTAC
TACTAGCTTCCTCTGGTGTTGAAGCCGGAGCTGGCACCGGATGGACAGTATACCCCCCTC
TTGCAGGAAACCTAGCCCACGCAGGAGCATCAGTAGACCTAACAATTTTCTCACTACATT
TAGCAGGTGTTTCATCAATCCTGGGGGCAATCAACTTCATTACTACAACCATTAACATAA
AACCTCCAGCCATTTCCCAATACCAAACACCCCTATTTGTTTGATCCGTACTTGTAACCG
CCGTCCTCCTTCTCCTATCACTACCTGTTCTAGCTGCCGGTATTACAATGCTTTTAACAG
ATCGAAATCTTAACACCACATTCTTTGACCCCGCAGGCGGGGGAGACCCAATTCTCTATC
AACACTTA
>Carassius gibelio Strymon River GFFB268-18
CTTTAAGCCTCCTCATCCGAGCTGAACTTAGTCAACCCGGATCACTTCTAGGTGATGACC
AAATTTACAATGTAATTGTTACCGCCCACGCCTTCGTAATAATTTTCTTTATAGTAATGC
CTATCCTCATTGGAGGATTCGGAAACTGACTTGTACCCCTGATAATCGGAGCCCCAGACA
TGGCATTCCCACGAATAAATAATATAAGCTTCTGACTTCTTCCCCCATCATTCCTGTTAC
TACTAGCTTCCTCTGGTGTTGAAGCCGGAGCTGGCACCGGATGGACAGTATACCCCCCTC
TTGCAGGAAACCTAGCCCACGCAGGAGCATCAGTAGACCTAACAATTTTCTCACTACATT
TAGCAGGTGTTTCATCAATCCTGGGGGCAATCAACTTCATTACTACAACCATTAACATAA
AACCTCCAGCCATTTCCCAATACCAAACACCCCTATTTGTTTGATCCGTACTTGTAACCG
CCGTCCTCCTTCTCCTATCACTACCTGTTCTAGCTGCCGGTATTACAATGCTTTTAACAG
ATCGAAATCTTAACACCACATTCTTTGACCCCGCAGGCGGGGGAGACCCAATTCTCTATC
AACACTTA
>Carassius gibelio Vosvozis River GFFB169-18
CTTTAAGCCTCCTCATCCGAGCTGAACTTAGTCAACCCGGATCACTTCTAGGTGATGACC
AAATTTACAATGTAATTGTTACCGCCCACGCCTTCGTAATAATTTTCTTTATAGTAATGC
CTATCCTCATTGGAGGATTCGGAAACTGACTTGTACCCCTGATAATCGGAGCCCCAGACA
TGGCATTCCCACGAATAAATAATATAAGCTTCTGACTTCTTCCCCCATCATTCCTGTTAC
TACTAGCTTCCTCTGGTGTTGAAGCCGGAGCTGGCACCGGATGGACAGTATACCCCCCTC
TTGCAGGAAACCTAGCCCACGCAGGAGCATCAGTAGACCTAACAATTTTCTCACTACATT
TAGCAGGTGTTTCATCAATCCTGGGGGCAATCAACTTCATTACTACAACCATTAACATAA
AACCTCCAGCCATTTCCCAATACCAAACACCCCTATTTGTTTGATCCGTACTTGTAACCG
CCGTCCTCCTTCTCCTATCACTACCTGTTCTAGCTGCCGGTATTACAATGCTTTTAACAG
ATCGAAATCTTAACACCACATTCTTTGACCCCGCAGGCGGGGGAGACCCAATTCTCTATC
AACACTTA
>Carassius gibelio Strymon River GFFB271-18
CTTTAAGCCTCCTCATCCGAGCTGAACTTAGTCAACCCGGATCACTTCTAGGTGATGACC
AAATTTACAATGTAATTGTTACCGCCCACGCCTTCGTAATAATTTTCTTTATAGTAATGC
CTATCCTCATTGGAGGATTCGGAAACTGACTTGTACCCCTGATAATCGGAGCCCCAGACA
TGGCATTCCCACGAATAAATAATATAAGCTTCTGACTTCTTCCCCCATCATTCCTGTTAC
TACTAGCTTCCTCTGGTGTTGAAGCCGGAGCTGGCACCGGATGGACAGTATACCCCCCTC
TTGCAGGAAACCTAGCCCACGCAGGAGCATCAGTAGACCTAACAATTTTCTCACTACATT
TAGCAGGTGTTTCATCAATCCTGGGGGCAATCAACTTCATTACTACAACCATTAACATAA
AACCTCCAGCCATTTCCCAATACCAAACACCCCTATTTGTTTGATCCGTACTTGTAACCG
CCGTCCTCCTTCTCCTATCACTACCTGTTCTAGCTGCCGGTATTACAATGCTTTTAACAG
ATCGAAATCTTAACACCACATTCTTTGACCCCGCAGGCGGGGGAGACCCAATTCTCTATC
AACACTTA
>Carassius gibelio Strymon River GFFB267-18
CTTTAAGCCTCCTCATCCGAGCTGAACTTAGTCAACCCGGATCACTTCTAGGTGATGACC
AAATTTACAATGTAATTGTTACCGCCCACGCCTTCGTAATAATTTTCTTTATAGTAATGC
CTATCCTCATTGGAGGATTCGGAAACTGACTTGTACCCCTGATAATCGGAGCCCCAGACA
TGGCATTCCCACGAATAAATAATATAAGCTTCTGACTTCTTCCCCCATCATTCCTGTTAC
TACTAGCTTCCTCTGGTGTTGAAGCCGGAGCTGGCACCGGATGGACAGTATACCCCCCTC
TTGCAGGAAACCTAGCCCACGCAGGAGCATCAGTAGACCTAACAATTTTCTCACTACATT
TAGCAGGTGTTTCATCAATCCTGGGGGCAATCAACTTCATTACTACAACCATTAACATAA
AACCTCCAGCCATTTCCCAATACCAAACACCCCTATTTGTTTGATCCGTACTTGTAACCG
CCGTCCTCCTTCTCCTATCACTACCTGTTCTAGCTGCCGGTATTACAATGCTTTTAACAG
ATCGAAATCTTAACACCACATTCTTTGACCCCGCAGGCGGGGGAGACCCAATTCTCTATC
AACACTTA
>Carassius gibelio Strymon River GFFB270-18
CTTTAAGCCTCCTCATCCGAGCTGAACTTAGTCAACCCGGATCACTTCTAGGTGATGACC
AAATTTACAATGTAATTGTTACCGCCCACGCCTTCGTAATAATTTTCTTTATAGTAATGC
CTATCCTCATTGGAGGATTCGGAAACTGACTTGTACCCCTGATAATCGGAGCCCCAGACA
TGGCATTCCCACGAATAAATAATATAAGCTTCTGACTTCTTCCCCCATCATTCCTGTTAC
TACTAGCTTCCTCTGGTGTTGAAGCCGGAGCTGGCACCGGATGGACAGTATACCCCCCTC
TTGCAGGAAACCTAGCCCACGCAGGAGCATCAGTAGACCTAACAATTTTCTCACTACATT
TAGCAGGTGTTTCATCAATCCTGGGGGCAATCAACTTCATTACTACAACCATTAACATAA
AACCTCCAGCCATTTCCCAATACCAAACACCCCTATTTGTTTGATCCGTACTTGTAACCG
CCGTCCTCCTTCTCCTATCACTACCTGTTCTAGCTGCCGGTATTACAATGCTTTTAACAG
ATCGAAATCTTAACACCACATTCTTTGACCCCGCAGGCGGGGGAGACCCAATTCTCTATC
AACACTTA
>Carassius gibelio Strymon River GFFB272-18
CTTTAAGCCTCCTCATCCGAGCTGAACTTAGTCAACCCGGATCACTTCTAGGTGATGACC
AAATTTACAATGTAATTGTTACCGCCCACGCCTTCGTAATAATTTTCTTTATAGTAATGC
CTATCCTCATTGGAGGATTCGGAAACTGACTTGTACCCCTGATAATCGGAGCCCCAGACA
TGGCATTCCCACGAATAAATAATATAAGCTTCTGACTTCTTCCCCCATCATTCCTGTTAC
TACTAGCTTCCTCTGGTGTTGAAGCCGGAGCTGGCACCGGATGGACAGTATACCCCCCTC
TTGCAGGAAACCTAGCCCACGCAGGAGCATCAGTAGACCTAACAATTTTCTCACTACATT
TAGCAGGTGTTTCATCAATCCTGGGGGCAATCAACTTCATTACTACAACCATTAACATAA
AACCTCCAGCCATTTCCCAATACCAAACACCCCTATTTGTTTGATCCGTACTTGTAACCG
CCGTCCTCCTTCTCCTATCACTACCTGTTCTAGCTGCCGGTATTACAATGCTTTTAACAG
ATCGAAATCTTAACACCACATTCTTTGACCCCGCAGGCGGGGGAGACCCAATTCTCTATC
AACACTTA
>Carassius gibelio Strymon River GFFB275-18
CTTTAAGCCTCCTCATCCGAGCTGAACTTAGTCAACCCGGATCACTTCTAGGTGATGACC
AAATTTACAATGTAATTGTTACCGCCCACGCCTTCGTAATAATTTTCTTTATAGTAATGC
CTATCCTCATTGGAGGATTCGGAAACTGACTTGTACCCCTGATAATCGGAGCCCCAGACA
TGGCATTCCCACGAATAAATAATATAAGCTTCTGACTTCTTCCCCCATCATTCCTGTTAC
TACTAGCTTCCTCTGGTGTTGAAGCCGGAGCTGGCACCGGATGGACAGTATACCCCCCTC
TTGCAGGAAACCTAGCCCACGCAGGAGCATCAGTAGACCTAACAATTTTCTCACTACATT
TAGCAGGTGTTTCATCAATCCTGGGGGCAATCAACTTCATTACTACAACCATTAACATAA
AACCTCCAGCCATTTCCCAATACCAAACACCCCTATTTGTTTGATCCGTACTTGTAACCG
CCGTCCTCCTTCTCCTATCACTACCTGTTCTAGCTGCCGGTATTACAATGCTTTTAACAG
ATCGAAATCTTAACACCACATTCTTTGACCCCGCAGGCGGGGGAGACCCAATTCTCTATC
AACACTTA
>Carassius gibelio Doirani Lake GRFRF052-08
CTTTAAGCCTCCTCATCCGAGCTGAACTTAGTCAACCCGGATCACTTCTAGGTGATGACC
AAATTTACAATGTAATTGTTACCGCCCACGCCTTCGTAATAATTTTCTTTATAGTAATGC
CTATCCTCATTGGAGGATTCGGAAACTGACTTGTACCCCTGATAATCGGAGCCCCAGACA
TGGCATTCCCACGAATAAATAATATAAGCTTCTGACTTCTTCCCCCATCATTCCTGTTAC
TACTAGCTTCCTCTGGTGTTGAAGCCGGAGCTGGCACCGGATGAACAGTATACCCCCCTC
TTGCAGGGAACCTGGCCCACGCAGGAGCATCAGTAGACCTAACAATTTTCTCATTACATT
TAGCAGGTGTTTCATCAATCCTGGGGGCAATCAACTTCATTACTACAACCATTAACATAA
AACCTCCAGCCATTTCCCAATACCAAACACCCCTATTTGTTTGATCCGTACTTGTAACCG
CCGTCCTCCTTCTCCTATCACTACCTGTTCTAGCTGCCGGTATTACAATGCTTTTAACAG
ATCGAAATCTTAACACCACATTCTTTGATCCCGCAGGCGGGGGAGACCCAATTCTCTATC
AACACTTA
>Carassius gibelio Volvi Lake GRFRF110-08
CTTTAAGCCTCCTCATCCGAGCTGAACTTAGTCAACCCGGATCACTTCTAGGTGATGACC
AAATTTACAATGTAATTGTTACCGCCCACGCCTTCGTAATAATTTTCTTTATAGTAATGC
CTATCCTCATTGGAGGATTCGGAAACTGACTTGTACCCCTGATAATCGGAGCCCCAGACA
TGGCATTCCCACGAATAAATAATATAAGCTTCTGACTTCTTCCCCCATCATTCCTGTTAC
TACTAGCTTCCTCTGGTGTTGAAGCCGGAGCTGGCACCGGATGAACAGTATACCCCCCTC
TTGCAGGGAACCTGGCCCACGCAGGAGCATCAGTAGACCTAACAATTTTCTCATTACATT
TAGCAGGTGTTTCATCAATCCTGGGGGCAATCAACTTCATTACTACAACCATTAACATAA
AACCTCCAGCCATTTCCCAATACCAAACACCCCTATTTGTTTGATCCGTACTTGTAACCG
CCGTCCTCCTTCTCCTATCACTACCTGTTCTAGCTGCCGGTATTACAATGCTTTTAACAG
ATCGAAATCTTAACACCACATTCTTTGATCCCGCAGGCGGGGGAGACCCAATTCTCTATC
AACACTTA
>Carassius gibelio Volvi Lake GRFRF111-08
CTTTAAGCCTCCTCATCCGAGCTGAACTTAGTCAACCCGGATCACTTCTAGGTGATGACC
AAATTTACAATGTAATTGTTACCGCCCACGCCTTCGTAATAATTTTCTTTATAGTAATGC
CTATCCTCATTGGAGGATTCGGAAACTGACTTGTACCCCTGATAATCGGAGCCCCAGACA
TGGCATTCCCACGAATAAATAATATAAGCTTCTGACTTCTTCCCCCATCATTCCTGTTAC
TACTAGCTTCCTCTGGTGTTGAAGCCGGAGCTGGCACCGGATGAACAGTATACCCCCCTC
TTGCAGGGAACCTGGCCCACGCAGGAGCATCAGTAGACCTAACAATTTTCTCATTACATT
TAGCAGGTGTTTCATCAATCCTGGGGGCAATCAACTTCATTACTACAACCATTAACATAA
AACCTCCAGCCATTTCCCAATACCAAACACCCCTATTTGTTTGATCCGTACTTGTAACCG
CCGTCCTCCTTCTCCTATCACTACCTGTTCTAGCTGCCGGTATTACAATGCTTTTAACAG
ATCGAAATCTTAACACCACATTCTTTGATCCCGCAGGCGGGGGAGACCCAATTCTCTATC
AACACTTA
>Carassius gibelio Volvi Lake GRFRF112-08
CTTTAAGCCTCCTCATCCGAGCTGAACTTAGTCAACCCGGATCACTTCTAGGTGATGACC
AAATTTACAATGTAATTGTTACCGCCCACGCCTTCGTAATAATTTTCTTTATAGTAATGC
CTATCCTCATTGGAGGATTCGGAAACTGACTTGTACCCCTGATAATCGGAGCCCCAGACA
TGGCATTCCCACGAATAAATAATATAAGCTTCTGACTTCTTCCCCCATCATTCCTGTTAC
TACTAGCTTCCTCTGGTGTTGAAGCCGGAGCTGGCACCGGATGAACAGTATACCCCCCTC
TTGCAGGGAACCTGGCCCACGCAGGAGCATCAGTAGACCTAACAATTTTCTCATTACATT
TAGCAGGTGTTTCATCAATCCTGGGGGCAATCAACTTCATTACTACAACCATTAACATAA
AACCTCCAGCCATTTCCCAATACCAAACACCCCTATTTGTTTGATCCGTACTTGTAACCG
CCGTCCTCCTTCTCCTATCACTACCTGTTCTAGCTGCCGGTATTACAATGCTTTTAACAG
ATCGAAATCTTAACACCACATTCTTTGATCCCGCAGGCGGGGGAGACCCAATTCTCTATC
AACACTTA
>Carassius gibelio Mikri Prespa Lake GRFRF179-10
CTTTAAGCCTCCTCATCCGAGCTGAACTTAGTCAACCCGGATCACTTCTAGGTGATGACC
AAATTTACAATGTAATTGTTACCGCCCACGCCTTCGTAATAATTTTCTTTATAGTAATGC
CTATCCTCATTGGAGGATTCGGAAACTGACTTGTACCCCTGATAATCGGAGCCCCAGACA
TGGCATTCCCACGAATAAATAATATAAGCTTCTGACTTCTTCCCCCATCATTCCTGTTAC
TACTAGCTTCCTCTGGTGTTGAAGCCGGAGCTGGCACCGGATGAACAGTATACCCCCCTC
TTGCAGGGAACCTGGCCCACGCAGGAGCATCAGTAGACCTAACAATTTTCTCATTACATT
TAGCAGGTGTTTCATCAATCCTGGGGGCAATCAACTTCATTACTACAACCATTAACATAA
AACCTCCAGCCATTTCCCAATACCAAACACCCCTATTTGTTTGATCCGTACTTGTAACCG
CCGTCCTCCTTCTCCTATCACTACCTGTTCTAGCTGCCGGTATTACAATGCTTTTAACAG
ATCGAAATCTTAACACCACATTCTTTGATCCCGCAGGCGGGGGAGACCCAATTCTCTATC
AACACTTA
>Carassius gibelio Vosvozis River GFFB162-18
CTTTAAGCCTCCTCATCCGAGCTGAACTTAGTCAACCCGGATCACTTCTAGGTGATGACC
AAATTTACAATGTAATTGTTACCGCCCACGCCTTCGTAATAATTTTCTTTATAGTAATGC
CTATCCTCATTGGAGGATTCGGAAACTGACTTGTACCCCTGATAATCGGAGCCCCAGACA
TGGCATTCCCACGAATAAATAATATAAGCTTCTGACTTCTTCCCCCATCATTCCTGTTAC
TACTAGCTTCCTCTGGTGTTGAAGCCGGAGCTGGCACCGGATGAACAGTATACCCCCCTC
TTGCAGGGAACCTGGCCCACGCAGGAGCATCAGTAGACCTAACAATTTTCTCATTACATT
TAGCAGGTGTTTCATCAATCCTGGGGGCAATCAACTTCATTACTACAACCATTAACATAA
AACCTCCAGCCATTTCCCAATACCAAACACCCCTATTTGTTTGATCCGTACTTGTAACCG
CCGTCCTCCTTCTCCTATCACTACCTGTTCTAGCTGCCGGTATTACAATGCTTTTAACAG
ATCGAAATCTTAACACCACATTCTTTGATCCCGCAGGCGGGGGAGACCCAATTCTCTATC
AACACTTA
>Carassius gibelio Strymon River GFFB274-18
CTTTAAGCCTCCTCATCCGAGCTGAACTTAGTCAACCCGGATCACTTCTAGGTGATGACC
AAATTTACAATGTAATTGTTACCGCCCACGCCTTCGTAATAATTTTCTTTATAGTAATGC
CTATCCTCATTGGAGGATTCGGAAACTGACTTGTACCCCTGATAATCGGAGCCCCAGACA
TGGCATTCCCACGAATAAATAATATAAGCTTCTGACTTCTTCCCCCATCATTCCTGTTAC
TACTAGCTTCCTCTGGTGTTGAAGCCGGAGCTGGCACCGGATGAACAGTATACCCCCCTC
TTGCAGGGAACCTGGCCCACGCAGGAGCATCAGTAGACCTAACAATTTTCTCATTACATT
TAGCAGGTGTTTCATCAATCCTGGGGGCAATCAACTTCATTACTACAACCATTAACATAA
AACCTCCAGCCATTTCCCAATACCAAACACCCCTATTTGTTTGATCCGTACTTGTAACCG
CCGTCCTCCTTCTCCTATCACTACCTGTTCTAGCTGCCGGTATTACAATGCTTTTAACAG
ATCGAAATCTTAACACCACATTCTTTGATCCCGCAGGCGGGGGAGACCCAATTCTCTATC
AACACTTA
>Carassius gibelio Strymon River GFFB269-18
CTTTAAGCCTCCTCATCCGAGCTGAACTTAGTCAACCCGGATCACTTCTAGGTGATGACC
AAATTTACAATGTAATTGTTACCGCCCACGCCTTCGTAATAATTTTCTTTATAGTAATGC
CTATCCTCATTGGAGGATTCGGAAACTGACTTGTACCCCTGATAATCGGAGCCCCAGACA
TGGCATTCCCACGAATAAATAATATAAGCTTCTGACTTCTTCCCCCATCATTCCTGTTAC
TACTAGCTTCCTCTGGTGTTGAAGCCGGAGCTGGCACCGGATGAACAGTATACCCCCCTC
TTGCAGGGAACCTGGCCCACGCAGGAGCATCAGTAGACCTAACAATTTTCTCATTACATT
TAGCAGGTGTTTCATCAATCCTGGGGGCAATCAACTTCATTACTACAACCATTAACATAA
AACCTCCAGCCATTTCCCAATACCAAACACCCCTATTTGTTTGATCCGTACTTGTAACCG
CCGTCCTCCTTCTCCTATCACTACCTGTTCTAGCTGCCGGTATTACAATGCTTTTAACAG
ATCGAAATCTTAACACCACATTCTTTGATCCCGCAGGCGGGGGAGACCCAATTCTCTATC
AACACTTA
>Carassius gibelio Vosvozis River GFFB170-18
CTTTAAGCCTCCTCATCCGAGCTGAACTTAGTCAACCCGGATCACTTCTAGGTGATGACC
AAATTTACAATGTAATTGTTACCGCCCACGCCTTCGTAATAATTTTCTTTATAGTAATGC
CTATCCTCATTGGAGGATTCGGAAACTGACTTGTACCCCTGATAATCGGAGCCCCAGACA
TGGCATTCCCACGAATAAATAATATAAGCTTCTGACTTCTTCCCCCATCATTCCTGTTAC
TACTAGCTTCCTCTGGTGTTGAAGCCGGAGCTGGCACCGGATGAACAGTATACCCCCCTC
TTGCAGGGAACCTGGCCCACGCAGGAGCATCAGTAGACCTAACAATTTTCTCATTACATT
TAGCAGGTGTTTCATCAATCCTGGGGGCAATCAACTTCATTACTACAACCATTAACATAA
AACCTCCAGCCATTTCCCAATACCAAACACCCCTATTTGTTTGATCCGTACTTGTAACCG
CCGTCCTCCTTCTCCTATCACTACCTGTTCTAGCTGCCGGTATTACAATGCTTTTAACAG
ATCGAAATCTTAACACCACATTCTTTGATCCCGCAGGCGGGGGAGACCCAATTCTCTATC
AACACTTA
>Chondrostoma vardarense Pineios River (Thessaly) FFMBH244-14
CCCTAAGCCTCCTAATTCGGGCCGAACTAAGCCAACCCGGGTCACTTTTAGGTGATGACC
AAATTTATAATGTCATCGTCACCGCCCACGCCTTCGTAATAATTTTCTTTATAGTAATGC
CAATTCTTATTGGGGGATTTGGAAACTGACTTGTCCCATTAATAATTGGTGCGCCCGACA
TGGCATTTCCACGAATAAATAATATGAGCTTCTGACTTCTACCCCCCTCATTCCTCTTAT
TATTAGCCTCTTCTGGAGTTGAGGCCGGGGCTGGAACAGGATGAACGGTATACCCGCCGC
TTGCAGGCAATCTTGCCCACGCAGGTGCATCAGTAGATTTAACAATCTTCTCACTCCACC
TGGCAGGTGTATCATCAATTTTAGGCGCAGTCAACTTCATCACCACAATTATTAATATGA
AACCCCCAGCCATCTCCCAATATCAAACACCTCTCTTTGTATGAGCCGTGTTAGTAACAG
CCGTGCTTCTCCTCCTATCACTACCAGTTCTAGCTGCCGGAATCACTATGCTCCTTACAG
ATCGTAATCTTAACACCACATTCTTCGACCCGGCAGGAGGAGGAGACCCAATCCTATATC
AACACTTA
>Chondrostoma vardarense Pineios River (Thessaly) FFMBH248-14
CCCTAAGCCTCCTAATTCGGGCCGAACTAAGCCAACCCGGGTCACTTTTAGGTGATGACC
AAATTTATAATGTCATCGTCACCGCCCACGCCTTCGTAATAATTTTCTTTATAGTAATGC
CAATTCTTATTGGGGGATTTGGAAACTGACTTGTCCCATTAATAATTGGTGCGCCCGACA
TGGCATTTCCACGAATAAATAATATGAGCTTCTGACTTCTACCCCCCTCATTCCTCTTAT
TATTAGCCTCTTCTGGAGTTGAGGCCGGGGCTGGAACAGGATGAACGGTATACCCGCCGC
TTGCAGGCAATCTTGCCCACGCAGGTGCATCAGTAGATTTAACAATCTTCTCACTCCACC
TGGCAGGTGTATCATCAATTTTAGGCGCAGTCAACTTCATCACCACAATTATTAATATGA
AACCCCCAGCCATCTCCCAATATCAAACACCTCTCTTTGTATGAGCCGTGTTAGTAACAG
CCGTGCTTCTCCTCCTATCACTACCAGTTCTAGCTGCCGGAATCACTATGCTCCTTACAG
ATCGTAATCTTAACACCACATTCTTCGACCCGGCAGGAGGAGGAGACCCAATCCTATATC
AACACTTA
>Chondrostoma vardarense Pineios River (Thessaly) FFMBH250-14
CCCTAAGCCTCCTAATTCGGGCCGAACTAAGCCAACCCGGGTCACTTTTAGGTGATGACC
AAATTTATAATGTCATCGTCACCGCCCACGCCTTCGTAATAATTTTCTTTATAGTAATGC
CAATTCTTATTGGGGGATTTGGAAACTGACTTGTCCCATTAATAATTGGTGCGCCCGACA
TGGCATTTCCACGAATAAATAATATGAGCTTCTGACTTCTACCCCCCTCATTCCTCTTAT
TATTAGCCTCTTCTGGAGTTGAGGCCGGGGCTGGAACAGGATGAACGGTATACCCGCCGC
TTGCAGGCAATCTTGCCCACGCAGGTGCATCAGTAGATTTAACAATCTTCTCACTCCACC
TGGCAGGTGTATCATCAATTTTAGGCGCAGTCAACTTCATCACCACAATTATTAATATGA
AACCCCCAGCCATCTCCCAATATCAAACACCTCTCTTTGTATGAGCCGTGTTAGTAACAG
CCGTGCTTCTCCTCCTATCACTACCAGTTCTAGCTGCCGGAATCACTATGCTCCTTACAG
ATCGTAATCTTAACACCACATTCTTCGACCCGGCAGGAGGAGGAGACCCAATCCTATATC
AACACTTA
>Chondrostoma vardarense Aliakmonas River FFMBH384-14
CCCTAAGCCTCCTAATTCGGGCCGAACTAAGCCAACCCGGGTCACTTTTAGGTGATGACC
AAATTTATAATGTCATCGTCACCGCCCACGCCTTCGTAATAATTTTCTTTATAGTAATGC
CAATTCTTATTGGGGGATTTGGAAACTGACTTGTCCCATTAATAATTGGTGCGCCCGACA
TGGCATTTCCACGAATAAATAATATGAGCTTCTGACTTCTACCCCCCTCATTCCTCTTAT
TATTAGCCTCTTCTGGAGTTGAGGCCGGGGCTGGAACAGGATGAACGGTATACCCGCCGC
TTGCAGGCAATCTTGCCCACGCAGGTGCATCAGTAGATTTAACAATCTTCTCACTCCACC
TGGCAGGTGTATCATCAATTTTAGGCGCAGTCAACTTCATCACCACAATTATTAATATGA
AACCCCCAGCCATCTCCCAATATCAAACACCTCTCTTTGTATGAGCCGTGTTAGTAACAG
CCGTGCTTCTCCTCCTATCACTACCAGTTCTAGCTGCCGGAATCACTATGCTCCTTACAG
ATCGTAATCTTAACACCACATTCTTCGACCCGGCAGGAGGAGGAGACCCAATCCTATATC
AACACTTA
>Chondrostoma vardarense Aliakmonas River FFMBH385-14
CCCTAAGCCTCCTAATTCGGGCCGAACTAAGCCAACCCGGGTCACTTTTAGGTGATGACC
AAATTTATAATGTCATCGTCACCGCCCACGCCTTCGTAATAATTTTCTTTATAGTAATGC
CAATTCTTATTGGGGGATTTGGAAACTGACTTGTCCCATTAATAATTGGTGCGCCCGACA
TGGCATTTCCACGAATAAATAATATGAGCTTCTGACTTCTACCCCCCTCATTCCTCTTAT
TATTAGCCTCTTCTGGAGTTGAGGCCGGGGCTGGAACAGGATGAACGGTATACCCGCCGC
TTGCAGGCAATCTTGCCCACGCAGGTGCATCAGTAGATTTAACAATCTTCTCACTCCACC
TGGCAGGTGTATCATCAATTTTAGGCGCAGTCAACTTCATCACCACAATTATTAATATGA
AACCCCCAGCCATCTCCCAATATCAAACACCTCTCTTTGTATGAGCCGTGTTAGTAACAG
CCGTGCTTCTCCTCCTATCACTACCAGTTCTAGCTGCCGGAATCACTATGCTCCTTACAG
ATCGTAATCTTAACACCACATTCTTCGACCCGGCAGGAGGAGGAGACCCAATCCTATATC
AACACTTA
>Chondrostoma vardarense Aliakmonas River FFMBH386-14
CCCTAAGCCTCCTAATTCGGGCCGAACTAAGCCAACCCGGGTCACTTTTAGGTGATGACC
AAATTTATAATGTCATCGTCACCGCCCACGCCTTCGTAATAATTTTCTTTATAGTAATGC
CAATTCTTATTGGGGGATTTGGAAACTGACTTGTCCCATTAATAATTGGTGCGCCCGACA
TGGCATTTCCACGAATAAATAATATGAGCTTCTGACTTCTACCCCCCTCATTCCTCTTAT
TATTAGCCTCTTCTGGAGTTGAGGCCGGGGCTGGAACAGGATGAACGGTATACCCGCCGC
TTGCAGGCAATCTTGCCCACGCAGGTGCATCAGTAGATTTAACAATCTTCTCACTCCACC
TGGCAGGTGTATCATCAATTTTAGGCGCAGTCAACTTCATCACCACAATTATTAATATGA
AACCCCCAGCCATCTCCCAATATCAAACACCTCTCTTTGTATGAGCCGTGTTAGTAACAG
CCGTGCTTCTCCTCCTATCACTACCAGTTCTAGCTGCCGGAATCACTATGCTCCTTACAG
ATCGTAATCTTAACACCACATTCTTCGACCCGGCAGGAGGAGGAGACCCAATCCTATATC
AACACTTA
>Chondrostoma vardarense Aliakmonas River FFMBH392-14
CCCTAAGCCTCCTAATTCGGGCCGAACTAAGCCAACCCGGGTCACTTTTAGGTGATGACC
AAATTTATAATGTCATCGTCACCGCCCACGCCTTCGTAATAATTTTCTTTATAGTAATGC
CAATTCTTATTGGGGGATTTGGAAACTGACTTGTCCCATTAATAATTGGTGCGCCCGACA
TGGCATTTCCACGAATAAATAATATGAGCTTCTGACTTCTACCCCCCTCATTCCTCTTAT
TATTAGCCTCTTCTGGAGTTGAGGCCGGGGCTGGAACAGGATGAACGGTATACCCGCCGC
TTGCAGGCAATCTTGCCCACGCAGGTGCATCAGTAGATTTAACAATCTTCTCACTCCACC
TGGCAGGTGTATCATCAATTTTAGGCGCAGTCAACTTCATCACCACAATTATTAATATGA
AACCCCCAGCCATCTCCCAATATCAAACACCTCTCTTTGTATGAGCCGTGTTAGTAACAG
CCGTGCTTCTCCTCCTATCACTACCAGTTCTAGCTGCCGGAATCACTATGCTCCTTACAG
ATCGTAATCTTAACACCACATTCTTCGACCCGGCAGGAGGAGGAGACCCAATCCTATATC
AACACTTA
>Chondrostoma vardarense Aliakmonas River FFMBH393-14
CCCTAAGCCTCCTAATTCGGGCCGAACTAAGCCAACCCGGGTCACTTTTAGGTGACGACC
AAATTTATAATGTCATCGTCACCGCCCACGCCTTCGTAATAATTTTCTTTATAGTAATGC
CAATTCTTATTGGGGGATTTGGAAACTGACTTGTCCCATTAATAATTGGTGCGCCCGACA
TGGCATTTCCACGAATAAATAATATGAGCTTCTGACTTCTACCCCCCTCATTCCTCTTAT
TATTAGCCTCTTCTGGAGTTGAGGCCGGGGCTGGAACAGGATGAACGGTATACCCGCCGC
TTGCAGGCAATCTTGCCCACGCAGGTGCATCAGTAGATTTAACAATCTTCTCACTCCACC
TGGCAGGTGTATCATCAATTTTAGGCGCAGTCAACTTCATCACCACAATTATTAATATGA
AACCCCCAGCCATCTCCCAATATCAAACACCTCTCTTTGTATGAGCCGTGTTAGTAACAG
CCGTGCTTCTCCTCCTATCACTACCAGTTCTAGCTGCCGGAATCACTATGCTCCTTACAG
ATCGTAATCTTAACACCACATTCTTCGACCCGGCAGGAGGAGGAGACCCAATCCTATATC
AACACTTA
>Chondrostoma vardarense Aliakmonas River FFMBH394-14
CCCTAAGCCTCCTAATTCGGGCCGAACTAAGCCAACCCGGGTCACTTTTAGGTGATGACC
AAATTTATAATGTCATCGTCACCGCCCACGCCTTCGTAATAATTTTCTTTATAGTAATGC
CAATTCTTATTGGGGGATTTGGAAACTGACTTGTCCCATTAATAATTGGTGCGCCCGACA
TGGCATTTCCACGAATAAATAATATGAGCTTCTGACTTCTACCCCCCTCATTCCTCTTAT
TATTAGCCTCTTCTGGAGTTGAGGCCGGGGCTGGAACAGGATGAACGGTATACCCGCCGC
TTGCAGGCAATCTTGCCCACGCAGGTGCATCAGTAGATTTAACAATCTTCTCACTCCACC
TGGCAGGTGTATCATCAATTTTAGGCGCAGTCAACTTCATCACCACAATTATTAATATGA
AACCCCCAGCCATCTCCCAATATCAAACACCTCTCTTTGTATGAGCCGTGTTAGTAACAG
CCGTGCTTCTCCTCCTATCACTACCAGTTCTAGCTGCCGGAATCACTATGCTCCTTACAG
ATCGTAATCTTAACACCACATTCTTCGACCCGGCAGGAGGAGGAGACCCAATCCTATATC
AACACTTA
>Chondrostoma vardarense Aliakmonas River FFMBH395-14
CCCTAAGCCTCCTAATTCGGGCCGAACTAAGCCAACCCGGGTCACTTTTAGGTGATGACC
AAATTTATAATGTCATCGTCACCGCCCACGCCTTCGTAATAATTTTCTTTATAGTAATGC
CAATTCTTATTGGGGGATTTGGAAACTGACTTGTCCCATTAATAATTGGTGCACCCGACA
TGGCATTTCCACGAATAAATAATATGAGCTTCTGACTTCTACCCCCCTCATTCCTCTTAT
TATTAGCCTCTTCTGGAGTTGAGGCCGGGGCTGGAACAGGATGAACGGTATACCCGCCGC
TTGCAGGCAATCTTGCCCACGCAGGTGCATCAGTAGATTTAACAATCTTCTCACTCCACC
TGGCAGGTGTATCATCAATTTTAGGCGCAGTCAACTTCATCACCACAATTATTAATATGA
AACCCCCAGCCATCTCCCAATATCAAACACCTCTCTTTGTATGAGCCGTGTTAGTAACAG
CCGTGCTTCTCCTCCTATCACTACCAGTTCTAGCTGCCGGAATCACTATGCTCCTTACAG
ATCGTAATCTTAACACCACATTCTTCGACCCGGCAGGAGGAGGAGACCCAATCCTATATC
AACACTTA
>Chondrostoma vardarense Axios River FFMBH449-14
CCCTAAGCCTCCTAATTCGGGCCGAACTAAGCCAACCCGGGTCACTTTTAGGTGATGACC
AAATTTATAATGTCATCGTCACCGCCCACGCCTTCGTAATAATTTTCTTTATAGTAATGC
CAATTCTTATTGGGGGATTTGGAAACTGACTTGTCCCATTAATAATTGGTGCGCCCGACA
TGGCATTTCCACGAATAAATAATATGAGCTTCTGACTTCTACCCCCCTCATTCCTCTTAT
TATTAGCCTCTTCTGGAGTTGAGGCCGGGGCTGGAACAGGATGAACGGTATACCCGCCGC
TTGCAGGCAATCTTGCCCACGCAGGTGCATCAGTAGATTTAACAATCTTCTCACTCCACC
TGGCAGGTGTATCATCAATTTTAGGCGCAGTCAACTTCATCACCACAATTATTAATATGA
AACCCCCAGCCATCTCCCAATATCAAACACCTCTCTTTGTATGAGCCGTGTTAGTAACAG
CCGTGCTTCTCCTCCTATCACTACCAGTTCTAGCTGCCGGAATCACTATGCTCCTTACAG
ATCGTAATCTTAACACCACATTCTTCGACCCGGCAGGAGGAGGAGACCCAATCCTATATC
AACACTTA
>Chondrostoma vardarense Axios River FFMBH450-14
CCCTAAGCCTCCTAATTCGGGCCGAACTAAGCCAACCCGGGTCACTTTTAGGTGATGACC
AAATTTATAATGTCATCGTCACCGCCCACGCCTTCGTAATAATTTTCTTTATAGTAATGC
CAATTCTTATTGGGGGATTTGGAAACTGACTTGTCCCATTAATAATTGGTGCGCCCGACA
TGGCATTTCCACGAATAAATAATATGAGCTTCTGACTTCTACCCCCCTCATTCCTCTTAT
TATTAGCCTCTTCTGGAGTTGAGGCCGGGGCTGGAACAGGATGAACGGTATACCCGCCGC
TTGCAGGCAATCTTGCCCACGCAGGTGCATCAGTAGATTTAACAATCTTCTCACTCCACC
TGGCAGGTGTATCATCAATTTTAGGCGCAGTCAACTTCATCACCACAATTATTAATATGA
AACCCCCAGCCATCTCCCAATATCAAACACCTCTCTTTGTATGAGCCGTGTTAGTAACAG
CCGTGCTTCTCCTCCTATCACTACCAGTTCTAGCTGCCGGAATCACTATGCTCCTTACAG
ATCGTAATCTTAACACCACATTCTTCGACCCGGCAGGAGGAGGAGACCCAATCCTATATC
AACACTTA
>Chondrostoma vardarense Axios River FFMBH459-14
CCCTAAGCCTCCTAATTCGGGCCGAACTAAGCCAACCCGGGTCACTTTTAGGTGATGACC
AAATTTATAATGTCATCGTCACCGCCCACGCCTTCGTAATAATTTTCTTTATAGTAATGC
CAATTCTTATTGGGGGATTTGGAAACTGACTTGTCCCATTAATAATTGGTGCGCCCGACA
TGGCATTTCCACGAATAAATAATATGAGCTTCTGACTTCTACCCCCCTCATTCCTCTTAT
TATTAGCCTCTTCTGGAGTTGAGGCCGGGGCTGGAACAGGATGAACGGTATACCCGCCGC
TTGCAGGCAATCTTGCCCACGCAGGTGCATCAGTAGATTTAACAATCTTCTCACTCCACC
TGGCAGGTGTATCATCAATTTTAGGCGCAGTCAACTTCATCACCACAATTATTAATATGA
AACCCCCAGCCATCTCCCAATATCAAACACCTCTCTTTGTATGAGCCGTGTTAGTAACAG
CCGTGCTTCTCCTCCTATCACTACCAGTTCTAGCTGCCGGAATCACTATGCTCCTTACAG
ATCGTAATCTTAACACCACATTCTTCGACCCGGCAGGAGGAGGAGACCCAATCCTATATC
AACACTTA
>Chondrostoma vardarense Axios River FFMBH462-14
CCCTAAGCCTCCTAATTCGGGCCGAACTAAGCCAACCCGGGTCACTTTTAGGTGATGACC
AAATTTATAATGTCATCGTCACCGCCCACGCCTTCGTAATAATTTTCTTTATAGTAATGC
CAATTCTTATTGGGGGATTTGGAAACTGACTTGTCCCATTAATAATTGGTGCGCCCGACA
TGGCATTTCCACGAATAAATAATATGAGCTTCTGACTTCTACCCCCCTCATTCCTCTTAT
TATTAGCCTCTTCTGGAGTTGAGGCCGGGGCTGGAACAGGATGAACGGTATACCCGCCGC
TTGCAGGCAATCTTGCCCACGCAGGTGCATCAGTAGATTTAACAATCTTCTCACTCCACC
TGGCAGGTGTATCATCAATTTTAGGCGCAGTCAACTTCATCACCACAATTATTAATATGA
AACCCCCAGCCATCTCCCAATATCAAACACCTCTCTTTGTATGAGCCGTGTTAGTAACAG
CCGTGCTTCTCCTCCTATCACTACCAGTTCTAGCTGCCGGAATCACTATGCTCCTTACAG
ATCGTAATCTTAACACCACATTCTTCGACCCGGCAGGAGGAGGAGACCCAATCCTATATC
AACACTTA
>Chondrostoma vardarense Axios River FFMBH463-14
CCCTAAGCCTCCTAATTCGGGCCGAACTAAGCCAACCCGGGTCACTTTTAGGTGATGACC
AAATTTATAATGTCATCGTCACCGCCCACGCCTTCGTAATAATTTTCTTTATAGTAATGC
CAATTCTTATTGGGGGATTTGGAAACTGACTTGTCCCATTAATAATTGGTGCGCCCGACA
TGGCATTTCCACGAATAAATAATATGAGCTTCTGACTTCTACCCCCCTCATTCCTCTTAT
TATTAGCCTCTTCTGGAGTTGAGGCCGGGGCTGGAACAGGATGAACGGTATACCCGCCGC
TTGCAGGCAATCTTGCCCACGCAGGTGCATCAGTAGATTTAACAATCTTCTCACTCCACC
TGGCAGGTGTATCATCAATTTTAGGCGCAGTCAACTTCATCACCACAATTATTAATATGA
AACCCCCAGCCATCTCCCAATATCAAACACCTCTCTTTGTATGAGCCGTGTTAGTAACAG
CCGTGCTTCTCCTCCTATCACTACCAGTTCTAGCTGCCGGAATCACTATGCTCCTTACAG
ATCGTAATCTTAACACCACATTCTTCGACCCGGCAGGAGGAGGAGACCCAATCCTATATC
AACACTTA
>Chondrostoma vardarense Axios River FFMBH464-14
CCCTAAGCCTCCTAATTCGGGCCGAACTAAGCCAACCCGGGTCACTTTTAGGTGATGACC
AAATTTATAATGTCATCGTCACCGCCCACGCCTTCGTAATAATTTTCTTTATAGTAATGC
CAATTCTTATTGGGGGATTTGGAAACTGACTTGTCCCATTAATAATTGGTGCGCCCGACA
TGGCATTTCCACGAATAAATAATATGAGCTTCTGACTTCTACCCCCCTCATTCCTCTTAT
TATTAGCCTCTTCTGGAGTTGAGGCCGGGGCTGGAACAGGATGAACGGTATACCCGCCGC
TTGCAGGCAATCTTGCCCACGCAGGTGCATCAGTAGATTTAACAATCTTCTCACTCCACC
TGGCAGGTGTATCATCAATTTTAGGCGCAGTCAACTTCATCACCACAATTATTAATATGA
AACCCCCAGCCATCTCCCAATATCAAACACCTCTCTTTGTATGAGCCGTGTTAGTAACAG
CCGTGCTTCTCCTCCTATCACTACCAGTTCTAGCTGCCGGAATCACTATGCTCCTTACAG
ATCGTAATCTTAACACCACATTCTTCGACCCGGCAGGAGGAGGAGACCCAATCCTATATC
AACACTTA
>Chondrostoma vardarense Axios River FFMBH465-14
CCCTAAGCCTCCTAATTCGGGCCGAACTAAGCCAACCCGGGTCACTTTTAGGTGATGACC
AAATTTATAATGTCATCGTCACCGCCCACGCCTTCGTAATAATTTTCTTTATAGTAATGC
CAATTCTTATTGGGGGATTTGGAAACTGACTTGTCCCATTAATAATTGGTGCGCCCGACA
TGGCATTTCCACGAATAAATAATATGAGCTTCTGACTTCTACCCCCCTCATTCCTCTTAT
TATTAGCCTCTTCTGGAGTTGAGGCCGGGGCTGGAACAGGATGAACGGTATACCCGCCGC
TTGCAGGCAATCTTGCCCACGCAGGTGCATCAGTAGATTTAACAATCTTCTCACTCCACC
TGGCAGGTGTATCATCAATTTTAGGCGCAGTCAACTTCATCACCACAATTATTAATATGA
AACCCCCAGCCATCTCCCAATATCAAACACCTCTCTTCGTATGAGCCGTGTTAGTAACAG
CCGTGCTTCTCCTCCTATCACTACCAGTTCTAGCTGCCGGAATCACTATGCTCCTTACAG
ATCGTAATCTTAACACCACATTCTTCGACCCGGCAGGAGGAGGAGACCCAATCCTATATC
AACACTTA
>Chondrostoma vardarense Pineios River (Thessaly) FFMBH772-14
CCCTAAGCCTCCTAATTCGGGCCGAACTAAGCCAACCCGGGTCACTTTTAGGTGATGACC
AAATTTATAATGTCATCGTCACCGCCCACGCCTTCGTAATAATTTTCTTTATAGTAATGC
CAATTCTTATTGGGGGATTTGGAAACTGACTTGTCCCATTAATAATTGGTGCGCCCGACA
TGGCATTTCCACGAATAAATAATATGAGCTTCTGACTTCTACCCCCCTCATTCCTCTTAT
TATTAGCCTCTTCTGGAGTTGAGGCCGGGGCTGGAACAGGATGAACGGTATACCCGCCGC
TTGCAGGCAATCTTGCCCACGCAGGTGCATCAGTAGATTTAACAATCTTCTCACTCCACC
TGGCAGGTGTATCATCAATTTTAGGCGCAGTCAACTTCATCACCACAATTATTAATATGA
AACCCCCAGCCATCTCCCAATATCAAACACCTCTCTTTGTATGAGCCGTGTTAGTAACAG
CCGTGCTTCTCCTCCTATCACTACCAGTTCTAGCTGCCGGAATCACTATGCTCCTTACAG
ATCGTAATCTTAACACCACATTCTTCGACCCGGCAGGAGGAGGAGACCCAATCCTATATC
AACACTTA
>Chondrostoma vardarense Pineios River (Thessaly) FFMBH776-14
CCCTAAGCCTCCTAATTCGGGCCGAACTAAGCCAACCCGGGTCACTTTTAGGTGATGACC
AAATTTATAATGTCATCGTCACCGCCCACGCCTTCGTAATAATTTTCTTTATAGTAATGC
CAATTCTTATTGGGGGATTTGGAAACTGACTTGTCCCATTAATAATTGGTGCGCCCGACA
TGGCATTTCCACGAATAAATAATATGAGCTTCTGACTTCTACCCCCCTCATTCCTCTTAT
TATTAGCCTCTTCTGGAGTTGAGGCCGGGGCTGGAACAGGATGAACGGTATACCCGCCGC
TTGCAGGCAATCTTGCCCACGCAGGTGCATCAGTAGATTTAACAATCTTCTCACTCCACC
TGGCAGGTGTATCATCAATTTTAGGCGCAGTCAACTTCATCACCACAATTATTAATATGA
AACCCCCAGCCATCTCCCAATATCAAACACCTCTCTTTGTATGAGCCGTGTTAGTAACAG
CCGTGCTTCTCCTCCTATCACTACCAGTTCTAGCTGCCGGAATCACTATGCTCCTTACAG
ATCGTAATCTTAACACCACATTCTTCGACCCGGCAGGAGGAGGAGACCCAATCCTATATC
AACACTTA
>Chondrostoma vardarense Kerkini Lake GRFRF048-08
CCCTAAGCCTCCTAATTCGGGCCGAACTAAGCCAACCCGGGTCACTTTTAGGTGATGACC
AAATTTATAATGTCATCGTTACCGCCCACGCCTTCGTAATAATTTTCTTTATAGTAATGC
CAATTCTTATTGGGGGATTTGGAAACTGACTTGTCCCATTAATAATTGGTGCGCCCGACA
TGGCATTTCCACGAATAAATAACATGAGCTTCTGACTTCTACCCCCCTCATTCCTCTTAT
TATTAGCCTCTTCTGGAGTTGAGGCCGGGGCTGGAACAGGATGAACGGTATACCCGCCGC
TTGCAGGCAATCTTGCCCACGCAGGTGCATCAGTAGATTTAACAATCTTCTCACTCCACC
TGGCAGGTGTATCATCAATTTTAGGCGCAGTCAACTTCATCACCACAATTATTAATATGA
AACCCCCAGCCATCTCCCAATATCAAACACCTCTCTTTGTATGAGCCGTGTTAGTAACAG
CCGTGCTTCTCCTCCTATCACTACCAGTTCTAGCTGCCGGAATCACTATGCTCCTTACAG
ATCGTAATCTTAACACCACATTCTTCGACCCGGCAGGAGGAGGAGACCCAATCCTATATC
AACACTTA
>Chondrostoma vardarense Kerkini Lake GRFRF049-08
CCCTAAGCCTCCTAATTCGGGCCGAACTAAGCCAACCCGGGTCACTTTTAGGTGATGACC
AAATTTATAATGTCATCGTTACCGCCCACGCCTTCGTAATAATTTTCTTTATAGTAATGC
CAATTCTTATTGGGGGATTTGGAAACTGACTTGTCCCATTAATAATTGGTGCGCCCGACA
TGGCATTTCCACGAATAAATAACATGAGCTTCTGACTTCTACCCCCCTCATTCCTCTTAT
TATTAGCCTCTTCTGGAGTTGAGGCCGGGGCTGGAACAGGATGAACGGTATACCCGCCGC
TTGCAGGCAATCTTGCCCACGCAGGTGCATCAGTAGATTTAACAATCTTCTCACTCCACC
TGGCAGGTGTATCATCAATTTTAGGCGCAGTCAACTTCATCACCACAATTATTAATATGA
AACCCCCAGCCATCTCCCAATATCAAACACCTCTCTTTGTATGAGCCGTGTTAGTAACAG
CCGTGCTTCTCCTCCTATCACTACCAGTTCTAGCTGCCGGAATCACTATGCTCCTTACAG
ATCGTAATCTTAACACCACATTCTTCGACCCGGCAGGAGGAGGAGACCCAATCCTATATC
AACACTTA
>Chondrostoma vardarense Kerkini Lake GRFRF050-08
CCCTAAGCCTCCTAATTCGGGCCGAACTAAGCCAACCCGGGTCACTTTTAGGTGATGACC
AAATTTATAATGTCATCGTTACCGCCCACGCCTTCGTAATAATTTTCTTTATAGTAATGC
CAATTCTTATTGGGGGATTTGGAAACTGACTTGTCCCATTAATAATTGGTGCGCCCGACA
TGGCATTTCCACGAATAAATAACATGAGCTTCTGACTTCTACCCCCCTCATTCCTCTTAT
TATTAGCCTCTTCTGGAGTTGAGGCCGGGGCTGGAACAGGATGAACGGTATACCCGCCGC
TTGCAGGCAATCTTGCCCACGCAGGTGCATCAGTAGATTTAACAATCTTCTCACTCCACC
TGGCAGGTGTATCATCAATTTTAGGCGCAGTCAACTTCATCACCACAATTATTAATATGA
AACCCCCAGCCATCTCCCAATATCAAACACCTCTCTTTGTATGAGCCGTGTTAGTAACAG
CCGTGCTTCTCCTCCTATCACTACCAGTTCTAGCTGCCGGAATCACTATGCTCCTTACAG
ATCGTAATCTTAACACCACATTCTTCGACCCGGCAGGAGGAGGAGACCCAATCCTATATC
AACACTTA
>Chondrostoma vardarense Axios River GFFB103-18
CCCTAAGCCTCCTAATTCGGGCCGAACTAAGCCAACCCGGGTCACTTTTAGGTGATGACC
AAATTTATAATGTCATCGTCACCGCCCACGCCTTCGTAATAATTTTCTTTATAGTAATGC
CAATTCTTATTGGGGGATTTGGAAACTGACTTGTCCCATTAATAATTGGTGCGCCCGACA
TGGCATTTCCACGAATAAATAATATGAGCTTCTGACTTCTACCCCCCTCATTCCTCTTAT
TATTAGCCTCTTCTGGAGTTGAGGCCGGGGCTGGAACAGGATGAACGGTATACCCGCCGC
TTGCAGGCAATCTTGCCCACGCAGGTGCATCAGTAGATTTAACAATCTTCTCACTCCACC
TGGCAGGTGTATCATCAATTTTAGGCGCAGTCAACTTCATCACCACAATTATTAATATGA
AACCCCCAGCCATCTCCCAATATCAAACACCTCTCTTTGTATGAGCCGTGTTAGTAACAG
CCGTGCTTCTCCTCCTATCACTACCAGTTCTAGCTGCCGGAATCACTATGCTCCTTACAG
ATCGTAATCTTAACACCACATTCTTCGACCCGGCAGGAGGAGGAGACCCAATCCTATATC
AACACTTA
>Chondrostoma vardarense Strymon River GFFB319-18
CCCTAAGCCTCCTAATTCGGGCCGAACTAAGCCAACCCGGGTCACTTTTAGGTGATGACC
AAATTTATAATGTCATCGTCACCGCCCACGCCTTCGTAATAATTTTCTTTATAGTAATGC
CAATTCTTATTGGGGGATTTGGAAACTGACTTGTCCCATTAATAATTGGTGCGCCCGACA
TGGCATTTCCACGAATAAATAACATGAGCTTCTGACTTCTACCCCCCTCATTCCTTTTAT
TATTAGCCTCTTCTGGCGTTGAGGCCGGGGCTGGAACAGGATGAACGGTATACCCGCCGC
TTGCAGGCAATCTTGCCCACGCAGGTGCATCAGTAGATTTAACAATCTTCTCACTCCACC
TGGCAGGTGTATCATCAATTTTAGGCGCAGTCAACTTCATCACCACAATTATTAATATGA
AACCCCCAGCCATCTCCCAATATCAAACACCTCTCTTTGTATGAGCCGTGTTAGTAACAG
CCGTGCTTCTCCTGCTATCACTACCAGTTCTAGCTGCCGGAATCACTATGCTCCTTACAG
ATCGTAATCTTAACACCACATTCTTCGACCCGGCAGGAGGAGGAGACCCAATCCTATATC
AACACTTA
>Chondrostoma vardarense Strymon River GFFB320-18
CCCTAAGCCTCCTAATTCGGGCCGAACTAAGCCAACCCGGGTCACTTTTAGGTGATGACC
AAATTTATAATGTCATCGTTACCGCCCACGCCTTCGTAATAATTTTCTTTATAGTAATGC
CAATTCTTATTGGGGGATTTGGAAACTGACTTGTCCCATTAATAATTGGTGCGCCCGACA
TGGCATTTCCACGAATAAATAACATGAGCTTCTGACTTCTACCCCCCTCATTCCTCTTAT
TATTAGCCTCTTCTGGAGTTGAGGCCGGGGCTGGAACAGGATGAACGGTATACCCGCCGC
TTGCAGGCAATCTTGCCCACGCAGGTGCATCAGTAGATTTAACAATCTTCTCACTCCACC
TGGCAGGTGTATCATCAATTTTAGGCGCAGTCAACTTCATCACCACAATTATTAATATGA
AACCCCCAGCCATCTCCCAATATCAAACACCTCTCTTTGTATGAGCCGTGTTAGTAACAG
CCGTGCTTCTCCTCCTATCACTACCAGTTCTAGCTGCCGGAATCACTATGCTCCTTACAG
ATCGTAATCTTAACACCACATTCTTCGACCCGGCAGGAGGAGGAGACCCAATCCTATATC
AACACTTA
>Chondrostoma vardarense Strymon River GFFB321-18
CCCTAAGCCTCCTAATTCGGGCCGAACTAAGCCAACCCGGGTCACTTTTAGGTGATGACC
AAATTTATAATGTCATCGTCACCGCCCACGCCTTCGTAATAATTTTCTTTATAGTAATGC
CAATTCTTATTGGGGGATTTGGAAACTGACTTGTCCCATTAATAATTGGTGCGCCCGACA
TGGCATTTCCACGAATAAATAACATGAGCTTCTGACTTCTACCCCCCTCATTCCTCTTAT
TATTAGCCTCTTCTGGAGTTGAGGCCGGGGCTGGAACAGGATGAACGGTATACCCGCCGC
TTGCAGGCAATCTTGCCCACGCAGGTGCATCAGTAGATTTAACAATCTTCTCACTCCACC
TGGCAGGTGTATCATCAATTTTAGGCGCAGTCAACTTCATCACCACAATTATTAATATGA
AACCCCCAGCCATCTCCCAATATCAAACACCTCTCTTTGTATGAGCCGTGTTAGTAACAG
CCGTGCTTCTCCTCCTATCACTACCAGTTCTAGCTGCCGGAATCACTATGCTCCTTACAG
ATCGTAATCTTAACACCACATTCTTCGACCCGGCAGGAGGAGGAGACCCAATCCTATATC
AACACTTA
>Chondrostoma prespense Megali Prespa Lake FFMBH690-14
CCCTAAGCCTCCTAATTCGGGCCGAACTAAGCCAACCCGGGTCACTTTTAGGTGATGACC
AAATTTATAATGTCATCGTCACCGCCCACGCCTTCGTAATAATTTTCTTTATAGTAATGC
CAATTCTTATCGGGGGATTTGGAAACTGACTTGTCCCACTAATAATTGGTGCACCCGACA
TGGCATTTCCACGAATAAATAACATGAGCTTCTGACTTCTACCCCCCTCATTCCTATTGT
TATTAGCTTCTTCTGGAGTTGAGGCCGGGGCCGGAACGGGGTGAACAGTATACCCGCCGC
TTGCAGGCAATCTTGCCCACGCAGGTGCATCAGTAGATTTAACAATCTTCTCACTTCACC
TGGCAGGTGTATCATCAATTTTAGGCGCAGTCAACTTCATTACCACAATTATTAATATGA
AACCCCCAGCCATCTCCCAATATCAAACACCTCTCTTTGTATGAGCCGTGCTAGTAACAG
CCGTGCTTCTCCTCCTATCACTACCAGTTCTAGCTGCCGGAATCACTATGCTTCTTACAG
ATCGTAATCTTAACACCACATTCTTCGACCCGGCAGGAGGAGGAGACCCAATCCTATATC
AACACTTA
>Chondrostoma prespense Megali Prespa Lake FFMBH693-14
CCCTAAGCCTCCTAATTCGGGCCGAACTAAGCCAACCCGGGTCACTTTTAGGTGATGACC
AAATTTATAATGTCATCGTCACCGCCCACGCCTTCGTAATAATTTTCTTTATAGTAATGC
CAATTCTTATCGGGGGATTTGGAAACTGACTTGTCCCACTAATAATTGGTGCACCCGACA
TGGCATTTCCACGAATAAATAACATGAGCTTCTGACTTCTACCCCCCTCATTCCTATTGT
TATTAGCCTCTTCTGGAGTTGAGGCCGGGGCCGGAACGGGGTGAACAGTATACCCGCCGC
TTGCAGGCAATCTTGCCCACGCAGGTGCATCAGTAGATTTAACAATCTTCTCACTTCACC
TGGCAGGTGTATCATCAATTTTAGGCGCAGTCAACTTCATTACCACAATTATTAATATGA
AACCCCCAGCCATCTCCCAATATCAAACACCTCTCTTTGTATGAGCCGTGCTAGTAACAG
CCGTGCTTCTCCTCCTATCACTACCAGTTCTAGCTGCCGGAATCACTATGCTTCTTACAG
ATCGTAATCTTAACACCACATTCTTCGACCCGGCAGGAGGAGGAGACCCAATCCTATATC
AACACTTA
>Chondrostoma prespense Megali Prespa Lake FFMBH694-14
CCCTAAGCCTCCTAATTCGGGCCGAACTAAGCCAACCCGGGTCACTTTTAGGTGATGACC
AAATTTATAATGTCATCGTCACCGCCCACGCCTTCGTAATAATTTTCTTTATAGTAATGC
CAATTCTTATCGGGGGATTTGGAAACTGACTTGTCCCACTAATAATTGGTGCACCCGACA
TGGCATTTCCACGAATAAATAACATGAGCTTCTGACTTCTACCCCCCTCATTCCTCTTGT
TATTAGCCTCTTCTGGAGTTGAGGCCGGGGCCGGAACGGGGTGAACAGTATACCCGCCGC
TTGCAGGCAATCTTGCCCACGCAGGTGCATCAGTAGATTTAACAATCTTCTCACTTCACC
TGGCAGGTGTATCATCAATTTTAGGCGCAGTCAACTTCATTACCACAATTATTAATATGA
AACCCCCAGCCATCTCCCAATATCAAACACCTCTCTTTGTATGAGCCGTGCTAGTAACAG
CCGTGCTTCTCCTCCTATCACTACCAGTTCTAGCTGCCGGAATCACTATGCTTCTTACAG
ATCGTAATCTTAACACCACATTCTTCGACCCGGCAGGAGGAGGAGACCCAATCCTATATC
AACACTTA
>Chondrostoma prespense Megali Prespa Lake FFMBH695-14
CCCTAAGCCTCCTAATTCGGGCCGAACTAAGCCAACCCGGGTCACTTTTAGGTGATGACC
AAATTTATAATGTCATCGTCACCGCCCACGCCTTCGTAATAATTTTCTTTATAGTAATGC
CAATTCTTATCGGGGGATTTGGAAACTGACTTGTCCCACTAATAATTGGTGCACCCGACA
TGGCATTTCCACGAATAAATAACATGAGCTTCTGACTTCTACCCCCCTCATTCCTATTGT
TATTAGCTTCTTCTGGAGTTGAGGCCGGGGCCGGAACGGGGTGAACAGTATACCCGCCGC
TTGCAGGCAATCTTGCCCACGCAGGTGCATCAGTAGATTTAACAATCTTCTCACTTCACC
TGGCAGGTGTATCATCAATTTTAGGCGCAGTCAACTTCATTACCACAATTATTAATATGA
AACCCCCAGCCATCTCCCAATATCAAACACCTCTCTTTGTATGAGCCGTGCTAGTAACAG
CCGTGCTTCTCCTCCTATCACTACCAGTTCTAGCTGCCGGAATCACTATGCTTCTTACAG
ATCGTAATCTTAACACCACATTCTTCGACCCGGCAGGAGGAGGAGACCCAATCCTATATC
AACACTTA
>Chondrostoma prespense Megali Prespa Lake FFMBH696-14
CCCTAAGCCTCCTAATTCGGGCCGAACTAAGCCAACCCGGGTCACTTTTAGGTGATGACC
AAATTTATAATGTCATCGTCACCGCCCACGCCTTCGTAATAATTTTCTTTATAGTAATGC
CAATTCTTATCGGGGGATTTGGAAACTGACTTGTCCCACTAATAATTGGTGCACCCGACA
TGGCATTTCCACGAATAAATAACATGAGCTTCTGACTTCTACCCCCCTCATTCCTCTTGT
TATTAGCCTCTTCTGGAGTTGAGGCCGGGGCCGGAACGGGGTGAACAGTATACCCGCCGC
TTGCAGGCAATCTTGCCCACGCAGGTGCATCAGTAGATTTAACAATCTTCTCACTTCACC
TGGCAGGTGTATCATCAATTTTAGGCGCAGTCAACTTCATTACCACAATTATTAATATGA
AACCCCCAGCCATCTCCCAATATCAAACACCTCTCTTTGTATGAGCCGTGCTAGTAACAG
CCGTGCTTCTCCTCCTATCACTACCAGTTCTAGCTGCCGGAATCACTATGCTTCTTACAG
ATCGTAATCTTAACACCACATTCTTCGACCCGGCAGGAGGAGGAGACCCAATCCTATATC
AACACTTA
>Chondrostoma prespense Mikri Prespa Lake GRFRF183-10
CCCTAAGCCTCCTAATTCGGGCCGAACTAAGCCAACCCGGGTCACTTTTAGGTGATGACC
AAATTTATAATGTCATCGTCACTGCCCACGCCTTCGTAATAATTTTCTTTATAGTAATGC
CAATTCTTATCGGGGGATTTGGAAACTGACTTGTCCCACTAATAATTGGTGCACCCGACA
TGGCATTTCCACGAATAAATAACATGAGCTTCTGACTTCTACCCCCCTCATTCCTATTGT
TATTAGCCTCTTCTGGAGTTGAGGCCGGGGCCGGAACGGGGTGAACAGTATACCCGCCGC
TTGCAGGCAATCTTGCCCACGCAGGTGCATCAGTAGATTTAACAATCTTCTCACTTCACC
TGGCAGGTGTATCATCAATTTTAGGCGCAGTCAACTTCATTACCACAATTATTAATATGA
AACCCCCAGCCATCTCCCAATATCAAACACCTCTCTTTGTATGAGCCGTGCTAGTAACAG
CCGTGCTTCTCCTCCTATCACTACCAGTTCTAGCTGCCGGAATCACTATGCTTCTTACAG
ATCGTAATCTTAACACCACATTCTTCGACCCGGCAGGAGGAGGAGACCCAATCCTATATC
AACACTTA
>Chondrostoma prespense Mikri Prespa Lake GRFRF184-10
CCCTAAGCCTCCTAATTCGGGCCGAACTAAGCCAACCCGGGTCACTTTTAGGTGATGACC
AAATTTATAATGTCATCGTCACCGCCCACGCCTTCGTAATAATTTTCTTTATAGTAATGC
CAATTCTTATCGGGGGATTTGGAAACTGACTTGTCCCACTAATAATTGGTGCACCCGACA
TGGCATTTCCACGAATAAATAACATGAGCTTCTGACTTCTACCCCCCTCATTCCTCTTGT
TATTAGCCTCTTCTGGAGTTGAGGCCGGGGCCGGAACGGGGTGAACAGTATACCCGCCGC
TTGCAGGCAATCTTGCCCACGCAGGTGCATCAGTAGATTTAACAATCTTCTCACTTCACC
TGGCAGGTGTATCATCAATTTTAGGCGCAGTCAACTTCATTACCACAATTATTAATATGA
AACCCCCAGCCATCTCCCAATATCAAACACCTCTCTTTGTATGAGCCGTGCTAGTAACAG
CCGTGCTTCTCCTCCTATCACTACCAGTTCTAGCTGCCGGAATCACTATGCTTCTTACAG
ATCGTAATCTTAACACCACATTCTTCGACCCGGCAGGAGGAGGAGACCCAATCCTATATC
AACACTTA
>Chondrostoma prespense Mikri Prespa Lake GRFRF185-10
CCCTAAGCCTCCTAATTCGGGCCGAACTAAGCCAACCCGGGTCACTTTTAGGTGATGACC
AAATTTATAATGTCATCGTCACCGCCCACGCCTTCGTAATAATTTTCTTTATAGTAATGC
CAATTCTTATCGGGGGATTTGGAAACTGACTTGTCCCACTAATAATTGGTGCACCCGACA
TGGCATTTCCACGAATAAATAACATGAGCTTCTGACTTCTACCCCCCTCATTCCTATTGT
TATTAGCTTCTTCTGGAGTTGAGGCCGGGGCCGGAACGGGGTGAACAGTATACCCGCCGC
TTGCAGGCAATCTTGCCCACGCAGGTGCATCAGTAGATTTAACAATCTTCTCACTTCACC
TGGCAGGTGTATCATCAATTTTAGGCGCAGTCAACTTCATTACCACAATTATTAATATGA
AACCCCCAGCCATCTCCCAATATCAAACACCTCTCTTTGTATGAGCCGTGCTAGTAACAG
CCGTGCTTCTCCTCCTATCACTACCAGTTCTAGCTGCCGGAATCACTATGCTTCTTACAG
ATCGTAATCTTAACACCACATTCTTCGACCCGGCAGGAGGAGGAGACCCAATCCTATATC
AACACTTA
>Chondrostoma prespense Megali Prespa Lake FFMBH398-14
CCCTAAGCCTCCTAATTCGGGCCGAACTAAGCCAACCCGGGTCACTTTTAGGTGATGACC
AAATTTATAATGTCATCGTCACCGCCCACGCCTTCGTAATAATTTTCTTTATAGTAATGC
CAATTCTTATCGGGGGATTTGGAAACTGACTTGTCCCACTAATAATTGGTGCACCCGACA
TGGCATTTCCACGAATAAATAACATGAGCTTCTGACTTCTACCCCCCTCATTCCTATTGT
TATTAGCCTCTTCTGGAGTTGAGGCCGGGGCCGGAACGGGGTGAACAGTATACCCGCCGC
TTGCAGGCAATCTTGCCCACGCAGGTGCATCAGTAGATTTAACAATCTTCTCACTTCACC
TGGCAGGTGTATCATCAATTTTAGGCGCAGTCAACTTCATTACCACAATTATTAATATGA
AACCCCCAGCCATCTCCCAATATCAAACACCTCTCTTTGTATGAGCCGTGCTAGTAACAG
CCGTGCTTCTCCTCCTATCACTACCAGTTCTAGCTGCCGGAATCACTATGCTTCTTACAG
ATCGTAATCTTAACACCACATTCTTCGACCCGGCAGGAGGAGGAGACCCAATCCTATATC
AACACTTA
>Cobitis strumicae Strymon River FFMBH2822-14
CCCTCAGTCTCCTAATCCGTGCTGAGCTCAGCCAACCCGGGTCTCTCCTCGGAGATGACC
AGATTTATAATGTTATTGTTACTGCACATGCCTTCGTCATGATTTTCTTTATAGTAATAC
CAATTCTTATTGGTGGGTTTGGTAATTGACTTGTCCCATTAATAATTGGCGCACCGGACA
TAGCATTCCCACGAATAAATAATATAAGCTTTTGACTCCTACCGCCCTCTTTCCTTCTCT
TATTAGCATCATCTGGTGTTGAAGCTGGGGCCGGGACGGGTTGAACTGTTTATCCTCCAC
TAGCCGGCAACCTTGCCCACGCAGGTGCATCTGTAGACCTTACTATCTTTTCCTTACATT
TAGCAGGAGTTTCATCTATTCTAGGGGCAATCAATTTTATTACTACGACAATTAACATGA
AGCCCCCAGCCATCTCACAATATCAAACCCCCCTATTTGTTTGAGCCGTTCTTGTAACCG
CTGTACTTCTTCTGCTCTCTTTACCTGTTCTAGCTGCTGGAATTACAATACTCCTAACAG
ATCGTAACCTAAACACCACATTCTTTGACCCGGCAGGTGGAGGGGACCCCATTCTGTATC
AACACTTA
>Cobitis strumicae Strymon River FFMBH2823-14
CCCTCAGTCTCCTAATCCGTGCTGAGCTCAGCCAACCCGGGTCTCTCCTCGGAGATGACC
AGATTTATAATGTTATTGTTACTGCACATGCCTTCGTCATGATTTTCTTTATAGTAATAC
CAATTCTTATTGGTGGGTTTGGTAATTGACTTGTCCCATTAATAATTGGCGCACCGGACA
TAGCATTCCCCCGAATAAATAATATAAGCTTTTGACTCCTACCGCCCTCTTTCCTTCTCT
TATTAGCATCATCTGGTGTTGAAGCTGGGGCCGGGACGGGTTGAACTGTTTATCCTCCAC
TAGCCGGCAACCTTGCCCACGCAGGTGCATCTGTAGACCTTACTATCTTTTCCTTACATT
TAGCAGGAGTTTCATCTATTCTAGGGGCAATCAATTTTATTACTACAACAATTAACATGA
AGCCCCCAGCCATCTCACAATATCAAACCCCCCTATTTGTTTGAGCCGTTCTTGTAACCG
CTGTACTTCTTCTGCTCTCTTTACCTGTTCTAGCTGCTGGAATTACAATACTCCTAACAG
ATCGTAACCTAAACACCACATTCTTTGACCCGGCAGGTGGAGGGGACCCCATTCTGTATC
AACACTTA
>Cobitis strumicae Kompsatos River GFFB190-18
CCCTCAGTCTCCTAATCCGTGCTGAGCTCAGCCAACCCGGGTCTCTCCTCGGAGATGACC
AGATTTATAATGTTATTGTTACTGCACATGCCTTCGTCATGATTTTCTTTATAGTAATAC
CGATTCTTATTGGTGGGTTTGGTAATTGACTTGTCCCATTAATAATTGGCGCACCGGACA
TAGCATTCCCACGAATAAATAATATAAGCTTTTGACTCCTACCACCCTCTTTCCTTCTCT
TATTAGCATCATCAGGTGTTGAAGCTGGAGCCGGGACGGGTTGAACTGTTTATCCTCCAC
TAGCCGGCAACCTTGCCCACGCAGGCGCATCTGTAGACCTTACTATCTTTTCCTTACATT
TAGCAGGAGTCTCATCTATTCTAGGGGCAATCAATTTTATTACTACAACAATTAACATGA
AGCCCCCAGCCATTTCACAATATCAAACCCCCTTATTTGTTTGAGCCGTTCTTGTAACCG
CTGTACTTCTTCTGCTCTCTTTACCTGTTCTAGCTGCTGGAATTACAATACTTCTAACAG
ATCGTAACCTAAACACCACATTCTTTGACCCGGCAGGTGGAGGAGACCCCATTCTGTACC
AACACTTA
>Cobitis strumicae Filiouris River GFFB213-18
CCCTCAGTCTCCTAATCCGTGCTGAGATCAGCCAACCCGGGTCTCTCCTCGGAGATGACC
AGATTTATAATGTTATTGTTACTGCACATGCCTTCGTCATGATTTTCTTTATAGTAATAC
CGATTCTTATTGGTGGGTTTGGTAATTGACTTGTCCCATTAATAATTGGCGCACCGGACA
TAGCATTCCCACGAATAAATAATATAAGCTTTTGACTCCTACCACCCTCTTTCCTTCTCT
TATTAGCATCATCAGGTGTTGAAGCTGGAGCCGGGACGGGTTGAACTGTTTATCCTCCAC
TAGCCGGCAACCTTGCCCACGCAGGCGCATCTGTAGACCTTACTATCTTTTCCTTACATT
TAGCAGGAGTCTCATCTATTCTAGGGGCAATCAATTTTATTACTACAACAATTAACATGA
AGCCCCCAGCCATTTCACAATATCAAACCCCCTTATTTGTTTGAGCCGTTCTTGTAACCG
CTGTACTTCTTCTGCTCTCTTTACCTGTTCTAGCTGCTGGAATTACAATACTTCTAACAG
ATCGTAACCTAAACACCACATTCTTTGACCCGGCAGGTGGAGGAGACCCCATTCTGTACC
AACACTTA
>Cobitis strumicae Kosynthos River GFFB242-18
CCCTCAGTCTCCTAATCCGTGCTGAGCTCAGCCAACCCGGGTCTCTCCTCGGAGATGACC
AGATTTATAATGTTATTGTTACTGCACATGCCTTCGTCATGATTTTCTTTATAGTAATAC
CGATTCTTATTGGTGGGTTTGGTAATTGACTTGTCCCATTAATAATTGGCGCACCGGACA
TAGCATTCCCACGAATAAATAATATAAGCTTTTGACTCCTACCACCCTCTTTCCTTCTCT
TATTAGCATCATCAGGTGTTGAAGCTGGAGCCGGGACGGGTTGAACTGTTTATCCTCCAC
TAGCCGGCAACCTTGCCCACGCAGGCGCATCTGTAGACCTTACTATCTTTTCCTTACATT
TAGCAGGAGTCTCATCTATTCTAGGGGCAATCAATTTTATTACTACAACAATTAACATGA
AGCCCCCAGCCATTTCACAATATCAAACCCCCTTATTTGTTTGAGCCGTTCTTGTAACCG
CTGTACTTCTTCTGCTCTCTTTACCTGTTCTAGCTGCTGGAATTACAATACTTCTAACAG
ATCGTAACCTAAACACCACATTCTTTGACCCGGCAGGTGGAGGAGACCCCATTCTGTACC
AACACTTA
>Cobitis strumicae Kompsatos River GFFB229-18
CCCTCAGTCTCCTAATCCGTGCTGAGCTCAGCCAACCCGGGTCTCTCCTCGGAGATGACC
AGATTTATAATGTTATTGTTACTGCACATGCCTTCGTCATGATTTTCTTTATAGTAATAC
CGATTCTTATTGGTGGGTTTGGTAATTGACTTGTCCCATTAATAATTGGCGCACCGGACA
TAGCATTCCCACGAATAAATAATATAAGCTTTTGACTCCTACCACCCTCTTTCCTTCTCT
TATTAGCATCATCAGGTGTTGAAGCTGGAGCCGGGACGGGTTGAACTGTTTATCCTCCAC
TAGCCGGCAACCTTGCCCACGCAGGCGCATCTGTAGACCTTACTATCTTTTCCTTACATT
TAGCAGGAGTCTCATCTATTCTAGGGGCAATCAATTTTATTACTACAACAATTAACATGA
AGCCCCCAGCCATTTCACAATATCAAACCCCCTTATTTGTTTGAGCCGTTCTTGTAACCG
CTGTACTTCTTCTGCTCTCTTTACCTGTTCTAGCTGCTGGAATTACAATACTTCTAACAG
ATCGTAACCTAAACACCACATTCTTTGACCCGGCAGGTGGAGGAGACCCCATTCTGTACC
AACACTTA
>Cobitis strumicae Kompsatos River GFFB231-18
CCCTCAGTCTCCTAATCCGTGCTGAGCTCAGCCAACCCGGGTCTCTCCTCGGAGATGACC
AGATTTATAATGTTATTGTTACTGCACATGCCTTCGTCATGATTTTCTTTATAGTAATAC
CGATTCTTATTGGTGGGTTTGGTAATTGACTTGTCCCATTAATAATTGGCGCACCGGACA
TAGCATTCCCACGAATAAATAATATAAGCTTTTGACTCCTACCACCCTCTTTCCTTCTCT
TATTAGCATCATCAGGTGTTGAAGCTGGAGCCGGGACGGGTTGAACTGTTTATCCTCCAC
TAGCCGGCAACCTTGCCCACGCAGGCGCATCTGTAGACCTTACTATCTTTTCCTTACATT
TAGCAGGAGTCTCATCTATTCTAGGGGCAATCAATTTTATTACTACAACAATTAACATGA
AGCCCCCAGCCATTTCACAATATCAAACCCCCTTATTTGTTTGAGCCGTTCTTGTAACCG
CTGTACTTCTTCTGCTCTCTTTACCTGTTCTAGCTGCTGGAATTACAATACTTCTAACAG
ATCGTAACCTAAACACCACATTCTTTGACCCGGCAGGTGGAGGAGACCCCATTCTGTACC
AACACTTA
>Cobitis strumicae Kompsatos River GFFB228-18
CCCTCAGTCTCCTAATCCGTGCTGAGCTCAGCCAACCCGGGTCTCTCCTCGGAGATGACC
AGATTTATAATGTTATTGTTACTGCACATGCCTTCGTCATGATTTTCTTTATAGTAATAC
CGATTCTTATTGGTGGGTTTGGTAATTGACTTGTCCCATTAATAATTGGCGCACCGGACA
TAGCATTCCCACGAATAAATAATATAAGCTTTTGACTCCTACCACCCTCTTTCCTTCTCT
TATTAGCATCATCAGGTGTTGAAGCCGGAGCCGGGACGGGTTGAACTGTTTATCCTCCAC
TAGCCGGCAACCTTGCCCACGCAGGCGCATCTGTAGACCTTACTATCTTTTCCTTACATT
TAGCAGGAGTCTCATCTATTCTAGGGGCAATCAATTTTATTACTACAACAATTAACATGA
AGCCCCCAGCCATTTCACAATATCAAACCCCCTTATTTGTTTGAGCCGTTCTTGTAACCG
CTGTACTTCTTCTGCTCTCTTTACCTGTTCTAGCTGCTGGAATTACAATACTTCTAACAG
ATCGTAACCTAAACACCACATTCTTTGACCCGGCAGGTGGAGGAGACCCCATTCTGTACC
AACACTTA
>Cobitis strumicae Kompsatos River GFFB230-18
CCCTCAGTCTCCTAATCCGTGCTGAGCTCAGCCAACCCGGGTCTCTCCTCGGAGATGACC
AGATTTATAATGTTATTGTTACTGCACATGCCTTCGTCATGATTTTCTTTATAGTAATAC
CGATTCTTATTGGTGGGTTTGGTAATTGACTTGTCCCATTAATAATTGGCGCACCGGACA
TAGCATTCCCACGAATAAATAATATAAGCTTTTGACTCCTACCACCCTCTTTCCTTCTCT
TATTAGCATCATCAGGTGTTGAAGCTGGAGCCGGGACGGGTTGAACTGTTTATCCTCCAC
TAGCCGGCAACCTTGCCCACGCAGGCGCATCTGTAGACCTTACTATCTTTTCCTTACATT
TAGCAGGAGTCTCATCTATTCTAGGGGCAATCAATTTTATTACTACAACAATTAACATGA
AGCCCCCAGCCATTTCACAATATCAAACCCCCTTATTTGTTTGAGCCGTTCTTGTAACCG
CTGTACTTCTTCTGCTCTCTTTACCTGTTCTAGCTGCTGGAATTACAATACTTCTAACAG
ATCGTAACCTAAACACCACATTCTTTGACCCGGCAGGTGGAGGAGACCCCATTCTGTACC
AACACTTA
>Cobitis strumicae Vosvozis River GFFB168-18
CCCTCAGTCTCCTAATCCGTGCTGAGATCAGCCAACCCGGGTCTCTCCTCGGAGATGACC
AGATTTATAATGTTATTGTTACTGCACATGCCTTCGTCATGATTTTCTTTATAGTAATAC
CAATTCTTATTGGTGGGTTTGGTAATTGACTTGTCCCATTAATAATTGGCGCACCGGACA
TAGCATTCCCACGAATAAATAATATAAGCTTTTGACTCCTACCACCCTCTTTCCTTCTCT
TATTAGCATCATCAGGTGTTGAAGCTGGAGCCGGGACGGGTTGAACTGTTTATCCTCCAC
TAGCCGGCAACCTTGCCCACGCAGGCGCATCTGTAGACCTTACTATCTTTTCCTTACATT
TAGCAGGAGTCTCATCTATTCTAGGGGCAATCAATTTTATTACTACAACAATTAACATGA
AGCCCCCAGCCATTTCACAATATCAAACCCCCTTATTTGTTTGAGCCGTTCTTGTAACCG
CTGTACTTCTTCTGCTCTCTTTACCTGTTCTAGCTGCTGGAATTACAATACTTCTAACAG
ATCGTAACCTAAACACCACATTCTTTGACCCGGCAGGTGGAGGAGACCCCATTCTGTACC
AACACTTA
>Cobitis strumicae Filiouris River GFFB176-18
CCCTCAGTCTCCTAATCCGTGCTGAGCTCAGCCAACCCGGGTCTCTCCTCGGAGATGACC
AGATTTATAATGTTATTGTTACTGCACATGCCTTCGTCATGATTTTCTTTATAGTAATAC
CGATTCTTATTGGTGGGTTTGGTAATTGACTTGTCCCATTAATAATTGGCGCACCGGACA
TAGCATTCCCACGAATAAATAATATAAGCTTTTGACTCCTACCACCCTCTTTCCTTCTCT
TATTAGCATCATCAGGTGTTGAAGCTGGAGCCGGGACGGGTTGAACTGTTTATCCTCCAC
TAGCCGGCAACCTTGCCCACGCAGGCGCATCTGTAGACCTTACTATCTTTTCCTTACATT
TAGCAGGAGTCTCATCTATTCTAGGGGCAATCAATTTTATTACTACAACAATTAACATGA
AGCCCCCAGCCATTTCACAATATCAAACCCCCTTATTTGTTTGAGCCGTTCTTGTAACCG
CTGTACTTCTTCTGCTCTCTTTACCTGTTCTAGCTGCTGGAATTACAATACTTCTAACAG
ATCGTAACCTAAACACCACATTCTTTGACCCGGCAGGTGGAGGAGACCCCATTCTGTACC
AACACTTA
>Cobitis strumicae Filiouris River GFFB177-18
CCTTCAGTCTCCTAATCCGTGCTGAGATCAGCCAACCCGGGTCTCTCCTCGGAGATGACC
AGATTTATAATGTTATTGTTACTGCACATGCCTTCGTCATGATTTTCTTTATAGTAATAC
CGATTCTTATTGGTGGGTTTGGTAATTGACTTGTCCCATTAATAATTGGCGCACCGGACA
TAGCATTCCCACGAATAAATAATATAAGCTTTTGACTTCTACCACCCTCTTTCCTTCTCT
TATTAGCATCATCAGGTGTTGAAGCTGGAGCCGGGACGGGTTGAACTGTTTATCCTCCAC
TAGCCGGCAACCTTGCCCACGCAGGCGCATCTGTAGACCTTACTATCTTTTCCTTACATT
TAGCAGGAGTCTCATCTATTCTAGGGGCAATCAATTTTATTACTACAACAATTAACATGA
AGCCCCCAGCCATTTCACAATATCAAACCCCCTTATTTGTTTGAGCCGTTCTTGTAACCG
CTGTACTTCTTCTGCTCTCTTTACCTGTTCTAGCTGCTGGAATTACAATACTTCTAACAG
ATCGTAACCTAAACACCACATTCTTTGACCCGGCAGGTGGAGGAGACCCCATTCTGTACC
AACACTTA
>Cobitis punctilineata Strymon River FFMBH448-14
CCCTCAGTCTCCTAATTCGTGCTGAGCTCAGCCAACCCGGGTCTCTCCTTGGAGATGACC
AAATTTATAATGTTATTGTTACTGCACATGCCTTCGTCATGATTTTCTTTATAGTAATGC
CGATTCTTATTGGCGGGTTCGGTAATTGACTAGTCCCATTAATAATTGGAGCGCCAGATA
TAGCATTTCCACGGATAAATAATATAAGCTTTTGACTCCTGCCACCCTCTTTCCTTCTCT
TATTGGCATCATCTGGTGTTGAAGCTGGGGCCGGGACAGGCTGAACTGTCTATCCTCCAC
TAGCCGGCAACCTTGCCCACGCAGGTGCATCTGTAGACCTTACTATCTTTTCCTTGCATT
TAGCAGGGGTCTCATCTATTCTAGGGGCAATCAATTTTATTACTACAACAATTAACATGA
AGCCCCCAGCCATTTCACAATATCAAACCCCCCTATTTGTTTGAGCCGTTCTTGTAACCG
CTGTTCTTCTTCTGCTCTCTTTACCTGTTCTAGCTGCTGGAATTACAATGCTCCTGACGG
ATCGTAACCTAAACACCACATTCTTTGACCCGGCAGGCGGAGGAGACCCCATTCTGTATC
AACACTTA
>Cobitis punctilineata Strymon River FFMBH458-14
CCCTCAGTCTCCTAATTCGTGCTGAGCTCAGCCAACCCGGGTCTCTCCTTGGAGATGACC
AAATTTATAATGTTATTGTTACTGCACATGCCTTCGTCATGATTTTCTTTATAGTAATGC
CGATTCTTATTGGCGGGTTCGGTAATTGACTAGTCCCATTAATAATTGGAGCGCCAGATA
TAGCATTTCCACGGATAAATAATATAAGCTTTTGACTCCTGCCACCCTCTTTCCTTCTCT
TATTGGCATCATCTGGTGTTGAAGCTGGGGCCGGGACAGGCTGAACTGTCTATCCTCCAC
TAGCCGGCAACCTTGCCCACGCAGGTGCATCTGTAGACCTTACTATCTTTTCCTTGCATT
TAGCAGGGGTCTCATCTATTCTAGGGGCAATCAATTTTATTACTACAACAATTAACATGA
AGCCCCCAGCCATTTCACAATATCAAACCCCCCTATTTGTTTGAGCCGTTCTTGTAACCG
CTGTTCTTCTTCTGCTCTCTTTACCTGTTCTAGCTGCTGGAATTACAATGCTCCTGACGG
ATCGTAACCTAAACACCACATTCTTTGACCCGGCAGGCGGAGGAGACCCCATTCTGTATC
AACACTTA
>Cobitis punctilineata Strymon River FFMBH712-14
CCCTCAGTCTCCTAATTCGTGCTGAGCTCAGCCAACCCGGGTCTCTCCTTGGAGATGACC
AAATTTATAATGTTATTGTTACTGCACATGCCTTCGTCATGATTTTCTTTATAGTAATGC
CGATTCTTATCGGCGGGTTCGGTAATTGACTAGTCCCATTAATAATTGGAGCGCCAGATA
TAGCATTTCCACGGATAAATAATATAAGCTTTTGACTCCTGCCACCCTCTTTCCTTCTCT
TATTGGCATCATCTGGTGTTGAAGCTGGGGCCGGGACAGGCTGAACTGTCTATCCTCCAC
TAGCCGGCAACCTTGCCCACGCAGGTGCATCTGTAGACCTTACTATCTTTTCCTTGCATT
TAGCAGGGGTCTCATCTATTCTAGGGGCAATCAATTTTATTACTACAACAATTAACATGA
AGCCCCCAGCCATTTCACAATATCAAACCCCCCTATTTGTTTGAGCCGTTCTTGTAACCG
CTGTTCTTCTTCTGCTCTCTTTACCTGTTCTAGCTGCTGGAATTACAATGCTCCTGACGG
ATCGTAACCTAAACACCACATTCTTTGACCCGGCAGGCGGAGGAGACCCCATTCTGTATC
AACACTTA
>Cobitis punctilineata Strymon River FFMBH713-14
CCCTCAGTCTCCTAATTCGTGCTGAGCTCAGCCAACCCGGGTCTCTCCTTGGAGATGACC
AAATTTATAATGTTATTGTTACTGCACATGCCTTCGTCATGATTTTCTTTATAGTAATGC
CGATTCTTATTGGCGGGTTCGGTAATTGACTAGTCCCATTAATAATTGGAGCGCCAGATA
TAGCATTTCCACGGATAAATAATATAAGCTTTTGACTCCTGCCACCCTCTTTCCTTCTCT
TATTGGCATCATCTGGTGTTGAAGCTGGGGCCGGGACAGGCTGAACTGTCTATCCTCCAC
TAGCCGGCAACCTTGCCCACGCAGGTGCATCTGTAGACCTTACTATCTTTTCCTTGCATT
TAGCAGGGGTCTCATCTATTCTAGGGGCAATCAATTTTATTACTACAACAATTAACATGA
AGCCCCCAGCCATTTCACAATATCAAACCCCCCTATTTGTTTGAGCCGTTCTTGTAACCG
CTGTTCTTCTTCTGCTCTCTTTACCTGTTCTAGCTGCTGGAATTACAATGCTCCTGACGG
ATCGTAACCTAAACACCACATTCTTTGACCCGGCAGGCGGAGGAGACCCCATTCTGTATC
AACACTTA
>Cobitis punctilineata Strymon River FFMBH714-14
CCCTCAGTCTCCTAATTCGTGCTGAGCTCAGCCAACCCGGGTCTCTCCTTGGAGATGACC
AAATTTATAATGTTATTGTTACTGCACATGCCTTCGTCATGATTTTCTTTATAGTAATGC
CGATTCTTATTGGCGGGTTCGGTAATTGACTAGTCCCATTAATAATTGGAGCGCCAGATA
TAGCATTTCCACGGATAAATAATATAAGCTTTTGACTCCTGCCACCCTCTTTCCTTCTCT
TATTGGCATCATCTGGTGTTGAAGCTGGGGCCGGGACAGGCTGAACTGTCTATCCTCCAC
TAGCCGGCAACCTTGCCCACGCAGGTGCATCTGTAGACCTTACTATCTTTTCCTTGCATT
TAGCAGGGGTCTCATCTATTCTAGGGGCAATCAATTTTATTACTACAACAATTAACATGA
AGCCCCCAGCCATTTCACAATATCAAACCCCCCTATTTGTTTGAGCCGTTCTTGTAACCG
CTGTTCTTCTTCTGCTCTCTTTACCTGTTCTANCTGCTGGAATTACAATGCTCCTGACGG
ATMRAAASCTANACACCACATTCTTTGACCCGGCAGGCGGAGGAGACCCCATTCTGTATC
AACACTTA
>Cobitis punctilineata Strymon River FFMBH715-14
CCCTCAGTCTCCTAATTCGTGCTGAGCTCAGCCAACCCGGGTCTCTCCTTGGAGATGACC
AAATTTATAATGTTATTGTTACTGCACATGCCTTCGTCATGATTTTCTTTATAGTAATGC
CGATTCTTATCGGCGGGTTCGGTAATTGACTAGTCCCATTAATAATTGGAGCGCCAGATA
TAGCATTTCCACGGATAAATAATATAAGCTTTTGACTCCTGCCACCCTCTTTCCTTCTCT
TATTGGCATCATCTGGTGTTGAAGCTGGGGCCGGGACAGGCTGAACTGTCTATCCTCCAC
TAGCCGGCAACCTTGCCCACGCAGGTGCATCTGTAGACCTTACTATCTTTTCCTTGCATT
TAGCAGGGGTCTCATCTATTCTAGGGGCAATCAATTTTATTACTACAACAATTAACATGA
AGCCCCCAGCCATTTCACAATATCAAACCCCTCTATTTGTTTGAGCCGTTCTTGTAACCG
CTGTTCTTCTTCTGCTCTCTTTACCTGTTCTAGCTGCTGGAATTACAATGCTCCTGACGG
ATCGTAACCTAAACACCACATTCTTTGACCCGGCAGGCGGAGGAGACCCCATTCTGTATC
AACACTTA
>Cobitis meridionalis Megali Prespa Lake FFMBH2883-14
CCCTCAGTCTCCTAATTCGTGCTGAGCTTAGCCAACCCGGGTCTCTCCTTGGGGATGACC
AAGTTTATAATGTTATTGTTACTGCACATGCCTTTGTTATAATTTTCTTTATAGTAATAC
CAATTCTTATTGGTGGGTTCGGTAATTGACTTATCCCACTAATAATTGGCGCACCCGACA
TGGCATTCCCCCGGATAAATAATATAAGCTTTTGACTTCTACCACCCTCATTTCTTCTCT
TATTAGCATCTTCTGGTGTTGAAGCTGGGGCCGGAACAGGTTGAACCGTCTATCCCCCAC
TAGCTGGTAACCTTGCCCACGCAGGTGCATCTGTAGATCTTACTATTTTCTCCCTCCACT
TACCAGGGGTCTCATCTATTCTAGGGGCTATCAATTTTATTACCACAACAATTAATATAA
AACCCCCTGCCATCTCACAATATCAAACCCCCCTATTTGTTTGAGCCGTTCTTGTAACCG
CTGTACTTCTTCTGCTCTCTTTACCTGTTCTAGCTGCTGGAATTACAATACTCCTAACAG
ATCGTAACCTAAACACCACATTCTTTGACCCGGCAGGTGGAGGGGACCCCATTCTGTATC
AACACTTA
>Cobitis meridionalis Megali Prespa Lake FFMBH2884-14
CCCTCAGTCTCCTAATTCGTGCTGAGCTTAGCCAACCCGGGTCTCTCCTTGGGGATGACC
AAATTTATAATGTTATTGTTACTGCACATGCCTTTGTTATAATTTTCTTTATAGTAATAC
CAATTCTTATTGGTGGGTTCGGTAATTGACTTATCCCACTAATAATTGGCGCACCCGACA
TGGCATTCCCCCGGATAAATAATATAAGCTTTTGACTTCTACCACCCTCATTTCTTCTCT
TATTAGCATCTTCTGGTGTTGAAGCTGGGGCCGGAACAGGTTGAACCGTCTATCCCCCAC
TAGCTGGTAACCTTGCCCACGCAGGTGCATCTGTAGATCTTACTATTTTCTCCCTCCACT
TAGCAGGGGTCTCATCTATTCTAGGGGCCATCAATTTTATTACCACAACAATTAATATAA
AACCCCCTGCCATCTCACAATATCAAACCCCTTTATTTGTTTGAGCAGTTCTTGTNACCG
CTGTTCTTCTTCTGCTATCTTTACCTGTTCTAGCTGCTGGAATTACAATACTCCTAACAG
ATCGTAACCTAAACACCACATTCTTTGACCCGGCAGGTGGAGGGGACCCCATTCTGTATC
AACACTTA
>Cobitis arachthosensis Arachthos River FFMBH632-14
CCCTCAGTCTCCTAATTCGTGCTGAACTAAGCCAACCCGGATCTCTCCTTGGGGATGACC
AAATTTATAATGTTATTGTTACTGCACACGCCTTTGTCATAATTTTCTTTATAGTAATAC
CAATACTTATTGGTGGATTCGGTAATTGACTTGTTCCACTGATAATTGGAGCACCCGACA
TAGCATTCCCCCGTATAAATAATATAAGCTTTTGACTATTACCCCCCTCATTTCTTCTTT
TGTTAGCATCTTCTGGTGTTGAAGCTGGAGCCGGGACAGGTTGAACCGTCTATCCCCCAC
TAGCCGGCAACCTTGCCCACGCAGGTGCATCTGTAGATCTTACTATCTTCTCCCTCCACC
TGGCAGGAGTTTCATCTATTCTAGGGGCAATCAACTTTATTACCACAACAATTAATATGA
AACCCCCAGCCATCTCACAATATCAAACTCCTCTATTTGTATGGGCAGTTCTTGTAACCG
CTGTTCTTCTTCTGCTGTCTCTACCTGTTCTAGCTGCTGGGATTACAATACTTCTAACAG
ACCGCAATTTAAATACCACGTTCTTCGACCCGGCAGGTGGAGGAGATCCCATTCTGTACC
AACATTTA
>Cobitis arachthosensis Arachthos River FFMBH638-14
CCCTCAGTCTCCTAATTCGTGCTGAACTAAGCCAACCCGGATCTCTCCTTGGGGATGACC
AAATTTATAATGTTATTGTTACTGCACACGCCTTTGTCATAATTTTCTTTATAGTAATAC
CAATACTTATTGGTGGGTTCGGTAATTGACTTGTTCCACTGATAATTGGAGCACCCGATA
TAGCATTCCCCCGTATAAATAATATAAGCTTTTGACTATTACCCCCCTCATTTCTTCTTT
TGTTAGCATCTTCTGGTGTTGAAGCTGGAGCCGGGACAGGTTGAACCGTCTATCCCCCAC
TAGCCGGCAACCTTGCCCACGCAGGTGCATCTGTAGATCTTACTATCTTCTCCCTCCACC
TGGCAGGAGTTTCATCTATTCTAGGGGCAATCAACTTTATTACCACAACAATTAATATGA
AACCCCCAGCCATCTCACAATATCAAACTCCTCTATTTGTATGGGCAGTTCTTGTAACCG
CTGTTCTTCTTCTGCTGTCTCTACCTGTTCTAGCTGCTGGGATTACAATACTCCTAACAG
ACCGCAATTTAAATACCACGTTCTTCGACCCGGCAGGTGGAGGAGACCCCATTCTGTACC
AACATTTA
>Cobitis arachthosensis Arachthos River FFMBH641-14
CCCTCAGTCTCCTAATTCGTGCTGAACTAAGCCAACCCGGATCTCTCCTTGGGGATGACC
AAATTTATAATGTTATTGTTACTGCACACGCCTTTGTCATAATTTTCTTTATAGTAATAC
CAATACTTATTGGTGGGTTCGGTAATTGACTTGTTCCACTGATAATTGGAGCACCCGATA
TAGCATTCCCCCGTATAAATAATATAAGCTTTTGACTATTACCCCCCTCATTTCTTCTTT
TGTTAGCATCTTCTGGTGTTGAAGCTGGAGCCGGGACAGGTTGAACCGTCTATCCCCCAC
TAGCCGGCAACCTTGCCCACGCAGGTGCATCTGTAGATCTTACTATCTTCTCCCTCCACC
TGGCAGGAGTTTCATCTATTCTAGGGGCAATCAACTTTATTACCACAACAATTAATATGA
AACCCCCAGCCATCTCACAATATCAAACTCCTCTATTTGTATGGGCAGTTCTTGTAACCG
CTGTTCTTCTTCTGCTGTCTCTACCTGTTCTAGCTGCTGGGATTACAATACTCCTAACAG
ACCGCAATTTAAATACCACGTTCTTCGACCCGGCAGGTGGAGGAGACCCCATTCTGTACC
AACATTTA
>Cobitis arachthosensis Arachthos River FFMBH642-14
CCCTCAGTCTCCTAATTCGTGCTGAACTAAGCCAACCCGGATCTCTCCTTGGGGATGACC
AAATTTATAATGTTATTGTTACTGCACACGCCTTTGTCATAATTTTCTTTATAGTAATAC
CAATACTTATTGGTGGGTTCGGTAATTGACTTGTTCCACTGATAATTGGAGCACCCGATA
TAGCATTCCCCCGTATAAATAATATAAGCTTTTGACTATTACCCCCCTCATTTCTTCTTT
TGTTAGCATCTTCTGGTGTTGAAGCTGGAGCCGGGACAGGTTGAACCGTCTATCCCCCAC
TAGCCGGCAACCTTGCCCACGCAGGTGCATCTGTAGATCTTACTATCTTCTCCCTCCACC
TGGCAGGAGTTTCATCTATTCTAGGGGCAATCAACTTTATTACCACAACAATTAATATGA
AACCCCCAGCCATCTCACAATATCAAACTCCTCTATTTGTATGGGCAGTTCTTGTAACCG
CTGTTCTTCTTCTGCTGTCTCTACCTGTTCTAGCTGCTGGGATTACAATACTCCTAACAG
ACCGCAATTTAAATACCACGTTCTTCGACCCGGCAGGTGGAGGAGACCCCATTCTGTACC
AACATTTA
>Cobitis arachthosensis Arachthos River FFMBH643-14
CCCTCAGTCTCCTAATTCGTGCTGAACTAAGCCAACCCGGATCTCTCCTTGGGGATGACC
AAATTTATAATGTTATTGTTACTGCACACGCCTTTGTCATAATTTTCTTTATAGTAATAC
CAATACTTATTGGTGGGTTCGGTAATTGACTTGTTCCACTGATAATTGGAGCACCCGATA
TAGCATTCCCCCGTATAAATAATATAAGCTTTTGACTATTACCCCCCTCATTTCTTCTTT
TGTTAGCATCTTCTGGTGTTGAAGCTGGAGCCGGGACAGGTTGAACCGTCTATCCCCCAC
TAGCCGGCAACCTTGCCCACGCAGGTGCATCTGTAGATCTTACTATCTTCTCCCTCCACC
TGGCAGGAGTTTCATCTATTCTAGGGGCAATCAACTTTATTACCACAACAATTAATATGA
AACCCCCAGCCATCTCACAATATCAAACTCCTCTATTTGTATGGGCAGTTCTTGTAACCG
CTGTTCTTCTTCTGCTGTCTCTACCTGTTCTAGCTGCTGGGATTACAATACTCCTAACAG
ACCGCAATTTAAATACCACGTTCTTCGACCCGGCAGGTGGAGGAGACCCCATTCTGTACC
AACATTTA
>Cobitis hellenica Louros River FFMBH639-14
CCCTCAGTCTCCTAATTCGTGCTGAACTAAGCCAACCCGGATCTCTCCTTGGGGATGACC
AAATTTATAATGTTATTGTTACTGCACACGCCTTTGTCATAATTTTCTTTATAGTAATAC
CAATACTTATTGGTGGGTTCGGTAATTGACTTGTTCCACTGATAATTGGAGCACCCGATA
TAGCATTCCCCCGTATAAATAATATAAGCTTTTGACTATTACCCCCCTCATTTCTTCTTT
TGTTAGCATCTTCTGGTGTTGAAGCTGGAGCCGGGACAGGTTGAACCGTCTATCCCCCAC
TAGCCGGCAACCTTGCCCACGCAGGTGCATCTGTAGATCTTACTATCTTCTCCCTCCACC
TGGCAGGAGTTTCATCTATTCTAGGGGCAATCAACTTTATTACCACAACAATTAATATGA
AACCCCCAGCCATCTCACAATATCAAACTCCTCTATTTGTATGGGCAGTTCTTGTAACCG
CTGTTCTTCTTCTGCTGTCTCTACCTGTTCTAGCTGCTGGGATTACAATACTCCTAACAG
ACCGCAATTTAAATACCACGTTCTTCGACCCGGCAGGTGGAGGAGACCCCATTCTGTACC
AACATTTA
>Cobitis hellenica Louros River FFMBH640-14
CCCTCAGTCTCCTAATTCGTGCTGAACTAAGCCAACCCGGATCTCTCCTTGGGGATGACC
AAATTTATAATGTTATTGTTACTGCACACGCCTTTGTCATAATTTTCTTTATAGTAATAC
CAATACTTATTGGTGGGTTCGGTAATTGACTTGTTCCACTGATAATTGGAGCACCCGATA
TAGCATTCCCCCGTATAAATAATATAAGCTTTTGACTATTACCCCCCTCATTTCTTCTTT
TGTTAGCATCTTCTGGTGTTGAAGCTGGAGCCGGGACAGGTTGAACCGTCTATCCCCCAC
TAGCCGGCAACCTTGCCCACGCAGGTGCATCTGTAGATCTTACTATCTTCTCCCTCCACC
TGGCAGGAGTTTCATCTATTCTAGGGGCAATCAACTTTATTACCACAACAATTAATATGA
AACCCCCAGCCATCTCACAATATCAAACTCCTCTATTTGTATGGGCAGTTCTTGTAACCG
CTGTTCTTCTTCTGCTGTCTCTACCTGTTCTAGCTGCTGGGATTACAATACTCCTAACAG
ACCGCAATTTAAATACCACGTTCTTCGACCCGGCAGGTGGAGGAGACCCCATTCTGTACC
AACATTTA
>Cobitis hellenica Louros River FFMBH649-14
CCCTCAGTCTCCTAATTCGTGCTGAACTAAGCCAACCCGGATCTCTCCTTGGGGATGACC
AAATTTATAATGTTATTGTTACTGCACACGCCTTTGTCATAATTTTCTTTATAGTAATAC
CAATACTTATTGGTGGGTTCGGTAATTGACTTGTTCCACTGATAATTGGAGCACCCGATA
TAGCATTCCCCCGTATAAATAATATAAGCTTTTGACTATTACCCCCCTCATTTCTTCTTT
TGTTAGCATCTTCTGGTGTTGAAGCTGGAGCCGGGACAGGTTGAACCGTCTATCCCCCAC
TAGCCGGCAACCTTGCCCACGCAGGTGCATCTGTAGATCTTACTATCTTCTCCCTCCACC
TGGCAGGAGTTTCATCTATTCTAGGGGCAATCAACTTTATTACCACAACAATTAATATGA
AACCCCCAGCCATCTCACAATATCAAACTCCTCTATTTGTATGGGCAGTTCTTGTAACCG
CTGTTCTTCTTCTGCTGTCTCTACCTGTTCTAGCTGCTGGGATTACAATACTCCTAACAG
ACCGCAATTTAAATACCACGTTCTTCGACCCGGCAGGTGGAGGAGACCCCATTCTGTACC
AACATTTA
>Cobitis hellenica Louros River FFMBH653-14
CCCTCAGTCTCCTAATTCGTGCTGAACTAAGCCAACCCGGATCTCTCCTTGGGGATGACC
AAATTTATAATGTTATTGTTACTGCACACGCCTTTGTCATAATTTTCTTTATAGTAATAC
CAATACTTATTGGTGGGTTCGGTAATTGACTTGTTCCACTGATAATTGGAGCACCCGATA
TAGCATTCCCCCGTATAAATAATATAAGCTTTTGACTATTACCCCCCTCATTTCTTCTTT
TGTTAGCATCTTCTGGTGTTGAAGCTGGAGCCGGGACAGGTTGAACCGTCTATCCCCCAC
TAGCCGGCAACCTTGCCCACGCAGGTGCATCTGTAGATCTTACTATCTTCTCCCTCCACC
TGGCAGGAGTTTCATCTATTCTAGGGGCAATCAACTTTATTACCACAACAATTAATATGA
AACCCCCAGCCATCTCACAATATCAAACTCCTCTATTTGTATGGGCAGTTCTTGTAACCG
CTGTTCTTCTTCTGCTGTCTCTACCTGTTCTAGCTGCTGGGATTACAATACTCCTAACAG
ACCGCAATTTAAATACCACGTTCTTCGACCCGGCAGGTGGAGGAGACCCCATTCTGTACC
AACATTTA
>Cobitis trichonica Trichonida Lake FFMBH011-14
CCCTCAGTCTCCTAATCCGTGCNGAGATTAGTCAACCCGGGTCTCTCCTTGGGGACGACC
AAATTTATAATGTCATTGTTAGNGCACATGCCTTGGTCATAATTTTCTTTATAGTAATGC
CAATACTTATTGGCGGATTGGGTAATTGACTTGTTCCATTAATAATTGGCGCACGTGATA
TAGCATTTCCCCGAATAAATAATATAAGCTTTTGAYTTCTGCCACCCTCATTTCTTCTCT
TATTAGCATCTTCTGGCGTTGAAGCTGGAGCCGGAACAGGTTGAACCGYTTATCCCCCAC
TAGCCGGCAACCTTGCCCATGCAGGTGCATCTGTAGACCTAACTATCTTCTCCCTTCACT
TAGCAGGGGTTTCATCTATTCTAGGAGCAATCAATTTTATTACTACAACAATTAATATAA
AACCCCCAGCCATCWCACAATATCAGACTCCCCTATTTGTTTGAGCGGTTCTTGTMACCG
CWGTCCTTCTTYTGYTATCTCTGCCTGTTCTAGCCGCTGGAATTACAATACTCTTAACAG
ATCGAAATCTAAATACCACATTTTTTGACCCGGCAGGCGGAGGAGACCCCATCCTTTATC
AGCATCTA
>Cobitis vardarensis Pineios River (Thessaly) FFMBH683-14
CCCTCAGTCTCCTAATTCGTGCTGAGCTCAGCCAACCCGGGTCTCTCCTTGGGGATGACC
AAATTTATAATGTTATTGTAACTGCACATGCTTTTGTTATAATTTTCTTTATAGTAATGC
CAATCCTCATCGGTGGATTTGGTAATTGACTTATTCCGCTAATAATTGGCGCACCTGATA
TAGCATTCCCGCGAATAAATAATATAAGTTTTTGACTTCTGCCACCCTCATTCCTTCTCT
TATTAGCATCTTCTGGTGTTGAAGCTGGAGCCGGGACAGGTTGAACTGTTTACCCTCCAT
TAGCCGGCAACCTCGCCCACGCAGGTGCATCTGTAGACCTTACTATTTTCTCCCTACACT
TAGCAGGGGTATCATCTATTCTAGGGGCAATCAATTTTATTACTACAACAATTAATATGA
AACCCCCAGCCATCTCACAATATCAGACTCCCCTATTTGTGTGAGCAGTTCTTGTAACCG
CTGTTCTTCTTCTTCTATCTTTGCCCGTCCTAGCCGCTGGTATTACTATACTCCTAACAG
ACCGTAACCTAAATACCACATTCTTTGACCCGGCAGGGGGAGGGGACCCCATTCTATATC
AACATTTA
>Cobitis vardarensis Pineios River (Thessaly) FFMBH684-14
CCCTCAGTCTCCTAATTCGTGCTGAGCTCAGCCAACCCGGGTCTCTCCTTGGGGATGACC
AAATTTATAATGTTATTGTAACTGCACATGCTTTTGTTATAATTTTCTTTATAGTAATGC
CAATCCTCATCGGTGGATTTGGTAATTGACTTATTCCGCTAATAATTGGCGCACCTGATA
TAGCATTCCCGCGAATAAATAATATAAGTTTTTGACTTCTGCCACCCTCATTCCTTCTCT
TATTAGCATCTTCTGGTGTTGAAGCTGGAGCCGGGACAGGTTGAACTGTTTACCCTCCAT
TAGCCGGCAACCTTGCCCACGCAGGTGCATCTGTAGACCTTACTATTTTCTCCCTACACT
TAGCAGGGGTATCATCTATTCTCGGGGCAATCAATTTTATTACTACAACAATTAATATGA
AACCCCCAGCCATCTCACAATATCAGACTCCCCTATTTGTGTGAGCAGTTCTTGTAACCG
CTGTTCTTCTTCTGCTATCTTTGCCCGTCCTAGCCGCTGGTATTACTATACTCCTAACAG
ACCGTAACCTAAATACCACATTCTTTGACCCGGCAGGGGGAGGGGACCCCATTCTATATC
AACATTTA
>Cobitis vardarensis Pineios River (Thessaly) FFMBH685-14
CCCTCAGTCTCCTAATTCGTGCTGAGCTCAGCCAACCCGGGTCTCTCCTTGGGGATGACC
AAATTTATAATGTTATTGTAACTGCACATGCTTTTGTTATAATTTTCTTTATAGTAATGC
CAATCCTCATCGGTGGATTTGGTAATTGACTTATTCCGCTAATAATTGGTGCACCTGATA
TAGCATTCCCGCGAATAAATAATATAAGTTTTTGACTTCTGCCACCCTCATTCCTTCTCT
TATTAGCATCTTCTGGTGTTGAAGCTGGAGCCGGGACAGGTTGAACTGTTTACCCTCCAT
TAGCCGGCAACCTCGCCCACGCAGGTGCATCTGTAGACCTTACTATTTTCTCCCTACACT
TAGCAGGGGTATCATCTATTCTAGGGGCAATCAATTTTATTACTACAACAATTAATATGA
AACCCCCAGCCATCTCACAATATCAGACTCCCCTATTTGTATGAGCAGTTCTTGTAACCG
CTGTTCTTCTTCTTCTATCTTTGCCCGTCCTAGCCGCTGGTATTACTATACTCCTAACAG
ACCGTAACCTAAATACCACATTCTTTGACCCGGCAGGGGGAGGGGACCCCATTCTATATC
AACATTTA
>Cobitis vardarensis Doirani Lake GRFRF087-08
CCCTCAGTCTCCTAATTCGTGCTGAGCTCAGCCAACCCGGGTCTCTCCTTGGGGATGACC
AAATTTATAATGTTATTGTAACTGCACATGCTTTTGTTATAATTTTCTTTATAGTAATGC
CAATCCTCATCGGTGGATTTGGTAATTGACTTATTCCGCTAATAATTGGCGCACCTGATA
TAGCATTCCCGCGAATAAATAATATAAGTTTTTGACTTCTGCCACCCTCATTCCTTCTCT
TATTAGCATCTTCTGGTGTTGAAGCTGGAGCCGGGACAGGTTGAACTGTTTACCCTCCAT
TAGCCGGCAACCTCGCCCACGCAGGTGCATCTGTAGACCTTACTATTTTCTCCCTACACT
TAGCAGGGGTATCATCTATTCTAGGGGCAATCAATTTTATTACTACAACAATTAATATGA
AACCCCCAGCCATCTCACAATATCAGACTCCCCTATTTGTGTGAGCAGTTCTTGTAACCG
CTGTTCTTCTTCTTCTATCTTTGCCCGTCCTAGCCGCTGGTATTACTATACTCCTAACAG
ACCGTAACCTAAATACCACATTCTTTGACCCGGCAGGGGGAGGGGACCCCATTCTATATC
AACATTTA
>Cobitis vardarensis Doirani Lake GRFRF088-08
CCCTCAGTCTCCTAATTCGTGCTGAGCTCAGCCAACCCGGGTCTCTCCTTGGGGATGACC
AAATTTATAATGTTATTGTAACTGCACATGCTTTTGTTATAATTTTCTTTATAGTAATGC
CAATCCTCATCGGTGGATTTGGTAATTGACTTATTCCGCTAATAATTGGCGCACCTGATA
TAGCATTCCCGCGAATAAATAATATAAGTTTTTGACTTCTGCCACCCTCATTCCTTCTCT
TATTAGCATCTTCTGGTGTTGAAGCTGGAGCCGGGACAGGTTGAACTGTTTACCCTCCAT
TAGCCGGCAACCTCGCCCACGCAGGTGCATCTGTAGACCTTACTATTTTCTCCCTACACT
TAGCAGGGGTATCATCTATTCTAGGGGCAATCAATTTTATTACTACAACAATTAATATGA
AACCCCCAGCCATCTCACAATATCAGACTCCCCTATTTGTGTGAGCAGTTCTTGTAACCG
CTGTTCTTCTTCTGCTATCTTTGCCCGTCCTAGCCGCTGGTATTACTATACTCCTAACAG
ACCGTAACCTAAATACCACATTCTTTGACCCGGCAGGGGGAGGGGACCCCATTCTATATC
AACATTTA
>Cobitis vardarensis Axios River GFFB148-18
CCCTCAGTCTCCTAATTCGTGCTGAGCTCAGCCAACCCGGGTCTCTCCTTGGGGATGACC
AAATTTATAATGTTATTGTAACTGCACATGCTTTTGTTATAATTTTCTTTATAGTAATGC
CAATCCTCATCGGTGGATTTGGTAATTGACTTATTCCGCTAATAATTGGCGCACCTGATA
TAGCATTCCCGCGAATAAATAATATAAGTTTTTGACTTCTGCCACCCTCATTCCTTCTCT
TATTAGCATCTTCTGGTGTTGAAGCTGGAGCCGGGACAGGTTGAACTGTTTACCCTCCAT
TAGCCGGCAACCTCGCCCACGCAGGTGCATCTGTAGACCTTACTATTTTCTCCCTACACT
TAGCAGGGGTATCATCTATTCTAGGGGCAATCAATTTTATTACTACAACAATTAATATGA
AACCCCCAGCCATCTCACAATATCAGACTCCCCTATTTGTGTGAGCAGTTCTTGTAACCG
CTGTTCTTCTTCTGCTATCTTTGCCCGTCCTAGCCGCTGGTATTACTATACTCCTAACAG
ACCGTAACCTAAATACCACATTCTTTGACCCGGCAGGGGGAGGGGACCCCATTCTATATC
AACATTTA
>Cobitis vardarensis Axios River GFFB149-18
CCCTCAGTCTCCTAATTCGTGCTGAGCTCAGCCAACCCGGGTCTCTCCTTGGGGATGACC
AAATTTATAATGTTATTGTAACTGCACATGCTTTTGTTATAATTTTCTTTATAGTAATGC
CAATCCTCATCGGTGGATTTGGTAATTGACTTATTCCGCTAATAATTGGCGCACCTGATA
TAGCATTCCCGCGAATAAATAATATAAGTTTTTGACTTCTGCCACCCTCATTCCTTCTCT
TATTAGCATCTTCTGGTGTTGAAGCTGGAGCCGGGACAGGTTGAACTGTTTACCCTCCAT
TAGCCGGCAACCTCGCCCACGCAGGTGCATCTGTAGACCTTACTATTTTCTCCCTACACT
TAGCAGGGGTATCATCTATTCTAGGGGCAATCAATTTTATTACTACAACAATTAATATGA
AACCCCCAGCCATCTCACAATATCAGACTCCCCTATTTGTGTGAGCAGTTCTTGTAACCG
CTGTTCTTCTTCTTCTATCTTTGCCCGTCCTAGCCGCTGGTATTACTATACTCCTAACAG
ACCGTAACCTAAATACCACATTCTTTGACCCGGCAGGGGGAGGGGACCCCATTCTATATC
AACATTTA
>Cobitis vardarensis Axios River GFFB150-18
CCCTCAGTCTCCTAATTCGTGCTGAGCTCAGCCAACCCGGGTCTCTCCTTGGGGATGACC
AAATTTATAATGTTATTGTAACTGCACATGCTTTTGTTATAATTTTCTTTATAGTAATGC
CAATCCTCATCGGTGGATTTGGTAATTGACTTATTCCGCTAATAATTGGCGCACCTGATA
TAGCATTCCCGCGAATAAATAATATAAGTTTTTGACTTCTGCCACCCTCATTCCTTCTCT
TATTAGCATCTTCTGGTGTTGAAGCTGGAGCCGGGACAGGTTGAACTGTTTACCCTCCAT
TAGCCGGCAACCTCGCCCACGCAGGTGCATCTGTAGACCTTACTATTTTCTCCCTACACT
TAGCAGGGGTATCATCTATTCTAGGGGCAATCAATTTTATTACTACAACAATTAATATGA
AACCCCCAGCCATCTCACAATATCAGACTCCCCTATTTGTGTGAGCAGTTCTTGTAACCG
CTGTTCTTCTTCTTCTATCTTTACCCGTCCTAGCCGCTGGTATTACTATACTCCTAACAG
ACCGTAACCTAAATACCACATTCTTTGACCCGGCAGGGGGAGGGGACCCCATTCTATATC
AACATTTA
>Cobitis vardarensis Axios River GFFB151-18
CCCTCAGTCTCCTAATTCGTGCTGAGCTCAGCCAACCCGGGTCTCTCCTTGGGGATGACC
AAATTTATAATGTTATTGTAACTGCACATGCTTTTGTTATAATTTTCTTTATAGTAATGC
CAATCCTCATCGGTGGATTTGGTAATTGACTTATTCCGCTAATAATTGGCGCACCTGATA
TAGCATTCCCGCGAATAAATAATATAAGTTTTTGACTTCTGCCACCCTCATTCCTTCTCT
TATTAGCATCTTCTGGTGTTGAAGCTGGAGCCGGGACAGGTTGAACTGTTTACCCTCCAT
TAGCCGGCAACCTCGCCCACGCAGGTGCATCTGTAGACCTTACTATTTTCTCCCTACACT
TAGCAGGGGTATCATCTATTCTAGGGGCAATCAATTTTATTACTACAACAATTAATATGA
AACCCCCAGCCATCTCACAATATCAGACTCCCCTATTTGTGTGAGCAGTTCTTGTAACCG
CTGTTCTTCTTCTGCTATCTTTGCCCGTCCTAGCCGCTGGTATTACTATACTCCTAACAG
ACCGTAACCTAAATACCACATTCTTTGACCCGGCAGGGGGAGGGGACCCCATTCTATATC
AACATTTA
>Cobitis vardarensis Axios River GFFB152-18
CCCTCAGTCTCCTAATTCGTGCTGAGCTTAGCCAACCCGGGTCTCTCCTTGGGGATGACC
AAATTTATAATGTTATTGTTACTGCACATGCTTTTGTTATAATTTTCTTTATAGTAATGC
CAATCCTCATCGGTGGATTTGGTAATTGACTTATTCCGCTAATAATTGGCGCACCTGATA
TAGCATTCCCGCGAATAAATAATATAAGTTTTTGACTTCTGCCACCCTCATTCCTTCTCT
TATTAGCATCTTCTGGTGTTGAAGCTGGAGCCGGGACAGGTTGAACTGTATACCCTCCAT
TAGCCGGCAACCTCGCCCACGCAGGTGCATCTGTAGACCTTACTATTTTCTCCTTACACT
TAGCAGGGGTATCATCTATTCTAGGGGCAATCAATTTTATTACTACAACAATTAATATGA
AACCCCCAGCCATCTCACAATATCAGACTCCCCTATTTGTGTGAGCAGTTCTTGTAACCG
CTGTTCTTCTTCTGCTATCTTTGCCCGTCCTAGCCGCTGGTATTACCATACTCCTAACAG
ACCGTAACCTAAATACCACATTCTTTGACCCGGCAGGGGGAGGGGACCCCATTCTATATC
AACATTTA
>Cyprinus carpio Megali Prespa Lake FFMBH397-14
CCTTAAGCCTCCTCATTCGGGCCGAACTTAGCCAACCCGGGTCGCTTCTAGGTGATGACC
AAATTTATAACGTTATCGTCACTGCCCACGCCTTTGTAATAATTTTCTTTATAGTAATGC
CTATCCTTATTGGAGGATTTGGAAACTGACTTGTACCACTAATAATCGGAGCCCCAGACA
TAGCATTCCCACGAATAAATAACATAAGCTTCTGACTACTACCCCCATCATTCCTTCTAC
TCCTAGCTTCTTCTGGTGTTGAAGCTGGAGCCGGAACAGGATGAACCGTATACCCACCTC
TTGCAGGGAACTTAGCCCACGCAGGAGCATCAGTAGACCTAACAATTTTCTCACTTCACC
TAGCAGGTGTTTCATCAATTCTAGGGGCAATCAACTTTATTACTACAACCATCAACATGA
AACCCCCAGCCATCTCTCAATACCAAACACCCCTGTTCGTCTGATCCGTGCTTGTAACCG
CCGTATTGCTCCTTCTATCATTACCTGTTTTAGCCGCAGGAATTACAATGCTCCTAACAG
ACCGAAACCTTAATACCACATTCTTTGACCCGGCAGGAGGAGGAGACCCAATCCTTTATC
AACACTTAT
>Cyprinus carpio Axios River FFMBH457-14
CCTTAAGCCTCCTCATTCGGGCCGAACTTAGCCAACCCGGGTCGCTTCTAGGTGATGACC
AAATTTATAACGTTATCGTCACTGCCCACGCCTTTGTAATAATTTTCTTTATAGTAATGC
CTATCCTTATTGGAGGATTTGGAAACTGACTTGTACCACTAATAATCGGAGCCCCAGACA
TAGCATTCCCACGAATAAATAACATAAGCTTCTGACTACTACCCCCATCATTCCTTCTAC
TCCTAGCTTCTTCTGGTGTTGAAGCTGGAGCCGGAACAGGATGAACCGTATACCCACCTC
TTGCAGGGAACTTAGCCCACGCAGGAGCATCAGTAGACCTAACAATTTTCTCACTTCACC
TAGCAGGTGTTTCATCAATTCTAGGGGCAATCAACTTTATTACTACAACCATCAACATGA
AACCCCCAGCCATCTCTCAATACCAAACACCCCTGTTCGTCTGATCCGTGCTTGTAACCG
CCGTATTGCTCCTTCTATCATTACCTGTTTTAGCCGCAGGAATTACAATGCTCCTAACAG
ACCGAAACCTTAATACCACATTCTTTGACCCGGCAGGAGGAGGAGACCCAATCCTTTATC
AACACTTAT
>Cyprinus carpio Kerkini Lake GRFRF014-08
CCTTAAGCCTCCTCATTCGGGCCGAACTTAGCCAACCCGGGTCGCTTCTAGGTGATGACC
AAATTTATAACGTTATCGTCACTGCCCACGCCTTTGTAATAATTTTCTTTATAGTAATGC
CTATCCTTATTGGAGGATTTGGAAACTGACTTGTACCACTAATAATCGGAGCCCCAGACA
TAGCATTCCCACGAATAAATAACATAAGCTTCTGACTACTACCCCCATCATTCCTTCTAC
TCCTAGCTTCTTCTGGTGTTGAAGCTGGAGCCGGAACAGGATGAACCGTATACCCACCTC
TTGCAGGGAACTTAGCCCACGCAGGAGCATCAGTAGACCTAACAATTTTCTCACTTCACC
TAGCAGGTGTTTCATCAATTCTAGGGGCAATCAACTTTATTACTACAACCATCAACATGA
AACCCCCAGCCATCTCTCAATACCAAACACCCCTGTTCGTCTGATCCGTGCTTGTAACCG
CCGTATTGCTCCTTCTATCATTACCTGTTTTAGCCGCAGGAATTACAATGCTCCTAACAG
ACCGAAACCTTAATACCACATTCTTTGACCCGGCAGGAGGAGGAGACCCAATCCTTTATC
AACACTTAT
>Cyprinus carpio Kerkini Lake GRFRF015-08
CCTTAAGCCTCCTCATTCGGGCCGAACTTAGCCAACCCGGGTCGCTTCTAGGTGATGACC
AAATTTATAACGTTATCGTCACTGCCCACGCCTTTGTAATAATTTTCTTTATAGTAATGC
CTATCCTTATTGGAGGATTTGGAAACTGACTTGTACCACTAATAATCGGAGCCCCAGACA
TAGCATTCCCACGAATAAATAACATAAGCTTCTGACTACTACCCCCATCATTCCTTCTAC
TCCTAGCTTCTTCTGGTGTTGAAGCTGGAGCCGGAACAGGATGAACCGTATACCCACCTC
TTGCAGGGAACTTAGCCCACGCAGGAGCATCAGTAGACCTAACAATTTTCTCACTTCACC
TAGCAGGTGTTTCATCAATTCTAGGGGCAATCAACTTTATTACTACAACCATCAACATGA
AACCCCCAGCCATCTCTCAATACCAAACACCCCTGTTCGTCTGATCCGTGCTTGTAACCG
CCGTATTGCTCCTTCTATCATTACCTGTTTTAGCCGCAGGAATTACAATGCTCCTAACAG
ACCGAAACCTTAATACCACATTCTTTGACCCGCCAGGAGGAGGAGACCCAATCCTTTATC
AACACTTAT
>Cyprinus carpio Doirani Lake GRFRF084-08
CCTTAAGCCTCCTCATTCGGGCCGAACTTAGCCAACCCGGGTCGCTTCTAGGTGATGACC
AAATTTATAACGTTATCGTCACTGCCCACGCCTTTGTAATAATTTTCTTTATAGTAATGC
CTATCCTTATTGGAGGATTTGGAAACTGACTTGTACCACTAATAATCGGAGCCCCAGACA
TAGCATTCCCACGAATAAATAACATAAGCTTCTGACTACTACCCCCATCATTCCTTCTAC
TCCTAGCTTCTTCTGGTGTTGAAGCTGGAGCCGGAACAGGATGAACCGTATACCCACCTC
TTGCAGGGAACTTAGCCCACGCAGGAGCATCAGTAGACCTAACAATTTTCTCACTTCACC
TAGCAGGTGTTTCATCAATTCTAGGGGCAATCAACTTTATTACTACAACCATCAACATGA
AACCCCCAGCCATCTCTCAATACCAAACACCCCTGTTCGTCTGATCCGTGCTTGTAACCG
CCGTATTGCTCCTTCTATCATTACCTGTTTTAGCCGCAGGAATTACAATGCTCCTAACAG
ACCGAAACCTTAATACCACATTCTTTGACCCGGCAGGAGGAGGAGACCCAATCCTTTATC
AACACTTAT
>Cyprinus carpio Doirani Lake GRFRF085-08
CCTTAAGCCTCCTCATTCGGGCCGAACTTAGCCAACCCGGGTCGCTTCTAGGTGATGACC
AAATTTATAACGTTATCGTCACTGCCCACGCCTTTGTAATAATTTTCTTTATAGTAATGC
CTATCCTTATTGGAGGATTTGGAAACTGACTTGTACCACTAATAATCGGAGCCCCAGACA
TAGCATTCCCACGAATAAATAACATAAGCTTCTGACTACTACCCCCATCATTCCTTCTAC
TCCTAGCTTCTTCTGGTGTTGAAGCTGGAGCCGGAACAGGATGAACCGTATACCCACCTC
TTGCAGGGAACTTAGCCCACGCAGGAGCATCAGTAGACCTAACAATTTTCTCACTTCACC
TAGCAGGTGTTTCATCAATTCTAGGGGCAATCAACTTTATTACTACAACCATCAACATGA
AACCCCCAGCCATCTCTCAATACCAAACACCCCTGTTCGTCTGATCCGTGCTTGTAACCG
CCGTATTGCTCCTTCTATCATTACCTGTTTTAGCCGCAGGAATTACAATGCTCCTAACAG
ACCGAAACCTTAATACCACATTCTTTGACCCGGCAGGAGGAGGAGACCCAATCCTTTATC
AACACTTAT
>Cyprinus carpio Doirani Lake GRFRF086-08
CCTTAAGCCTCCTCATTCGGGCCGAACTTAGCCAACCCGGGTCGCTTCTAGGTGATGACC
AAATTTATAACGTTATCGTCACTGCCCACGCCTTTGTAATAATTTTCTTTATAGTAATGC
CTATCCTTATTGGAGGATTTGGAAACTGACTTGTACCACTAATAATCGGAGCCCCAGACA
TAGCATTCCCACGAATAAATAACATAAGCTTCTGACTACTACCCCCATCATTCCTTCTAC
TCCTAGCTTCTTCTGGTGTTGAAGCTGGAGCCGGAACAGGATGAACCGTATACCCACCTC
TTGCAGGGAACTTAGCCCACGCAGGAGCATCAGTAGACCTAACAATTTTCTCACTTCACC
TAGCAGGTGTTTCATCAATTCTAGGGGCAATCAACTTTATTACTACAACCATCAACATGA
AACCCCCAGCCATCTCTCAATACCAAACACCCCTGTTCGTCTGATCCGTGCTTGTAACCG
CCGTATTGCTCCTTCTATCATTACCTGTTTTAGCCGCAGGAATTACAATGCTCCTAACAG
ACCGAAACCTTAATACCACATTCTTTGACCCGGCAGGAGGAGGAGACCCAATCCTTTATC
AACACTTAT
>Cyprinus carpio Volvi Lake GRFRF113-08
CCTTAAGCCTCCTCATTCGGGCCGAACTTAGCCAACCCGGGTCGCTTCTAGGTGATGACC
AAATTTATAACGTTATCGTCACTGCCCACGCCTTTGTAATAATTTTCTTTATAGTAATGC
CTATCCTTATTGGAGGATTTGGAAACTGACTTGTACCACTAATAATCGGAGCCCCAGACA
TAGCATTCCCACGAATAAATAACATAAGCTTCTGACTACTACCCCCATCATTCCTTCTAC
TCCTAGCTTCTTCTGGTGTTGAAGCTGGAGCCGGAACAGGATGAACCGTATACCCACCTC
TTGCAGGGAACTTAGCCCACGCAGGAGCATCAGTAGACCTAACAATTTTCTCACTTCACC
TAGCAGGTGTTTCATCAATTCTAGGGGCAATCAACTTTATTACTACAACCATCAACATGA
AACCCCCAGCCATCTCTCAATACCAAACACCCCTGTTCGTCTGATCCGTGCTTGTAACCG
CCGTATTGCTCCTTCTATCATTACCTGTTTTAGCCGCAGGAATTACAATGCTCCTAACAG
ACCGAAACCTTAATACCACATTCTTTGACCCGGCAGGAGGAGGAGACCCAATCCTTTATC
AACACTTAT
>Cyprinus carpio Volvi Lake GRFRF114-08
CCTTAAGCCTCCTCATTCGGGCCGAACTTAGCCAACCCGGGTCGCTTCTAGGTGATGACC
AAATTTATAACGTTATCGTCACTGCCCACGCCTTTGTAATAATTTTCTTTATAGTAATGC
CTATCCTTATTGGAGGATTTGGAAACTGACTTGTACCACTAATAATCGGAGCCCCAGACA
TAGCATTCCCACGAATAAATAACATAAGCTTCTGACTACTACCCCCATCATTCCTTCTAC
TCCTAGCTTCTTCTGGTGTTGAAGCTGGAGCCGGAACAGGATGAACCGTATACCCACCTC
TTGCAGGGAACTTAGCCCACGCAGGAGCATCAGTAGACCTAACAATTTTCTCACTTCACC
TAGCAGGTGTTTCATCAATTCTAGGGGCAATCAACTTTATTACTACAACCATCAACATGA
AACCCCCAGCCATCTCTCAATACCAAACACCCCTGTTCGTCTGATCCGTGCTTGTAACCG
CCGTATTGCTCCTTCTATCATTACCTGTTTTAGCCGCAGGAATTACAATGCTCCTAACAG
ACCGAAACCTTAATACCACATTCTTTGACCCGGCAGGAGGAGGAGACCCAATCCTTTATC
AACACTTAT
>Cyprinus carpio Volvi Lake GRFRF115-08
CCTTAAGCCTCCTCATTCGGGCCGAACTTAGCCAACCCGGGTCGCTTCTAGGTGATGACC
AAATTTATAACGTTATCGTCACTGCCCACGCCTTTGTAATAATTTTCTTTATAGTAATGC
CTATCCTTATTGGAGGATTTGGAAACTGACTTGTACCACTAATAATCGGAGCCCCAGACA
TAGCATTCCCACGAATAAATAACATAAGCTTCTGACTACTACCCCCATCATTCCTTCTAC
TCCTAGCTTCTTCTGGTGTTGAAGCTGGAGCCGGAACAGGATGAACCGTATACCCACCTC
TTGCAGGGAACTTAGCCCACGCAGGAGCATCAGTAGACCTAACAATTTTCTCACTTCACC
TAGCAGGTGTTTCATCAATTCTAGGGGCAATCAACTTTATTACTACAACCATCAACATGA
AACCCCCAGCCATCTCTCAATACCAAACACCCCTGTTCGTCTGATCCGTGCTTGTAACCG
CCGTATTGCTCCTTCTATCATTACCTGTTTTAGCCGCAGGAATTACAATGCTCCTAACAG
ACCGAAACCTTAATACCACATTCTTTGACCCGGCAGGAGGAGGAGACCCAATCCTTTATC
AACACTTAT
>Cyprinus carpio Mikri Prespa Lake GRFRF195-10
CCTTAAGCCTCCTCATTCGGGCCGAACTTAGCCAACCCGGGTCGCTTCTAGGTGATGACC
AAATTTATAACGTTATCGTCACTGCCCACGCCTTTGTAATAATTTTCTTTATAGTAATGC
CTATCCTTATTGGAGGATTTGGAAACTGACTTGTACCACTAATAATCGGAGCCCCAGACA
TAGCATTCCCACGAATAAATAACATAAGCTTCTGACTACTACCCCCATCATTCCTTCTAC
TCCTAGCTTCTTCTGGTGTTGAAGCTGGAGCCGGAACAGGATGAACCGTATACCCACCTC
TTGCAGGGAACTTAGCCCACGCAGGAGCATCAGTAGACCTAACAATTTTCTCACTTCACC
TAGCAGGTGTTTCATCAATTCTAGGGGCAATCAACTTTATTACTACAACCATCAACATGA
AACCCCCAGCCATCTCTCAATACCAAACACCCCTGTTCGTCTGATCCGTGCTTGTAACCG
CCGTATTGCTCCTTCTATCATTACCTGTTTTAGCCGCAGGAATTACAATGCTCCTAACAG
ACCGAAACCTTAATACCACATTCTTTGACCCGGCAGGAGGAGGAGACCCAATCCTTTATC
AACACTTAT
>Cyprinus carpio Prodani Lake GFFB337-18
CCTTAAGCCTCCTCATTCGGGCCGAACTTAGCCAACCCGGGTCGCTTCTAGGTGATGACC
AAATTTATAACGTTATCGTCACTGCCCACGCCTTTGTAATAATTTTCTTTATAGTAATGC
CTATCCTTATTGGAGGATTTGGAAACTGACTTGTACCACTAATAATCGGAGCCCCAGACA
TAGCATTCCCACGAATAAATAACATAAGCTTCTGACTACTACCCCCATCATTCCTTCTAC
TCCTAGCTTCTTCTGGTGTTGAAGCTGGAGCTGGAACAGGATGAACCGTATACCCACCTC
TTGCAGGGAACTTAGCCCACGCAGGAGCATCAGTAGACCTAACAATTTTCTCACTTCACC
TAGCAGGTGTTTCATCAATTCTAGGGGCAATCAACTTTATTACTACAACCATCAACATGA
AACCCCCAGCCATCTCTCAATACCAAACACCCCTGTTCGTCTGATCCGTGCTTGTAACCG
CCGTATTGCTCCTTCTATCATTACCTGTTTTAGCCGCAGGAATTACAATGCTCCTAACAG
ACCGAAACCTTAATACCACATTCTTTGACCCGGCAGGAGGAGGAGACCCAATCCTTTATC
AACACTTAT
>Economidichthys trichonis Trichonida Lake FFMBH009-14
CTCTCAGCCTGCTAATCCGTGCAGAGCTTAGCCAACCTGGTGCTCTTCTCGGTGATGATC
AAATTTACAACGTAATCGTAACATCCCATGCCTTCGTAATAATCTTCTTTATAGTGATGC
CGATTATAATTGGAGGATTCGGCAATTGATTGATCCCCCTTATAATTGGAGCCCCTGACA
TAGCTTTCCCTCGAATAAACAACATAAGCTTTTGACTTCTACCTCCCTCTTTTCTGCTAC
TGCTCGCATCCTCAGGCGTTGAAGCGGGGGCGGGCACAGGATGAACCGTCTACCCCCCTC
TGGCGAGCAACCTGGCACATGCTGGAGCATCTGTAGATCTAACAATTTTTTCCCTACACC
TAGCGGGCATTTCTTCAATCCTAGGTGCTATCAACTTTATTACAACTATTATTAACATGA
AACCTCCCGCCATCTCACAATACCAAACCCCTTTATTTGTGTGAGCCGTTCTTATTACAG
CTGTACTCTTGCTCCTTTCGCTCCCAGTACTTGCCGCTGGCATTACAATGCTTCTAACCG
ATCGAAACCTGAACACAACCTTTTTTGACCCAGCAGGAGGAGGCGACCCTATTCTATA
>Economidichthys trichonis Trichonida Lake FFMBH010-14
CTCTCAGCCTGCTAATCCGTGCAGAGCTTAGCCAACCTGGTGCTCTTCTCGGTGATGATC
AAATTTACAACGTAATCGTAACATCCCATGCCTTCGTAATAATCTTCTTTATAGTGATGC
CGATTATAATTGGAGGATTCGGCAATTGATTGATCCCCCTTATAATTGGAGCCCCTGACA
TAGCTTTCCCTCGAATAAACAACATAAGCTTTTGACTTCTACCTCCCTCTTTTCTGCTAC
TGCTCGCATCCTCAGGCGTTGAAGCGGGGGCGGGCACAGGATGAACCGTCTACCCCCCTC
TGGCGAGCAACCTGGCACATGCTGGAGCATCTGTAGATCTAACAATTTTTTCCCTACACC
TAGCGGGCATTTCTTCAATCCTAGGTGCTATCAACTTTATTACAACTATTATTAACATGA
AACCTCCCGCCATCTCACAATACCAAACCCCTTTATTTGTGTGAGCCGTTCTTATTACAG
CTGTACTCTTGCTCCTTTCGCTCCCAGTACTTGCCGCTGGCATTACAATGCTTCTAACCG
ATCGAAACCTGAACACAACCTTTTTTGACCCAGCANGANGAGNCGACCCTATTCTATA
>Economidichthys trichonis Trichonida Lake FFMBH012-14
CTCTCAGCCTGCTAATCCGTGCAGAGCTTAGCCAACCTGGTGCTCTTCTCGGTGATGATC
AAATTTACAACGTAATCGTAACATCCCATGCCTTCGTGATAATCTTCTTTATAGTGATGC
CGATTATAATTGGAGGATTCGGCAATTGATTGATCCCCCTTATAATTGGAGCCCCTGACA
TAGCTTTCCCTCGAATAAACAACATAAGCTTTTGACTTCTACCTCCCTCTTTTCTGCTAC
TGCTCGCATCCTCAGGCGTTGAAGCGGGGGCGGGCACAGGATGAACCGTCTACCCCCCTC
TGGCGAGCAACCTGGCACATGCTGGAGCATCTGTAGATCTAACAATTTTTTCCCTACACC
TAGCGGGCATTTCTTCAATCCTAGGTGCTATCAACTTTATTACAACTATTATTAACATGA
AACCTCCCGCCATCTCACAATACCAAACCCCTTTATTTGTGTGAGCCGTTCTTATTACAG
CTGTACTCTTGCTCCTTTCGCTCCCAGTACTTGCCGCTGGCATTACAATGCTTCTAACCG
ATCGAAACCTGAACACAACCTTTTTTGACCCAGCAGGAGGAGGCGACCCTATTCTATA
>Economidichthys trichonis Trichonida Lake FFMBH2868-14
CTCTCAGCCTGCTAATCCGTGCAGAGCTTAGCCAACCTGGTGCTCTTCTCGGTGATGATC
AAATTTACAACGTAATCGTAACATCCCATGCCTTCGTAATAATCTTCTTTATAGTGATGC
CGATTATAATTGGAGGATTCGGCAACTGATTGATCCCCCTTATAATTGGAGCCCCTGACA
TAGCTTTCCCTCGAATAAACAACATAAGCTTTTGACTTCTACCTCCCTCTTTTCTGCTAC
TGCTCGCATCCTCAGGCGTTGAAGCGGGGGCGGGCACAGGATGAACCGTCTACCCCCCTC
TGGCGAGCAACCTGGCACATGCTGGAGCATCTGTAGATCTAACAATTTTTTCCCTGCACC
TAGCGGGCATTTCTTCAATCCTAGGTGCTATCAACTTTATTACAACTATTATTAACATGA
AACCTCCCGCCATCTCACAATACCAAACCCCTTTATTTGTGTGAGCCGTTCTTATTACAG
CTGTACTCTTGCTCCTTTCGCTCCCAGTACTTGCCGCTGGCATTACAATGCTTCTAACCG
ATCGAAACCTGAACACAACCTTTTTTGACCCAGCAGGAGGAGGCGACCCTATTCTATA
>Economidichthys trichonis Trichonida Lake FFMBH2869-14
CTCTCAGCCTGCTAATCCGTGCAGAGCTTAGCCAACCTGGTGCTCTTCTCGGTGATGATC
AAATTTACAACGTAATCGTAACATCCCATGCCTTCGTAATAATCTTCTTTATAGTGATGC
CGATTATAATTGGAGGATTCGGCAATTGATTGATCCCCCTTATAATTGGAGCCCCTGACA
TAGCTTTCCCTCGAATAAACAACATAAGCTTTTGACTTCTACCTCCCTCTTTTCTGCTAC
TGCTCGCATCCTCAGGCGTTGAAGCGGGGGCGGGCACAGGATGAACCGTCTACCCCCCTC
TGGCGAGCAACCTGGCACATGCTGGAGCATCTGTAGATCTAACAATTTTTTCCCTACACC
TAGCGGGCATTTCTTCAATCCTAGGTGCTATCAACTTTATTACAACTATTATTAACATGA
AACCTCCCGCCATCTCACAATACCAAACCCCTTTATTTGTGTGAGCCGTTCTTATTACAG
CTGTACTATTGCTCCTTTCGCTCCCAGTACTTGCCGCTGGCATTACAATGCTTCTAACCG
ATCGAAACCTGAACACAACCTTTTTTGACCCAGCAGGAGGAGGCGACCCTATTCTATA
>Economidichthys pygmaeus Louros River FFMBH654-14
CCCTCAGCCTGCTGATCCGTGCAGAGCTTAGCCAACCTGGCGCTCTTCTCGGTGATGATC
AAATTTACAACGTGATCGTAACAGCCCATGCGTTTGTAATGATCTTCTTTATAGTGATAC
CAATCATGATCGGAGGGTTTGGCAATTGATTGGTCCCCCTTATGATTGGGGCCCCTGATA
TGGCTTTCCCTCGAATAAACAACATAAGCTTTTGACTTCTACCCCCATCCTTTCTCCTAC
TGCTTGCATCCTCAGGAGTCGAAGCCGGGGCAGGCACAGGATGAACCGTCTACCCCCCTC
TGGCCGGTAACCTAGCACATGCTGGAGCATCTGTAGACCTGACAATCTTTTCTCTGCACC
TGGCAGGCATTTCTTCAATTCTAGGTGCCATTAACTTTATTACAACTATTATCAACATGA
AACCTCCTACCACTTCACAATACCAAACCCCCTTGTTTGTATGGGCCGTTCTTATTACAG
CTGTACTGCTACTGCTCTCCCTCCCAGTACTTGCCGCTGGGATCACAATACTCCTCACCG
ACCGAAACCTAAACACAACCTTTTTTGACCCAGCAGGAGGAGGCGACCCCATTCTGTA
>Economidichthys pygmaeus Louros River FFMBH655-14
CCCTCAGCCTGCTGATCCGTGCAGAGCTTAGCCAACCTGGCGCTCTTCTCGGTGATGATC
AAATTTACAACGTGATCGTAACAGCCCATGCGTTTGTAATGATCTTCTTTATAGTGATAC
CGATCATGATCGGAGGGTTTGGCAATTGATTGGTCCCCCTTATGATTGGGGCCCCTGATA
TGGCTTTCCCTCGAATAAACAACATAAGCTTTTGACTTCTACCCCCATCCTTTCTCCTAC
TGCTTGCATCCTCAGGAGTCGAAGCCGGGGCAGGCACAGGATGAACCGTCTACCCCCCTC
TGGCCGGTAACCTAGCACATGCTGGAGCATCTGTAGACCTGACAATCTTTTCTCTGCACC
TGGCAGGCATTTCTTCAATTCTAGGTGCCATTAACTTTATTACAACTATTATCAACATGA
AACCTCCTACCACTTCACAATACCAAACCCCCTTGTTTGTATGGGCCGTTCTTATTACAG
CTGTACTGCTACTGCTCTCCCTCCCAGTACTTGCCGCTGGGATCACAATACTCCTCACCG
ACCGAAACCTAAACACAACCTTTTTTGACCCAGCAGGAGGAGGCGACCCCATTCTGTA
>Economidichthys pygmaeus Louros River FFMBH656-14
CCCTCAGCCTGCTGATCCGTGCAGAGCTTAGCCAACCTGGCGCTCTTCTCGGTGATGATC
AAATTTACAACGTGATCGTAACAGCCCATGCGTTTGTAATGATCTTCTTTATAGTGATAC
CAATCATGATCGGAGGGTTTGGCAATTGATTGGTCCCCCTTATGATTGGGGCCCCTGATA
TGGCTTTCCCTCGAATAAACAACATAAGCTTTTGACTTCTACCCCCATCCTTTCTCCTAC
TGCTTGCATCCTCAGGAGTCGAAGCCGGGGCAGGCACAGGATGAACCGTCTACCCCCCTC
TGGCCGGTAACCTAGCACATGCTGGAGCATCTGTAGACCTGACAATCTTTTCTCTGCACC
TGGCAGGCATTTCTTCAATTCTAGGTGCCATTAACTTTATTACAACTATTATCAACATGA
AACCTCCTACCACTTCACAATACCAAACCCCCTTGTTTGTATGGGCCGTTCTTATTACAG
CTGTACTGCTACTGCTCTCCCTCCCAGTACTTGCCGCTGGGATCACAATACTCCTCACCG
ACCGAAACCTAAACACAACCTTTTTTGACCCAGCAGGAGGAGGCGACCCCATTCTGTA
>Economidichthys pygmaeus Louros River FFMBH657-14
CCCTCAGCCTGCTGATCCGTGCAGAGCTTAGCCAACCTGGCGCTCTTCTCGGTGATGATC
AAATTTACAACGTGATCGTAACAGCCCATGCGTTTGTAATGATCTTCTTTATAGTGATAC
CGATCATGATCGGAGGGTTTGGCAATTGATTGGTCCCCCTTATGATTGGGGCCCCTGATA
TGGCTTTCCCTCGAATAAACAACATAAGCTTTTGACTTCTACCCCCATCCTTTCTCCTAC
TGCTTGCATCCTCAGGAGTCGAAGCCGGGGCAGGCACAGGATGAACCGTCTACCCCCCTC
TGGCCGGTAACCTAGCACATGCTGGAGCATCTGTAGACCTGACAATCTTTTCTCTGCACC
TGGCAGGCATTTCTTCAATTCTAGGTGCCATTAACTTTATTACAACTATTATCAACATGA
AACCTCCTACCACTTCACAATACCAAACCCCCTTGTTTGTATGGGCCGTTCTTATTACAG
CTGTACTGCTACTGCTCTCCCTCCCAGTACTTGCCGCTGGGATCACAATACTCCTCACCG
ACCGAAACCTAAACACAACCTTTTTTGACCCAGCAGGAGGAGGCGACCCCATTCTGTA
>Economidichthys pygmaeus Kifissos River FFMBH672-14
CCCTCAGCCTGCTGATCCGTGCAGAGCTTAGCCAACCTGGCGCTCTTCTCGGTGATGATC
AAATTTACAACGTGATCGTAACAGCCCATGCGTTTGTAATGATCTTCTTTATAGTGATAC
CGATCATGATCGGAGGGTTTGGCAATTGATTGGTCCCCCTTATGATTGGGGCCCCTGATA
TGGCTTTCCCTCGAATAAACAACATAAGCTTTTGACTTCTACCCCCATCCTTTCTCCTAC
TGCTTGCATCCTCAGGAGTCGAAGCCGGGGCAGGCACAGGATGAACCGTCTACCCCCCTC
TGGCCGGTAACCTAGCACATGCTGGAGCATCTGTAGACCTGACAATCTTTTCTCTGCACC
TGGCAGGCATTTCTTCAATTCTAGGTGCCATTAACTTTATTACAACTATTATCAACATGA
AACCTCCTACCACTTCACAATACCAAACCCCCTTGTTTGTATGGGCCGTTCTTATTACAG
CTGTACTGCTACTGCTCTCCCTCCCAGTACTTGCCGCTGGGATCACAATACTCCTCACCG
ACCGAAACCTAAACACAACCTTTTTTGACCCAGCAGGAGGAGGCGACCCCATTCTGTA
>Economidichthys pygmaeus Kifissos River FFMBH680-14
CCCTCAGCCTGCTGATCCGTGCAGAGCTTAGCCAACCTGGCGCTCTTCTCGGTGATGATC
AAATTTACAACGTGATCGTAACAGCCCATGCGTTTGTAATGATCTTCTTTATAGTGATAC
CGATCATGATCGGAGGGTTTGGCAATTGATTGGTCCCCCTTATGATTGGGGCCCCTGATA
TGGCTTTCCCTCGAATAAACAACATAAGCTTTTGACTTCTACCCCCATCCTTTCTCCTAC
TGCTTGCATCCTCAGGAGTCGAAGCCGGGGCAGGCACAGGATGAACCGTCTACCCCCCTC
TGGCCGGTAACCTAGCACATGCTGGAGCATCTGTAGACCTGACAATCTTTTCTCTGCACC
TGGCAGGCATTTCTTCAATTCTAGGTGCCATTAACTTTATTACAACTATTATCAACATGA
AACCTCCTACCACTTCACAATACCAAACCCCCTTGTTTGTRTGGGCCGTTCTTATTACAG
CTGTACTGCTACTGCTCTCCCTCCCAGTACTTGCCGCTGGGATCACAATACTCCTCACCG
ACCGAAACCTAAACACAACCTTTTTTGACCCAGCAGGAGGAGGCGACCCCATTCTGTA
>Economidichthys pygmaeus Kalamas River GFFB345-18
CCCTCAGCCTGCTGATCCGTGCAGAGCTTAGCCAACCTGGCGCTCTTCTCGGTGATGATC
AAATTTACAACGTGATCGTAACAGCCCATGCGTTTGTAATGATCTTCTTTATAGTGATAC
CGATCATGATCGGAGGGTTTGGCAATTGATTGGTCCCCCTTATGATTGGGGCCCCTGATA
TGGCTTTCCCTCGAATAAACAACATAAGCTTTTGACTTCTACCCCCATCCTTTCTCCTAC
TGCTTGCATCCTCAGGAGTCGAAGCCGGGGCAGGCACAGGATGAACCGTCTACCCCCCTC
TGGCCGGTAACCTGGCACATGCTGGAGCATCTGTAGACCTGACAATCTTTTCTCTGCACC
TGGCAGGCATTTCTTCAATTCTAGGTGCCATTAACTTTATTACAACTATTATCAACATGA
AACCTCCTACCACTTCACAATACCAAACCCCCTTGTTTGTATGGGCCGTTCTTATTACAG
CTGTACTGCTACTGCTCTCCCTCCCAGTACTTGCCGCTGGGATCACAATACTCCTCACCG
ACCGAAACCTAAACACAACCTTTTTTGACCCAGCAGGAGGAGGCGACCCCATTCTGTA
>Economidichthys pygmaeus Kalamas River GFFB346-18
CCCTCAGCCTGCTGATCCGTGCAGAGCTTAGCCAACCTGGCGCTCTTCTCGGTGATGATC
AAATTTACAACGTGATCGTAACAGCCCATGCGTTTGTAATGATCTTCTTTATAGTGATAC
CGATCATGATCGGAGGGTTTGGCAATTGATTGGTCCCCCTTATGATTGGGGCCCCTGATA
TGGCTTTCCCTCGAATAAACAACATAAGCTTTTGACTTCTACCCCCATCCTTTCTCCTAC
TGCTTGCATCCTCAGGAGTCGAAGCCGGGGCAGGCACAGGATGAACCGTCTACCCCCCTC
TGGCCGGTAACCTAGCACATGCTGGAGCATCTGTAGACCTGACAATCTTTTCTCTGCACC
TGGCAGGCATTTCTTCAATTCTAGGTGCCATTAACTTTATTACAACTATTATCAACATGA
AACCTCCTACCACCTCACAATACCAAACCCCCTTGTTTGTATGGGCCGTTCTTATTACAG
CTGTACTGCTACTGCTCTCCCTCCCAGTACTTGCCGCTGGGATCACAATACTCCTCACCG
ACCGAAACCTAAACACAACCTTTTTTGACCCAGCAGGAGGAGGCGACCCCATTCTGTA
>Economidichthys pygmaeus Kalamas River GFFB347-18
CCCTCAGCCTGCTGATCCGTGCAGAGCTTAGCCAACCTGGCGCTCTTCTCGGTGATGATC
AAATTTACAACGTGATCGTAACAGCCCATGCGTTTGTAATGATCTTCTTTATAGTGATAC
CGATCATGATCGGAGGGTTTGGCAATTGATTGGTCCCCCTTATGATTGGGGCCCCTGATA
TGGCTTTCCCTCGAATAAACAACATAAGCTTTTGACTTCTACCCCCATCCTTTCTCCTAC
TGCTTGCATCCTCAGGAGTCGAAGCCGGGGCAGGCACAGGATGAACCGTCTACCCCCCTC
TGGCCGGTAACCTGGCACATGCTGGAGCATCTGTAGACCTGACAATCTTTTCTCTGCACC
TGGCAGGCATTTCTTCAATTCTAGGTGCCATTAACTTTATTACAACTATTATCAACATGA
AACCTCCTACCACTTCACAATACCAAACCCCCTTGTTTGTATGGGCCGTTCTTATTACAG
CTGTACTGCTACTGCTCTCCCTCCCAGTACTTGCCGCTGGGATCACAATACTCCTCACCG
ACCGAAACCTAAACACAACCTTTTTTGACCCAGCAGGAGGAGGCGACCCCATTCTGTA
>Economidichthys pygmaeus Kalamas River GFFB396-18
CCCTCAGCCTGCTGATCCGTGCAGAGCTTAGCCAACCTGGCGCTCTTCTCGGTGATGATC
AAATTTACAACGTGATCGTAACAGCCCATGCGTTTGTAATGATCTTCTTTATAGTGATAC
CGATCATGATCGGAGGGTTTGGCAATTGATTGGTCCCCCTTATGATTGGGGCCCCTGATA
TGGCTTTCCCTCGAATAAACAACATAAGCTTTTGACTTCTACCCCCATCCTTTCTCCTAC
TGCTTGCATCCTCAGGAGTCGAAGCCGGGGCAGGCACAGGATGAACCGTCTACCCCCCTC
TGGCCGGTAACCTAGCACATGCTGGAGCATCTGTAGACCTGACAATCTTTTCTCTGCACC
TGGCAGGCATTTCTTCAATTCTAGGTGCCATTAACTTTATTACAACTATTATCAACATGA
AACCTCCTACCACTTCACAATACCAAACCCCCTTGTTTGTATGGGCCGTTCTTATTACAG
CTGTACTGCTACTGCTCTCCCTCCCAGTACTTGCCGCTGGGATCACAATACTCCTCACCG
ACCGAAACCTAAACACAACCTTTTTTGACCCAGCAGGAGGAGGCGACCCCATTCTGTA
>Economidichthys pygmaeus Louros River GFFB324-18
CCCTCAGCCTGCTGATCCGTGCAGAGCTTAGCCAACCTGGCGCTCTTCTCGGTGATGATC
AAATTTACAACGTGATCGTAACAGCCCATGCGTTTGTAATGATCTTCTTTATAGTGATAC
CGATCATGATCGGAGGGTTTGGCAATTGATTGGTCCCCCTTATGATTGGGGCCCCTGATA
TGGCTTTCCCTCGAATAAACAACATAAGCTTTTGACTTCTACCCCCATCCTTTCTCCTAC
TGCTTGCATCCTCAGGAGTCGAAGCCGGGGCAGGCACAGGATGAACCGTCTACCCCCCTC
TGGCCGGTAACCTAGCACATGCTGGAGCATCTGTAGACCTGACAATCTTTTCTCTGCACC
TGGCAGGCATTTCTTCAATTCTAGGTGCCATTAACTTTATTACAACTATTATCAACATGA
AACCTCCTACCACTTCACAATACCAAACCCCCTTGTTTGTATGGGCCGTTCTTATTACAG
CTGTACTGCTACTGCTCTCCCTCCCAGTACTTGCCGCTGGGATCACAATACTCCTCACCG
ACCGAAACCTAAACACAACCTTTTTTGACCCAGCAGGAGGAGGCGACCCCATTCTGTA
>Economidichthys pygmaeus Louros River GFFB325-18
CCCTCAGCCTGCTGATCCGTGCAGAGCTTAGCCAACCTGGCGCTCTTCTCGGTGATGATC
AAATTTACAACGTGATCGTAACAGCCCATGCGTTTGTAATGATCTTCTTTATAGTAATAC
CGATCATGATCGGAGGGTTTGGCAATTGATTGGTCCCCCTTATGATTGGGGCCCCTGATA
TGGCTTTCCCTCGAATAAACAACATAAGCTTTTGACTTCTACCCCCATCCTTTCTCCTAC
TGCTTGCATCCTCAGGAGTCGAAGCCGGGGCAGGCACAGGATGAACCGTCTACCCCCCTC
TGGCCGGTAACCTAGCACATGCTGGAGCATCTGTAGACCTGACAATCTTTTCTCTGCACC
TGGCAGGCATTTCTTCAATTCTAGGTGCCATTAACTTTATTACAACTATTATCAACATGA
AACCTCCTACCACTTCACAATACCAAACCCCCTTGTTTGTATGGGCCGTTCTTATTACAG
CTGTACTGCTACTGCTCTCCCTCCCAGTACTTGCCGCTGGGATCACAATACTCCTCACCG
ACCGAAACCTAAACACAACCTTTTTTGACCCAGCAGGAGGAGGCGACCCCATTCTGTA
>Economidichthys pygmaeus Louros River GFFB326-18
CCCTCAGCCTGCTGATCCGTGCAGAGCTTAGCCAACCTGGCGCTCTTCTCGGTGATGATC
AAATTTACAACGTGATCGTAACAGCCCATGCGTTTGTAATGATCTTCTTTATAGTGATAC
CGATCATGATCGGAGGGTTTGGCAATTGATTGGTCCCCCTTATGATTGGGGCCCCTGATA
TGGCTTTCCCTCGAATAAACAACATAAGCTTTTGACTTCTACCCCCATCCTTTCTCCTAC
TGCTTGCATCCTCAGGAGTCGAAGCCGGGGCAGGCACAGGATGAACCGTCTACCCCCCTC
TGGCCGGTAACCTAGCACATGCTGGAGCATCTGTAGACCTGACAATCTTTTCTCTGCACC
TGGCAGGCATTTCTTCAATTCTAGGTGCCATTAACTTTATTACAACTATTATCAACATGA
AACCTCCTACCACTTCACAATACCAAACCCCCTTGTTTGTATGGGCCGTTCTTATTACAG
CTGTACTGCTACTGCTCTCCCTCCCAGTACTTGCCGCTGGCATCACAATACTCCTCACCG
ACCGAAACCTAAACACAACCTTTTTTGACCCAGCAGGAGGAGGCGACCCCATTCTGTA
>Gambusia holbrooki Acheron River FFMBH858-14
CTCTGAGCCTACTGATCCGGGCCGAACTCAGTCAGCCAGGCACACTTCTTGGAGACGACC
AGATCTACAATGTAATCGTTACAGCTCATGCTTTTGTAATAATCTTTTTTATAGTTATAC
CCATCATAATTGGAGGGTTTGGTAACTGACTAGTCCCCCTAATAATTGGTGCCCCAGACA
TAGCCTTTCCACGAATAAACAACATAAGCTTTTGATTACTTCCCCCCTCATTTCTCCTCC
TCCTCGCATCTTCTGGGGTTGAAGCAGGGGCAGGAACAGGCTGAACTGTCTATCCCCCTC
TTGCAGGTAACCTAGCACATGCCGGACCTTCTGTAGACCTAACCATCTTTTCCCTTCACC
TAGCGGGCATCTCCTCTATTCTGGGAGCTATCAATTTTATTACCACCATTATTAATATAA
AACCTCCCGCAGCCTCCCAGTACCAAACACCATTGTTTGTATGGGCAGTCCTAATTACAG
CTGTACTCCTCCTTCTTTCCCTTCCAGTTCTTGCCGCAGGTATTACTATACTTCTTACAG
ATCGAAACCTAAACACCACTTTCTTTGATCCAGCGGGGGGCGGAGACCCAATCCTCTATC
AACACCTGTTC
>Gambusia holbrooki Acheron River FFMBH859-14
CTCTGAGCCTACTGATCCGGGCCGAACTCAGTCAGCCAGGCACACTTCTTGGAGACGACC
AGATCTACAATGTAATCGTTACAGCTCATGCTTTTGTAATAATCTTTTTTATAGTTATAC
CCATCATAATTGGAGGGTTTGGTAACTGACTAGTCCCCCTAATAATTGGTGCCCCAGACA
TAGCCTTTCCACGAATAAACAACATAAGCTTTTGATTACTTCCCCCCTCATTTCTCCTCC
TCCTCGCATCTTCTGGGGTTGAAGCAGGGGCAGGAACAGGCTGAACTGTCTATCCCCCTC
TTGCAGGTAACCTAGCACATGCCGGACCTTCTGTAGACCTAACCATCTTTTCCCTTCACC
TAGCGGGCATCTCCTCTATTCTGGGAGCTATCAATTTTATTACCACCATTATTAATATAA
AACCTCCCGCAGCCTCCCAGTACCAAACACCATTGTTTGTATGGGCAGTCCTAATTACAG
CTGTACTCCTCCTTCTTTCCCTTCCAGTTCTTGCCGCAGGTATTACTATACTTCTTACAG
ATCGAAACCTAAACACCACTTTCTTTGATCCAGCGGGGGGCGGAGACCCAATCCTCTATC
AACACCTGTTC
>Gambusia holbrooki Doirani Lake GRFRF075-08
CTCTGAGCCTACTGATCCGGGCCGAACTCAGTCAGCCAGGCACACTTCTTGGAGACGACC
AGATCTACAATGTAATCGTTACAGCTCATGCTTTTGTAATAATCTTTTTTATAGTTATAC
CCATCATAATTGGAGGGTTTGGTAACTGACTAGTCCCCCTAATAATTGGTGCCCCAGACA
TAGCCTTTCCACGAATAAACAACATAAGCTTTTGATTACTTCCCCCCTCATTTCTCCTCC
TCCTCGCATCTTCTGGGGTTGAAGCAGGGGCAGGAACAGGCTGAACTGTCTATCCCCCTC
TTGCAGGTAACCTAGCACATGCCGGACCTTCTGTAGACCTAACCATCTTTTCCCTTCACC
TAGCGGGCATCTCCTCTATTCTGGGAGCTATCAATTTTATTACCACCATTATTAATATAA
AACCTCCCGCAGCCTCCCAGTACCAAACACCATTGTTTGTATGGGCAGTCCTAATTACAG
CTGTACTCCTCCTTCTTTCCCTTCCAGTTCTTGCCGCAGGTATTACTATACTTCTTACAG
ATCGAAACCTAAACACCACTTTCTTTGATCCAGCGGGGGGCGGAGACCCAATCCTCTATC
AACACCTGTTC
>Gambusia holbrooki Doirani Lake GRFRF076-08
CTCTGAGCCTACTGATCCGGGCCGAACTCAGTCAGCCAGGCACACTTCTTGGAGACGACC
AGATCTACAATGTAATCGTTACAGCTCATGCTTTTGTAATAATCTTTTTTATAGTTATAC
CCATCATAATTGGAGGGTTTGGTAACTGACTAGTCCCCCTAATAATTGGTGCCCCAGACA
TAGCCTTTCCACGAATAAACAACATAAGCTTTTGATTACTTCCCCCCTCATTTCTCCTCC
TCCTCGCATCTTCTGGGGTTGAAGCAGGGGCAGGAACAGGCTGAACTGTCTATCCCCCTC
TTGCAGGTAACCTAGCACATGCCGGACCTTCTGTAGACCTAACCATCTTTTCCCTTCACC
TAGCGGGCATCTCCTCTATTCTGGGAGCTATCAATTTTATTACCACCATTATTAATATAA
AACCTCCCGCAGCCTCCCAGTACCAAACACCATTGTTTGTATGGGCAGTCCTAATTACAG
CTGTACTCCTCCTTCTTTCCCTTCCAGTTCTTGCCGCAGGTATTACTATACTTCTTACAG
ATCGAAACCTAAACACCACTTTCTTTGATCCAGCGGGGGGCGGAGACCCAATCCTCTATC
AACACCTGTTC
>Gambusia holbrooki Doirani Lake GRFRF077-08
CTCTGAGCCTACTGATCCGGGCCGAACTCAGTCAGCCAGGCACACTTCTTGGAGACGACC
AGATCTACAATGTAATCGTTACAGCTCATGCTTTTGTAATAATCTTTTTTATAGTTATAC
CCATCATAATTGGAGGGTTTGGTAACTGACTAGTCCCCCTAATAATTGGTGCCCCAGACA
TAGCCTTTCCACGAATAAACAACATAAGCTTTTGATTACTTCCCCCCTCATTTCTCCTCC
TCCTCGCATCTTCTGGGGTTGAAGCAGGGGCAGGAACAGGCTGAACTGTCTATCCCCCTC
TTGCAGGTAACCTAGCACATGCCGGACCTTCTGTAGACCTAACCATCTTTTCCCTTCACC
TAGCGGGCATCTCCTCTATTCTGGGAGCTATCAATTTTATTACCACCATTATTAATATAA
AACCTCCCGCAGCCTCCCAGTACCAAACACCATTGTTTGTATGGGCAGTCCTAATTACAG
CTGTACTCCTCCTTCTTTCCCTTCCAGTTCTTGCCGCAGGTATTACTATACTTCTTACAG
ATCGAAACCTAAACACCACTTTCTTTGATCCAGCGGGGGGCGGAGACCCAATCCTCTATC
AACACCTGTTC
>Gambusia holbrooki Axios River GFFB102-18
CTCTGAGCCTACTGATCCGGGCCGAACTCAGTCAGCCAGGCACACTTCTTGGAGACGACC
AGATCTACAATGTAATCGTTACAGCTCATGCTTTTGTAATAATCTTTTTTATAGTTATAC
CCATCATAATTGGAGGGTTTGGTAACTGACTAGTCCCCCTAATAATTGGTGCCCCAGACA
TAGCCTTTCCACGAATAAACAACATAAGCTTTTGATTACTTCCCCCCTCATTTCTCCTCC
TCCTCGCATCTTCTGGGGTTGAAGCAGGGGCAGGAACAGGCTGAACTGTCTATCCCCCTC
TTGCAGGTAACCTAGCACATGCCGGACCTTCTGTAGACCTAACCATCTTTTCCCTTCACC
TAGCGGGCATCTCCTCTATTCTGGGAGCTATCAATTTTATTACCACCATTATTAATATAA
AACCTCCCGCAGCCTCCCAGTACCAAACACCATTGTTTGTATGGGCAGTCCTAATTACAG
CTGTACTCCTCCTTCTTTCCCTTCCAGTTCTTGCCGCAGGTATTACTATACTTCTTACAG
ATCGAAACCTAAACACCACTTTCTTTGATCCAGCGGGGGGCGGAGACCCAATCCTCTATC
AACACCTGTTC
>Gambusia holbrooki Axios River GFFB132-18
CTCTGAGCCTACTGATCCGGGCCGAACTCAGTCAGCCAGGCACACTTCTTGGAGACGACC
AGATCTACAATGTAATCGTTACAGCTCATGCTTTTGTAATAATCTTTTTTATAGTTATAC
CCATCATAATTGGAGGGTTTGGTAACTGACTAGTCCCCCTAATAATTGGTGCCCCAGACA
TAGCCTTTCCACGAATAAACAACATAAGCTTTTGATTACTTCCCCCCTCATTTCTCCTCC
TCCTCGCATCTTCTGGGGTTGAAGCAGGGGCAGGAACAGGCTGAACTGTCTATCCCCCTC
TTGCAGGTAACCTAGCACATGCCGGACCTTCTGTAGACCTAACCATCTTTTCCCTTCACC
TAGCGGGCATCTCCTCTATTCTGGGAGCTATCAATTTTATTACCACCATTATTAATATAA
AACCTCCCGCAGCCTCCCAGTACCAAACACCATTGTTTGTATGGGCAGTCCTAATTACAG
CTGTACTCCTCCTTCTTTCCCTTCCAGTTCTTGCCGCAGGTATTACTATACTTCTTACAG
ATCGAAACCTAAACACCACTTTCTTTGATCCAGCGGGGGGCGGAGACCCAATCCTCTATC
AACACCTGTTC
>Gambusia holbrooki Axios River GFFB133-18
CTCTGAGCCTACTGATCCGGGCCGAACTCAGTCAGCCAGGCACACTTCTTGGAGACGACC
AGATCTACAATGTAATCGTTACAGCTCATGCTTTTGTAATAATCTTTTTTATAGTTATAC
CCATCATAATTGGAGGGTTTGGTAACTGACTAGTCCCCCTAATAATTGGTGCCCCAGACA
TAGCCTTTCCACGAATAAACAACATAAGCTTTTGATTACTTCCCCCCTCATTTCTCCTCC
TCCTCGCATCTTCTGGGGTTGAAGCAGGGGCAGGAACAGGCTGAACTGTCTATCCCCCTC
TTGCAGGTAACCTAGCACATGCCGGACCTTCTGTAGACCTAACCATCTTTTCCCTTCACC
TAGCGGGCATCTCCTCTATTCTGGGAGCTATCAATTTTATTACCACCATTATTAATATAA
AACCTCCCGCAGCCTCCCAGTACCAAACACCATTGTTTGTATGGGCAGTCCTAATTACAG
CTGTACTCCTCCTTCTTTCCCTTCCAGTTCTTGCCGCAGGTATTACTATACTTCTTACAG
ATCGAAACCTAAACACCACTTTCTTTGATCCAGCGGGGGGCGGAGACCCAATCCTCTATC
AACACCTGTTC
>Gambusia holbrooki Axios River GFFB134-18
CTCTGAGCCTACTGATCCGGGCCGAACTCAGTCAGCCAGGCACACTTCTTGGAGACGACC
AGATCTACAATGTAATCGTTACAGCTCATGCTTTTGTAATAATCTTTTTTATAGTTATAC
CCATCATAATTGGAGGGTTTGGTAACTGACTAGTCCCCCTAATAATTGGTGCCCCAGACA
TAGCCTTTCCACGAATAAACAACATAAGCTTTTGATTACTTCCCCCCTCATTTCTCCTCC
TCCTCGCATCTTCTGGGGTTGAAGCAGGGGCAGGAACAGGCTGAACTGTCTATCCCCCTC
TTGCAGGTAACCTAGCACATGCCGGACCTTCTGTAGACCTAACCATCTTTTCCCTTCACC
TAGCGGGCATCTCCTCTATTCTGGGAGCTATCAATTTTATTACCACCATTATTAATATAA
AACCTCCCGCAGCCTCCCAGTACCAAACACCATTGTTTGTATGGGCAGTCCTAATTACAG
CTGTACTCCTCCTTCTTTCCCTTCCAGTTCTTGCCGCAGGTATTACTATACTTCTTACAG
ATCGAAACCTAAACACCACTTTCTTTGATCCAGCGGGGGGCGGAGACCCAATCCTCTATC
AACACCTGTTC
>Gambusia holbrooki Axios River GFFB135-18
CTCTGAGCCTACTGATCCGGGCCGAACTCAGTCAGCCAGGCACACTTCTTGGAGACGACC
AGATCTACAATGTAATCGTTACAGCTCATGCTTTTGTAATAATCTTTTTTATAGTTATAC
CCATCATAATTGGAGGGTTTGGTAACTGACTAGTCCCCCTAATAATTGGTGCCCCAGACA
TAGCCTTTCCACGAATAAACAACATAAGCTTTTGATTACTTCCCCCCTCATTTCTCCTCC
TCCTCGCATCTTCTGGGGTTGAAGCAGGGGCAGGAACAGGCTGAACTGTCTATCCCCCTC
TTGCAGGTAACCTAGCACATGCCGGACCTTCTGTAGACCTAACCATCTTTTCCCTTCACC
TAGCGGGCATCTCCTCTATTCTGGGAGCTATCAATTTTATTACCACCATTATTAATATAA
AACCTCCCGCAGCCTCCCAGTACCAAACACCATTGTTTGTATGGGCAGTCCTAATTACAG
CTGTACTCCTCCTTCTTTCCCTTCCAGTTCTTGCCGCAGGTATTACTATACTTCTTACAG
ATCGAAACCTAAACACCACTTTCTTTGATCCAGCGGGGGGCGGAGACCCAATCCTCTATC
AACACCTGTTC
>Gambusia holbrooki Kalodiki Lake GFFB327-18
CTCTGAGCCTACTGATCCGGGCCGAACTCAGTCAGCCAGGCACACTTCTTGGAGACGACC
AGATCTACAATGTAATCGTTACAGCTCATGCTTTTGTAATAATCTTTTTTATAGTTATAC
CCATCATAATTGGAGGGTTTGGTAACTGACTAGTCCCCCTAATAATTGGTGCCCCAGACA
TAGCCTTTCCACGAATAAACAACATAAGCTTTTGATTACTTCCCCCCTCATTTCTCCTCC
TCCTCGCATCTTCTGGGGTTGAAGCAGGGGCAGGAACAGGCTGAACTGTCTATCCCCCTC
TTGCAGGTAACCTAGCACATGCCGGACCTTCTGTAGACCTAACCATCTTTTCCCTTCACC
TAGCGGGCATCTCCTCTATTCTGGGAGCTATCAATTTTATTACCACCATTATTAATATAA
AACCTCCCGCAGCCTCCCAGTACCAAACACCATTGTTTGTATGGGCAGTCCTAATTACAG
CTGTACTCCTCCTTCTTTCCCTTCCAGTTCTTGCCGCAGGTATTACTATACTTCTTACAG
ATCGAAACCTAAACACCACTTTCTTTGATCCAGCGGGGGGCGGAGACCCAATCCTCTATC
AACACCTGTTC
>Gambusia holbrooki Kalodiki Lake GFFB328-18
CTCTGAGCCTACTGATCCGGGCCGAACTCAGTCAGCCAGGCACACTTCTTGGAGACGACC
AGATCTACAATGTAATCGTTACAGCTCATGCTTTTGTAATAATCTTTTTTATAGTTATAC
CCATCATAATTGGAGGGTTTGGTAACTGACTAGTCCCCCTAATAATTGGTGCCCCAGACA
TAGCCTTTCCACGAATAAACAACATAAGCTTTTGATTACTTCCCCCCTCATTTCTCCTCC
TCCTCGCATCTTCTGGGGTTGAAGCAGGGGCAGGAACAGGCTGAACTGTCTATCCCCCTC
TTGCAGGTAACCTAGCACATGCCGGACCTTCTGTAGACCTAACCATCTTTTCCCTTCACC
TAGCGGGCATCTCCTCTATTCTGGGAGCTATCAATTTTATTACCACCATTATTAATATAA
AACCTCCCGCAGCCTCCCAGTACCAAACACCATTGTTTGTATGGGCAGTCCTAATTACAG
CTGTACTCCTCCTTCTTTCCCTTCCAGTTCTTGCCGCAGGTATTACTATACTTCTTACAG
ATCGAAACCTAAACACCACTTTCTTTGATCCAGCGGGGGGCGGAGACCCAATCCTCTATC
AACACCTGTTC
>Gambusia holbrooki Kalodiki Lake GFFB329-18
CTCTGAGCCTACTGATCCGGGCCGAACTCAGTCAGCCAGGCACACTTCTTGGAGACGACC
AGATCTACAATGTAATCGTTACAGCTCATGCTTTTGTAATAATCTTTTTTATAGTTATAC
CCATCATAATTGGAGGGTTTGGTAACTGACTAGTCCCCCTAATAATTGGTGCCCCAGACA
TAGCCTTTCCACGAATAAACAACATAAGCTTTTGATTACTTCCCCCCTCATTTCTCCTCC
TCCTCGCATCTTCTGGGGTTGAAGCAGGGGCAGGAACAGGCTGAACTGTCTATCCCCCTC
TTGCAGGTAACCTAGCACATGCCGGACCTTCTGTAGACCTAACCATCTTTTCCCTTCACC
TAGCGGGCATCTCCTCTATTCTGGGAGCTATCAATTTTATTACCACCATTATTAATATAA
AACCTCCCGCAGCCTCCCAGTACCAAACACCATTGTTTGTATGGGCAGTCCTAATTACAG
CTGTACTCCTCCTTCTTTCCCTTCCAGTTCTTGCCGCAGGTATTACTATACTTCTTACAG
ATCGAAACCTAAACACCACTTTCTTTGATCCAGCGGGGGGCGGAGACCCAATCCTCTATC
AACACCTGTTC
>Gambusia holbrooki Kalodiki Lake GFFB330-18
CTCTGAGCCTACTGATCCGGGCCGAACTCAGTCAGCCAGGCACACTTCTTGGAGACGACC
AGATCTACAATGTAATCGTTACAGCTCATGCTTTTGTAATAATCTTTTTTATAGTTATAC
CCATCATAATTGGAGGGTTTGGTAACTGACTAGTCCCCCTAATAATTGGTGCCCCAGACA
TAGCCTTTCCACGAATAAACAACATAAGCTTTTGATTACTTCCCCCCTCATTTCTCCTCC
TCCTCGCATCTTCTGGGGTTGAAGCAGGGGCAGGAACAGGCTGAACTGTCTATCCCCCTC
TTGCAGGTAACCTAGCACATGCCGGACCTTCTGTAGACCTAACCATCTTTTCCCTTCACC
TAGCGGGCATCTCCTCTATTCTGGGAGCTATCAATTTTATTACCACCATTATTAATATAA
AACCTCCCGCAGCCTCCCAGTACCAAACACCATTGTTTGTATGGGCAGTCCTAATTACAG
CTGTACTCCTCCTTCTTTCCCTTCCAGTTCTTGCCGCAGGTATTACTATACTTCTTACAG
ATCGAAACCTAAACACCACTTTCTTTGATCCAGCGGGGGGCGGAGACCCAATCCTCTATC
AACACCTGTTC
>Gambusia holbrooki Kalodiki Lake GFFB331-18
CTCTGAGCCTACTGATCCGGGCCGAACTCAGTCAGCCAGGCACACTTCTTGGAGACGACC
AGATCTACAATGTAATCGTTACAGCTCATGCTTTTGTAATAATCTTTTTTATAGTTATAC
CCATCATAATTGGAGGGTTTGGTAACTGACTAGTCCCCCTAATAATTGGTGCCCCAGACA
TAGCCTTTCCACGAATAAACAACATAAGCTTTTGATTACTTCCCCCCTCATTTCTCCTCC
TCCTCGCATCTTCTGGGGTTGAAGCAGGGGCAGGAACAGGCTGAACTGTCTATCCCCCTC
TTGCAGGTAACCTAGCACATGCCGGACCTTCTGTAGACCTAACCATCTTTTCCCTTCACC
TAGCGGGCATCTCCTCTATTCTGGGAGCTATCAATTTTATTACCACCATTATTAATATAA
AACCTCCCGCAGCCTCCCAGTACCAAACACCATTGTTTGTATGGGCAGTCCTAATTACAG
CTGTACTCCTCCTTCTTTCCCTTCCAGTTCTTGCCGCAGGTATTACTATACTTCTTACAG
ATCGAAACCTAAACACCACTTTCTTTGATCCAGCGGGGGGCGGAGACCCAATCCTCTATC
AACACCTGTTC
>Gambusia holbrooki Kalodiki Lake GFFB332-18
CTCTGAGCCTACTGATCCGGGCCGAACTCAGTCAGCCAGGCACACTTCTTGGAGACGACC
AGATCTACAATGTAATCGTTACAGCTCATGCTTTTGTAATAATCTTTTTTATAGTTATAC
CCATCATAATTGGAGGGTTTGGTAACTGACTAGTCCCCCTAATAATTGGTGCCCCAGACA
TAGCCTTTCCACGAATAAACAACATAAGCTTTTGATTACTTCCCCCCTCATTTCTCCTCC
TCCTCGCATCTTCTGGGGTTGAAGCAGGGGCAGGAACAGGCTGAACTGTCTATCCCCCTC
TTGCAGGTAACCTAGCACATGCCGGACCTTCTGTAGACCTAACCATCTTTTCCCTTCACC
TAGCGGGCATCTCCTCTATTCTGGGAGCTATCAATTTTATTACCACCATTATTAATATAA
AACCTCCCGCAGCCTCCCAGTACCAAACACCATTGTTTGTATGGGCAGTCCTAATTACAG
CTGTACTCCTCCTTCTTTCCCTTCCAGTTCTTGCCGCAGGTATTACTATACTTCTTACAG
ATCGAAACCTAAACACCACTTTCTTTGATCCAGCGGGGGGCGGAGACCCAATCCTCTATC
AACACCTGTTC
>Gambusia holbrooki Kalodiki Lake GFFB333-18
CTCTGAGCCTACTGATCCGGGCCGAACTCAGTCAGCCAGGCACACTTCTTGGAGACGACC
AGATCTACAATGTAATCGTTACAGCTCATGCTTTTGTAATAATCTTTTTTATAGTTATAC
CCATCATAATTGGAGGGTTTGGTAACTGACTAGTCCCCCTAATAATTGGTGCCCCAGACA
TAGCCTTTCCACGAATAAACAACATAAGCTTTTGATTACTTCCCCCCTCATTTCTCCTCC
TCCTCGCATCTTCTGGGGTTGAAGCAGGGGCAGGAACAGGCTGAACTGTCTATCCCCCTC
TTGCAGGTAACCTAGCACATGCCGGACCTTCTGTAGACCTAACCATCTTTTCCCTTCACC
TAGCGGGCATCTCCTCTATTCTGGGAGCTATCAATTTTATTACCACCATTATTAATATAA
AACCTCCCGCAGCCTCCCAGTACCAAACACCATTGTTTGTATGGGCAGTCCTAATTACAG
CTGTACTCCTCCTTCTTTCCCTTCCAGTTCTTGCCGCAGGTATTACTATACTTCTTACAG
ATCGAAACCTAAACACCACTTTCTTTGATCCAGCGGGGGGCGGAGACCCAATCCTCTATC
AACACCTGTTC
>Gambusia holbrooki Vosvozis River GFFB160-18
CTCTGAGCCTACTGATCCGGGCCGAACTCAGTCAGCCAGGCACACTTCTTGGAGACGACC
AGATCTACAATGTAATCGTTACAGCTCATGCTTTTGTAATAATCTTTTTTATAGTTATAC
CCATCATAATTGGAGGGTTTGGTAACTGACTAGTCCCCCTAATAATTGGTGCCCCAGACA
TAGCCTTTCCACGAATAAACAACATAAGCTTTTGATTACTTCCCCCCTCATTTCTCCTCC
TCCTCGCATCTTCTGGGGTTGAAGCAGGGGCAGGAACAGGCTGAACTGTCTATCCCCCTC
TTGCAGGTAACCTAGCACATGCCGGACCTTCTGTAGACCTAACCATCTTTTCCCTTCACC
TAGCGGGCATCTCCTCTATTCTGGGAGCTATCAATTTTATTACCACCATTATTAATATAA
AACCTCCCGCAGCCTCCCAGTACCAAACACCATTGTTTGTATGGGCAGTCCTAATTACAG
CTGTACTCCTCCTTCTTTCCCTTCCAGTTCTTGCCGCAGGTATTACTATACTTCTTACAG
ATCGAAACCTAAACACCACTTTCTTTGATCCAGCGGGGGGCGGAGACCCAATCCTCTATC
AACACCTGTTC
>Gambusia holbrooki Vosvozis River GFFB161-18
CTCTGAGCCTACTGATCCGGGCCGAACTCAGTCAGCCAGGCACACTTCTTGGAGACGACC
AGATCTACAATGTAATCGTTACAGCTCATGCTTTTGTAATAATCTTTTTTATAGTTATAC
CCATCATAATTGGAGGGTTTGGTAACTGACTAGTCCCCCTAATAATTGGTGCCCCAGACA
TAGCCTTTCCACGAATAAACAACATAAGCTTTTGATTACTTCCCCCCTCATTTCTCCTCC
TCCTCGCATCTTCTGGGGTTGAAGCAGGGGCAGGAACAGGCTGAACTGTCTATCCCCCTC
TTGCAGGTAACCTAGCACATGCCGGACCTTCTGTAGACCTAACCATCTTTTCCCTTCACC
TAGCGGGCATCTCCTCTATTCTGGGAGCTATCAATTTTATTACCACCATTATTAATATAA
AACCTCCCGCAGCCTCCCAGTACCAAACACCATTGTTTGTATGGGCAGTCCTAATTACAG
CTGTACTCCTCCTTCTTTCCCTTCCAGTTCTTGCCGCAGGTATTACTATACTTCTTACAG
ATCGAAACCTAAACACCACTTTCTTTGATCCAGCGGGGGGCGGAGACCCAATCCTCTATC
AACACCTGTTC
>Gasterosteus sp. Aris River FFMBH592-14
CTTTAAGCCTTCTAATTCGAGCTGAGTTAAGTCAACCCGGAGCTCTCCTTGGAGACGACC
AAATTTATAACGTAATTGTTACAGCCCATGCTTTCGTAATAATCTTCTTTATAGTTATAC
CAATCATGATCGGAGGCTTTGGCAACTGACTTATCCCCCTAATGATCGGAGCCCCCGATA
TAGCATTTCCACGAATAAACAATATGAGCTTCTGATTGCTCCCACCCTCTTTCTTACTTC
TCCTTGCCTCTTCAGGGGTTGAAGCTGGTGCAGGGACAGGGTGAACAGTTTATCCACCCC
TCTCTGGGAACCTCGCCCATGCAGGTGCTTCAGTCGACCTAACAATCTTTTCACTTCATC
TTGCAGGAATTTCGTCAATTCTGGGGGCAATCAACTTCATTACCACAATTATTAACATGA
AACCTCCCGCTATTTCTCAGTACCAAACGCCCCTTTTCGTCTGATCTGTTCTCATCACTG
CAGTCCTTCTTCTCCTATCCCTGCCCGTCCTTGCAGCCGGAATCACTATGCTTTTAACAG
ACCGAAACTTAAACACCACTTTCTTCGACCCAGCAGGGGGTGGAGACCCAATTCTTTACC
AACACTTA
>Gasterosteus sp. Aris River FFMBH593-14
CTTTAAGCCTTCTAATTCGAGCTGAGTTAAGTCAACCCGGAGCTCTCCTTGGAGACGACC
AAATTTATAACGTAATTGTTACAGCCCATGCTTTCGTAATAATCTTCTTTATAGTTATAC
CAATCATGATCGGAGGCTTTGGCAACTGACTTATCCCCCTAATGATCGGAGCCCCCGATA
TAGCATTTCCACGAATAAACAATATGAGCTTCTGATTGCTCCCACCCTCTTTCTTACTTC
TCCTTGCCTCTTCAGGGGTTGAAGCTGGTGCAGGGACAGGGTGAACAGTTTATCCACCCC
TCTCTGGGAACCTCGCCCATGCAGGTGCTTCAGTCGACCTAACAATCTTTTCACTTCATC
TTGCAGGAATTTCGTCAATTCTGGGGGCAATCAACTTCATTACCACAATTATTAACATGA
AACCTCCCGCTATTTCTCAGTACCAAACGCCCCTTTTCGTCTGATCTGTTCTCATCACTG
CAGTCCTTCTTCTCCTATCCCTGCCCGTCCTTGCAGCCGGAATCACTATGCTTTTAACAG
ACCGAAACTTAAACACCACTTTCTTCGACCCAGCAGGGGGTGGAGACCCAATTCTTTACC
AACACTTA
>Gasterosteus sp. Aris River FFMBH594-14
CTTTAAGCCTTCTAATTCGAGCTGAGTTAAGTCAACCCGGAGCTCTCCTTGGAGACGACC
AAATTTATAACGTAATTGTTACAGCCCATGCTTTCGTAATAATCTTCTTTATAGTTATAC
CAATCATGATCGGAGGCTTTGGCAACTGACTTATCCCCCTAATGATCGGAGCCCCCGATA
TAGCATTTCCACGAATAAACAATATGAGCTTCTGATTGCTCCCACCCTCTTTCTTACTTC
TCCTTGCCTCTTCAGGGGTTGAAGCTGGTGCAGGGACAGGGTGAACAGTTTATCCACCCC
TCTCTGGGAACCTCGCCCATGCAGGTGCTTCAGTCGACCTAACAATCTTTTCACTTCATC
TTGCAGGAATTTCGTCAATTCTGGGGGCAATCAACTTCATTACCACAATTATTAACATGA
AACCTCCCGCTATTTCTCAGTACCAAACGCCCCTTTTCGTCTGATCTGTTCTCATCACTG
CAGTCCTTCTTCTCCTATCCCTGCCCGTCCTTGCAGCCGGAATCACTATGCTTTTAACAG
ACCGAAACTTAAACACCACTTTCTTCGACCCAGCAGGGGGTGGAGACCCAATTCTTTACC
AACACTTA
>Gasterosteus sp. Aris River FFMBH601-14
CTTTAAGCCTTCTAATTCGAGCTGAGTTAAGTCAACCCGGAGCTCTCCTTGGAGACGACC
AAATTTATAACGTAATTGTTACAGCCCATGCTTTCGTAATAATCTTCTTTATAGTTATAC
CAATCATGATCGGAGGCTTTGGCAACTGACTTATCCCCCTAATGATCGGAGCCCCCGATA
TAGCATTTCCACGAATAAACAATATGAGCTTCTGATTGCTCCCACCCTCTTTCTTACTTC
TCCTTGCCTCTTCAGGGGTTGAAGCTGGTGCAGGGACAGGGTGAACAGTTTATCCACCCC
TCTCTGGGAACCTCGCCCATGCAGGTGCTTCAGTCGACCTAACAATCTTTTCACTTCATC
TTGCAGGAATTTCGTCAATTCTGGGGGCAATCAACTTCATTACCACAATTATTAACATGA
AACCTCCCGCTATTTCTCAGTACCAAACGCCCCTTTTCGTCTGATCTGTTCTCATCACTG
CAGTCCTTCTTCTCCTATCCCTGCCCGTCCTTGCAGCCGGAATCACTATGCTTTTAACAG
ACCGAAACTTAAACACCACTTTCTTCGACCCAGCAGGGGGTGGAGACCCAATTCTTTACC
AACACTTA
>Gasterosteus sp. Aris River FFMBH602-14
CTTTAAGCCTTCTAATTCGAGCTGAGTTAAGTCAACCCGGAGCTCTCCTTGGAGACGACC
AAATTTATAACGTAATTGTTACAGCCCATGCTTTCGTAATAATCTTCTTTATAGTTATAC
CAATCATGATCGGAGGCTTTGGCAACTGACTTATCCCCCTAATGATCGGAGCCCCCGATA
TAGCATTTCCACGAATAAACAATATGAGCTTCTGATTGCTCCCACCCTCTTTCTTACTTC
TCCTTGCCTCTTCAGGGGTTGAAGCTGGTGCAGGGACAGGGTGAACAGTTTATCCACCCC
TCTCTGGGAACCTCGCCCATGCAGGTGCTTCAGTCGACCTAACAATCTTTTCACTTCATC
TTGCAGGAATTTCGTCAATTCTGGGGGCAATCAACTTCATTACCACAATTATTAACATGA
AACCTCCCGCTATTTCTCAGTACCAAACGCCCCTTTTCGTCTGATCTGTTCTCATCACTG
CAGTCCTTCTTCTCCTATCCCTGCCCGTCCTTGCAGCCGGAATCACTATGCTTTTAACAG
ACCGAAACTTAAACACCACTTTCTTCGACCCAGCAGGGGGTGGAGACCCAATTCTTTACC
AACACTTA
>Gasterosteus sp. Louros River FFMBH644-14
CTTTAAGCCTTCTAATTCGAGCTGAGTTAAGTCAACCCGGAGCTCTCCTTGGAGACGACC
AAATTTATAACGTAATTGTTACAGCCCATGCTTTCGTAATAATCTTCTTTATAGTTATAC
CAATCATGATCGGAGGCTTTGGCAACTGACTTATCCCCCTAATGATCGGAGCCCCCGATA
TAGCATTTCCACGAATAAACAACATGAGCTTCTGATTGCTCCCACCCTCTTTCTTACTTC
TCCTTGCCTCTTCAGGGGTTGAAGCTGGTGCAGGGACAGGGTGAACAGTTTATCCACCCC
TCTCTGGAAACCTCGCCCATGCAGGTGCTTCAGTCGACCTAACAATCTTTTCACTTCATC
TTGCAGGTATTTCATCAATTCTGGGGGCAATCAACTTCATTACCACAATTATTAACATGA
AACCTCCCGCTATTTCTCAGTACCAAACGCCCCTTTTCGTCTGATCTGTTCTCATCACTG
CAGTCCTTCTTCTCCTATCCCTGCCCGTCCTTGCAGCCGGAATCACTATGCTTTTAACAG
ACCGAAACTTAAACACCACTTTCTTCGACCCAGCAGGGGGTGGAGACCCAATTCTTTACC
AACACTTA
>Gasterosteus sp. Louros River FFMBH645-14
CTTTAAGCCTTCTAATTCGAGCTGAGTTAAGTCAACCCGGAGCTCTCCTTGGAGACGACC
AAATTTATAACGTAATTGTTACAGCCCATGCTTTCGTAATAATCTTCTTTATAGTTATAC
CAATCATGATCGGAGGCTTTGGCAACTGACTTATCCCCCTAATGATCGGAGCCCCCGATA
TAGCATTTCCACGAATAAACAACATGAGCTTCTGATTGCTCCCACCCTCTTTCTTACTTC
TCCTTGCCTCTTCAGGGGTTGAAGCTGGTGCAGGGACAGGGTGAACAGTTTATCCACCCC
TCTCTGGAAACCTCGCCCATGCAGGTGCTTCAGTCGACCTAACAATCTTTTCACTTCATC
TTGCAGGTATTTCATCAATTCTGGGGGCAATCAACTTCATTACCACAATTATTAACATGA
AACCTCCCGCTATTTCTCAGTACCAAACGCCCCTTTTCGTCTGATCTGTTCTCATCACTG
CAGTCCTTCTTCTCCTATCCCTGCCCGTCCTTGCAGCCGGAATCACTATGCTTTTAACAG
ACCGAAACTTAAACACCACTTTCTTCGACCCAGCAGGGGGTGGAGACCCAATTCTTTACC
AACACTTA
>Gasterosteus sp. Louros River FFMBH646-14
CTTTAAGCCTTCTAATTCGAGCTGAGTTAAGTCAACCCGGAGCTCTCCTTGGAGACGACC
AAATTTATAACGTAATTGTTACAGCCCATGCTTTCGTAATAATCTTCTTTATAGTTATAC
CAATCATGATCGGAGGCTTTGGCAACTGACTTATCCCCCTAATGATCGGAGCCCCCGATA
TAGCATTTCCACGAATAAACAACATGAGCTTCTGATTGCTCCCACCCTCTTTCTTACTTC
TCCTTGCCTCTTCAGGGGTTGAAGCTGGTGCAGGGACAGGGTGAACAGTTTATCCACCCC
TCTCTGGAAACCTCGCCCATGCAGGTGCTTCAGTCGACCTAACAATCTTTTCACTTCATC
TTGCAGGTATTTCATCAATTCTGGGGGCAATCAACTTCATTACCACAATTATTAACATGA
AACCTCCCGCTATTTCTCAGTACCAAACGCCCCTTTTCGTCTGATCTGTTCTCATCACTG
CAGTCCTTCTTCTCCTATCCCTGCCCGTCCTTGCAGCCGGAATCACTATGCTTTTAACAG
ACCGAAACTTAAACACCACTTTCTTCGACCCAGCAGGGGGTGGAGACCCAATTCTTTACC
AACACTTA
>Gasterosteus sp. Louros River FFMBH647-14
CTTTAAGCCTTCTAATTCGAGCTGAGTTAAGTCAACCCGGAGCTCTCCTTGGAGACGACC
AAATTTATAACGTAATTGTTACAGCCCATGCTTTCGTAATAATCTTCTTTATAGTTATAC
CAATCATGATCGGAGGCTTTGGCAACTGACTTATCCCCCTAATGATCGGAGCCCCCGATA
TAGCATTTCCACGAATAAACAACATGAGCTTCTGATTGCTCCCACCCTCTTTCTTACTTC
TCCTTGCCTCTTCAGGGGTTGAAGCTGGTGCAGGGACAGGGTGAACAGTTTATCCACCCC
TCTCTGGAAACCTCGCCCATGCAGGTGCTTCAGTCGACCTAACAATCTTTTCACTTCATC
TTGCAGGTATTTCATCAATTCTGGGGGCAATCAACTTCATTACCACAATTATTAACATGA
AACCTCCCGCTATTTCTCAGTACCAAACGCCCCTTTTCGTCTGATCTGTTCTCATCACTG
CAGTCCTTCTTCTCCTATCCCTGCCCGTCCTTGCAGCCGGAATCACTATGCTTTTAACAG
ACCGAAACTTAAACACCACTTTCTTCGACCCAGCAGGGGGTGGAGACCCAATTCTTTACC
AACACTTA
>Gasterosteus sp. Louros River FFMBH648-14
CTTTAAGCCTTCTAATTCGAGCTGAGTTAAGTCAACCCGGAGCTCTCCTTGGAGACGACC
AAATTTATAACGTAATTGTTACAGCCCATGCTTTCGTAATAATCTTCTTTATAGTTATAC
CAATCATGATCGGAGGCTTTGGCAACTGACTTATCCCCCTAATGATCGGAGCCCCCGATA
TAGCATTTCCACGAATAAACAACATGAGCTTCTGATTGCTCCCACCCTCTTTCTTACTTC
TCCTTGCCTCTTCAGGGGTTGAAGCTGGTGCAGGGACAGGGTGAACAGTTTATCCACCCC
TCTCTGGAAACCTCGCCCATGCAGGTGCTTCAGTCGACCTAACAATCTTTTCACTTCATC
TTGCAGGTATTTCATCAATTCTGGGGGCAATCAACTTCATTACCACAATTATTAACATGA
AACCTCCCGCTATTTCTCAGTACCAAACGCCCCTTTTCGTCTGATCTGTTCTCATCACTG
CAGTCCTTCTTCTCCTATCCCTGCCCGTCCTTGCAGCCGGAATCACTATGCTTTTAACAG
ACCGAAACTTAAACACCACTTTCTTCGACCCAGCAGGGGGTGGAGACCCAATTCTTTACC
AACACTTA
>Gasterosteus sp. Acheron River FFMBH663-14
CTTTAAGCCTTCTAATTCGAGCTGAATTAAGTCAACCCGGAGCTCTCCTTGGAGACGACC
AAATTTATAACGTAATTGTTACAGCCCATGCTTTCGTAATAATCTTCTTTATAGTTATAC
CAATCATGATCGGAGGCTTTGGCAACTGACTTATCCCCCTAATGATCGGAGCCCCCGATA
TAGCATTTCCACGAATAAACAACATGAGCTTCTGATTGCTCCCACCCTCTTTCTTACTTC
TCCTTGCCTCTTCAGGGGTTGAAGCTGGTGCAGGGACAGGGTGAACAGTTTATCCACCCC
TCTCTGGAAACCTCGCCCATGCAGGTGCTTCAGTCGACCTAACAATCTTTTCACTTCATC
TTGCAGGTATTTCATCAATTCTGGGGGCAATCAACTTCATTACCACAATTATTAACATGA
AACCTCCCGCTATTTCTCAGTACCAAACGCCCCTTTTCGTCTGATCTGTTCTCATCACTG
CAGTCCTTCTTCTCCTATCCCTGCCCGTCCTTGCAGCCGGAATCACTATGCTTTTAACAG
ACCGAAACTTAAACACCACTTTCTTCGACCCAGCAGGGGGTGGAGACCCAATTCTTTACC
AACACTTA
>Gasterosteus sp. Acheron River FFMBH664-14
CTTTAAGCCTTCTAATTCGAGCTGAATTAAGTCAACCCGGAGCTCTCCTTGGAGACGACC
AAATTTATAACGTAATTGTTACAGCCCATGCTTTCGTAATAATCTTCTTTATAGTTATAC
CAATCATGATCGGAGGCTTTGGCAACTGACTTATCCCCCTAATGATCGGAGCCCCCGATA
TAGCATTTCCACGAATAAACAACATGAGCTTCTGATTGCTCCCACCCTCTTTCTTACTTC
TCCTTGCCTCTTCAGGGGTTGAAGCTGGTGCAGGGACAGGGTGAACAGTTTATCCACCCC
TCTCTGGAAACCTCGCCCATGCAGGTGCTTCAGTCGACCTAACAATCTTTTCACTTCATC
TTGCAGGTATTTCATCAATTCTGGGGGCAATCAACTTCATTACCACAATTATTAACATGA
AACCTCCCGCTATTTCTCAGTACCAAACGCCCCTTTTCGTCTGATCTGTTCTCATCACTG
CAGTCCTTCTTCTCCTATCCCTGCCCGTCCTTGCAGCCGGAATCACTATGCTTTTAACAG
ACCGAAACTTAAACACCACTTTCTTCGACCCAGCAGGGGGTGGAGACCCAATTCTTTACC
AACACTTA
>Gasterosteus sp. Acheron River FFMBH665-14
CTTTAAGCCTTCTAATTCGAGCTGAATTAAGTCAACCCGGAGCTCTCCTTGGAGACGACC
AAATTTATAACGTAATTGTTACAGCCCATGCTTTCGTAATAATCTTCTTTATAGTTATAC
CAATCATGATCGGAGGCTTTGGCAACTGACTTATCCCCCTAATGATCGGAGCCCCCGATA
TAGCATTTCCACGAATAAACAACATGAGCTTCTGATTGCTCCCACCCTCTTTCTTACTTC
TCCTTGCCTCTTCAGGGGTTGAAGCTGGTGCAGGGACAGGGTGAACAGTTTATCCACCCC
TCTCTGGAAACCTCGCCCATGCAGGTGCTTCAGTCGACCTAACAATCTTTTCACTTCATC
TTGCAGGTATTTCATCAATTCTGGGGGCAATCAACTTCATTACCACAATTATTAACATGA
AACCTCCCGCTATTTCTCAGTACCAAACGCCCCTTTTCGTCTGATCTGTTCTCATCACTG
CAGTCCTTCTTCTCCTATCCCTGCCCGTCCTTGCAGCCGGAATCACTATGCTTTTAACAG
ACCGAAACTTAAACACCACTTTCTTCGACCCAGCAGGGGGTGGAGACCCAATTCTTTACC
AACACTTA
>Gasterosteus sp. Acheron River FFMBH666-14
CTTTAAGCCTTCTAATTCGAGCTGAATTAAGTCAACCCGGAGCTCTCCTTGGAGACGACC
AAATTTATAACGTAATTGTTACAGCCCATGCTTTCGTAATAATCTTCTTTATAGTTATAC
CAATCATGATCGGAGGCTTTGGCAACTGACTTATCCCCCTAATGATCGGAGCCCCCGATA
TAGCATTTCCACGAATAAACAACATGAGCTTCTGATTGCTCCCACCCTCTTTCTTACTTC
TCCTTGCCTCTTCAGGGGTTGAAGCTGGTGCAGGGACAGGGTGAACAGTTTATCCACCCC
TCTCTGGAAACCTCGCCCATGCAGGTGCTTCAGTCGACCTAACAATCTTTTCACTTCATC
TTGCAGGTATTTCATCAATTCTGGGGGCAATCAACTTCATTACCACAATTATTAACATGA
AACCTCCCGCTATTTCTCAGTACCAAACGCCCCTTTTCGTCTGATCTGTTCTCATCACTG
CAGTCCTTCTTCTCCTATCCCTGCCCGTCCTTGCAGCCGGAATCACTATGCTTTTAACAG
ACCGAAACTTAAACACCACTTTCTTCGACCCAGCAGGGGGTGGAGACCCAATTCTTTACC
AACACTTA
>Gasterosteus sp. Acheron River FFMBH667-14
CTTTAAGCCTTCTAATTCGAGCTGAATTAAGTCAACCCGGAGCTCTCCTTGGAGACGACC
AAATTTATAACGTAATTGTTACAGCCCATGCTTTCGTAATAATCTTCTTTATAGTTATAC
CAATCATGATCGGAGGCTTTGGCAACTGACTTATCCCCCTAATGATCGGAGCCCCCGATA
TAGCATTTCCACGAATAAACAACATGAGCTTCTGATTGCTCCCACCCTCTTTCTTACTTC
TCCTTGCCTCTTCAGGGGTTGAAGCTGGTGCAGGGACAGGGTGAACAGTTTATCCACCCC
TCTCTGGAAACCTCGCCCATGCAGGTGCTTCAGTCGACCTAACAATCTTTTCACTTCATC
TTGCAGGTATTTCATCAATTCTGGGGGCAATCAACTTCATTACCACAATTATTAACATGA
AACCTCCCGCTATTTCTCAGTACCAAACGCCCCTTTTCGTCTGATCTGTTCTCATCACTG
CAGTCCTTCTTCTCCTATCCCTGCCCGTCCTTGCAGCCGGAATCACTATGCTTTTAACAG
ACCGAAACTTAAACACCACTTTCTTCGACCCAGCAGGGGGTGGAGACCCAATTCTTTACC
AACACTTA
>Gasterosteus sp. Spercheios River FFMBH723-14
CTTTAAGCCTTCTAATTCGAGCTGAACTAAGTCAACCCGGAGCTCTCCTTGGAGACGACC
AAATTTATAACGTAATTGTTACAGCCCATGCTTTCGTAATAATCTTCTTTATAGTTATAC
CAATCATGATCGGAGGCTTTGGCAACTGACTTATCCCCCTAATGATCGGAGCCCCCGATA
TAGCATTTCCACGAATAAACAACATGAGCTTCTGATTGCTCCCACCCTCTTTCTTACTTC
TCCTTGCCTCTTCAGGGGTTGAAGCTGGTGCAGGGACAGGGTGAACAGTTTATCCACCCC
TCTCTGGGAACCTCGCCCATGCAGGTGCTTCAGTCGACCTAACAATCTTTTCACTTCATC
TTGCAGGTATTTCATCAATTCTGGGGGCAATCAACTTCATTACCACAATTATTAACATGA
AACCTCCCGCTATTTCTCAGTACCAAACGCCCCTTTTCGTCTGATCTGTTCTCATCACTG
CAGTCCTTCTTCTCCTATCCCTGCCCGTCCTTGCAGCCGGAATCACTATGCTTTTAACAG
ACCGAAACTTAAACACCACTTTCTTCGACCCAGCAGGGGGTGGAGACCCAATTCTTTACC
AACACTTA
>Gasterosteus sp. Spercheios River FFMBH724-14
CTTTAAGCCTTCTAATTCGAGCTGAACTAAGTCAACCCGGAGCTCTCCTTGGAGACGACC
AAATTTATAACGTAATTGTTACAGCCCATGCTTTCGTAATAATCTTCTTTATAGTTATAC
CAATCATGATCGGAGGCTTTGGCAACTGACTTATCCCCCTAATGATCGGAGCCCCCGATA
TAGCATTTCCACGAATAAACAACATGAGCTTCTGATTGCTCCCACCCTCTTTCTTACTTC
TCCTTGCCTCTTCAGGGGTTGAAGCTGGTGCAGGGACAGGGTGAACAGTTTATCCACCCC
TCTCTGGGAACCTCGCCCATGCAGGTGCTTCAGTCGACCTAACAATCTTTTCACTTCATC
TTGCAGGTATTTCATCAATTCTGGGGGCAATCAACTTCATTACCACAATTATTAACATGA
AACCTCCCGCTATTTCTCAGTACCAAACGCCCCTTTTCGTCTGATCTGTTCTCATCACTG
CAGTCCTTCTTCTCCTATCCCTGCCCGTCCTTGCAGCCGGAATCACTATGCTTTTAACAG
ACCGAAACTTAAACACCACTTTCTTCGACCCAGCAGGGGGTGGAGACCCAATTCTTTACC
AACACTTA
>Gasterosteus sp. Spercheios River FFMBH725-14
CTTTAAGCCTTCTAATTCGAGCTGAACTAAGTCAACCCGGAGCTCTCCTTGGAGACGACC
AAATTTATAACGTAATTGTTACAGCCCATGCTTTCGTAATAATCTTCTTTATAGTTATAC
CAATCATGATCGGAGGCTTTGGCAACTGACTTATCCCCCTAATGATCGGAGCCCCCGATA
TAGCATTTCCACGAATAAACAACATGAGCTTCTGATTGCTCCCACCCTCTTTCTTACTTC
TCCTTGCCTCTTCAGGGGTTGAAGCTGGTGCAGGGACAGGGTGAACAGTTTATCCACCCC
TCTCTGGGAACCTCGCCCATGCAGGTGCTTCAGTCGACCTAACAATCTTTTCACTTCATC
TTGCAGGTATTTCATCAATTCTGGGGGCAATCAACTTCATTACCACAATTATTAACATGA
AACCTCCCGCTATTTCTCAGTACCAAACGCCCCTTTTCGTCTGATCTGTTCTCATCACTG
CAGTCCTTCTTCTCCTATCCCTGCCCGTCCTTGCAGCCGGAATCACTATGCTTTTAACAG
ACCGAAACTTAAACACCACTTTCTTCGACCCAGCAGGGGGTGGAGACCCAATTCTTTACC
AACACTTA
>Gasterosteus sp. Pamisos River FFMBH842-14
CTTTAAGCCTTCTAATTCGAGCTGAATTAAGTCAACCCGGAGCTCTCCTTGGAGACGACC
AAATTTATAACGTAATTGTTACAGCCCATGCTTTCGTAATAATCTTCTTTATAGTTATAC
CAATCATGATCGGAGGCTTTGGCAACTGACTTATCCCCCTAATGATCGGAGCCCCCGATA
TAGCATTTCCACGAATAAACAATATGAGCTTCTGATTGCTCCCACCCTCTTTCTTACTTC
TCCTTGCCTCTTCAGGGGTTGAAGCTGGTGCAGGGACAGGGTGAACAGTTTATCCACCCC
TCTCTGGGAACCTCGCCCATGCAGGTGCTTCAGTCGACCTAACAATCTTTTCACTTCATC
TTGCAGGAATTTCGTCAATTCTGGGGGCAATCAACTTCATTACCACAATTATTAACATGA
AACCTCCCGCTATTTCTCAGTACCAAACGCCCCTTTTCGTCTGATCTGTTCTCATCACTG
CAGTCCTTCTTCTCCTATCCCTGCCCGTCCTTGCAGCCGGAATCACTATGCTTTTAACAG
ACCGAAACTTAAACACCACTTTCTTCGACCCAGCAGGGGGTGGAGACCCAATTCTTTACC
AACACTTA
>Gasterosteus sp. Louros River GFFB323-18
CTTTAAGCCTTCTAATTCGAGCTGAGTTAAGTCAACCCGGAGCTCTCCTTGGAGACGACC
AAATTTATAACGTAATTGTTACAGCCCATGCTTTCGTAATAATCTTCTTTATAGTTATAC
CAATCATGATCGGAGGCTTTGGCAACTGACTTATCCCCCTAATGATCGGAGCCCCCGATA
TAGCATTTCCACGAATAAACAACATGAGCTTCTGATTGCTCCCACCCTCTTTCTTACTTC
TCCTTGCCTCTTCAGGGGTTGAAGCTGGTGCAGGGACAGGGTGAACAGTTTATCCACCCC
TCTCTGGAAACCTCGCCCATGCAGGTGCTTCAGTCGACCTAACAATCTTTTCACTTCATC
TTGCAGGTATTTCATCAATTCTGGGGGCAATCAACTTCATTACCACAATTATTAACATGA
AACCTCCCGCTATTTCTCAGTACCAAACGCCCCTTTTCGTCTGATCTGTTCTCATCACTG
CAGTCCTTCTTCTCCTATCCCTGCCCGTCCTTGCAGCCGGAATCACTATGCTTTTAACAG
ACCGAAACTTAAACACCACTTTCTTCGACCCAGCAGGGGGTGGAGACCCAATTCTTTACC
AACACTTA
>Gobio bulgaricus Doirani Lake GRFRF078-08
CTTTAAGCCTCCTCATTCGAGCTGAGCTGAGCCAACCTGGCTCACTTCTAGGTGATGACC
AAATTTATAATGTAATCGTCACTGCCCACGCCTTCGTAATAATTTTCTTTATAGTAATAC
CAATTCTCATTGGAGGGTTTGGAAACTGGCTTGTACCACTAATAATTGGGGCCCCAGACA
TGGCGTTCCCACGAATAAACAACATAAGCTTCTGACTTCTACCCCCATCATTTCTTCTAT
TACTAGCCTCTTCAGGAGTCGAGGCTGGAGCGGGCACAGGGTGAACAGTGTATCCTCCAC
TATCAGGCAATCTTGCCCATGCAGGAGCCTCAGTAGACCTCACTATTTTCTCACTACATC
TAGCAGGTGTTTCATCAATTTTAGGGGCTATCAATTTTATTACCACCACTATTAACATGA
AACCCCCAGCCATCTCACAGTATCAAACCCCCCTATTCGTATGGTCAGTACTTGTAACAG
CGGTACTTCTACTTCTTTCACTTCCAGTTCTGGCTGCCGGAATTACAATGCTTCTTACAG
ACCGTAATCTTAATACTACATTCTTTGACCCGGCAGGGGGAGGAGACCCAATCCTTTACC
AACACCTA
>Gobio bulgaricus Doirani Lake GRFRF079-08
CTTTAAGCCTCCTCATTCGAGCTGAGCTGAGCCAACCTGGCTCACTTCTAGGTGATGACC
AAATTTATAATGTAATCGTCACTGCCCACGCCTTCGTAATAATTTTCTTTATAGTAATAC
CAATTCTCATTGGAGGGTTTGGAAACTGGCTTGTACCACTAATAATTGGGGCCCCAGACA
TGGCGTTCCCACGAATAAACAACATAAGCTTCTGACTTCTACCCCCATCATTTCTTCTAT
TACTAGCCTCTTCAGGAGTCGAGGCTGGAGCGGGCACAGGGTGAACAGTGTATCCTCCAC
TATCAGGCAATCTTGCCCATGCAGGAGCCTCAGTAGACCTCACTATTTTCTCACTACATC
TAGCAGGTGTTTCATCAATTTTAGGGGCTATCAATTTTATTACCACCACTATTAACATGA
AACCCCCAGCCATCTCACAGTATCAAACCCCCCTATTCGTATGGTCAGTACTTGTAACAG
CGGTACTTCTACTTCTTTCACTTCCAGTTCTGGCTGCCGGAATTACAATGCTTCTTACAG
ACCGTAATCTTAATACTACATTCTTTGACCCGGCAGGGGGAGGAGACCCAATCCTTTACC
AACACCTA
>Gobio bulgaricus Doirani Lake GRFRF080-08
CTTTAAGCCTCCTCATTCGAGCTGAGCTGAGCCAACCTGGCTCACTTCTAGGTGATGACC
AAATTTATAATGTAATCGTCACTGCCCACGCCTTCGTAATAATTTTCTTTATAGTAATAC
CAATTCTCATTGGAGGGTTTGGAAACTGGCTTGTACCACTAATAATTGGGGCCCCAGACA
TGGCGTTCCCACGAATAAACAACATAAGCTTCTGACTTCTACCCCCATCATTTCTTCTAT
TACTAGCCTCTTCAGGAGTCGAGGCTGGAGCGGGCACAGGGTGAACAGTGTATCCTCCAC
TATCAGGCAATCTTGCCCATGCAGGAGCCTCAGTAGACCTCACTATTTTCTCACTACATC
TAGCAGGTGTTTCATCAATTTTAGGGGCTATCAATTTTATTACCACCACTATTAACATGA
AACCCCCAGCCATCTCACAGTATCAAACCCCCCTATTCGTATGGTCAGTACTTGTAACAG
CGGTACTTCTACTTCTTTCACTTCCAGTTCTGGCTGCCGGAATTACAATGCTTCTTACAG
ACCGTAATCTTAATACTACATTCTTTGACCCGGCAGGGGGAGGAGACCCAATCCTTTACC
AACACCTA
>Gobio bulgaricus Axios River GFFB112-18
CTTTAAGCCTCCTCATTCGAGCTGAGCTGAGCCAACCTGGCTCACTTCTAGGTGATAACC
AAATTTATAATGTAATCGTCACTGCCCACGCCTTCGTAATAATTTTCTTTATAGTAATAC
CAATTCTCATTGGAGGGTTTGGAAACTGGCTTGTACCACTAATAATTGGGGCCCCAGACA
TGGCGTTCCCACGAATAAACAACATAAGCTTCTGACTTCTACCCCCATCATTTCTTCTAT
TACTAGCCTCTTCAGGAGTCGAGGCTGGAGCGGGCACAGGGTGAACAGTGTATCCCCCAC
TATCAGGCAATCTTGCCCATGCAGGAGCCTCAGTAGACCTCACTATTTTCTCACTACATC
TAGCAGGTGTTTCATCAATTTTAGGGGCTATCAATTTTATTACCACCACTATTAACATGA
AACCCCCAGCCATCTCACAGTATCAAACCCCCCTATTCGTATGGTCAGTACTTGTAACAG
CGGTACTTCTACTTCTTTCACTTCCAGTTCTGGCTGCCGGAATTACAATGCTTCTTACAG
ACCGTAATCTTAATACTACATTCTTTGACCCGGCAGGGGGAGGAGACCCAATCCTTTACC
AACACCTA
>Gobio bulgaricus Axios River GFFB138-18
CTTTAAGCCTCCTCATTCGAGCTGAGCTGAGCCAACCTGGCTCACTTCTAGGTGATGACC
AAATTTATAATGTAATCGTCACTGCCCACGCCTTCGTAATAATTTTCTTTATAGTAATAC
CAATTCTCATTGGAGGGTTTGGAAACTGGCTTGTACCACTAATAATTGGGGCCCCAGACA
TGGCGTTCCCACGAATAAACAACATAAGCTTCTGACTTCTACCCCCATCATTTCTTCTAT
TACTAGCCTCTTCAGGAGTCGAGGCTGGAGCGGGCACAGGGTGAACAGTGTATCCCCCAC
TATCAGGCAATCTTGCCCATGCAGGAGCCTCAGTAGACCTCACTATTTTCTCACTACATC
TAGCAGGTGTTTCATCAATTTTAGGGGCTATCAATTTTATTACCACCACTATTAACATGA
AACCCCCAGCCATCTCACAGTATCAAACCCCCCTATTCGTATGGTCAGTACTTGTAACAG
CGGTACTTCTACTTCTTTCACTTCCAGTTCTGGCTGCCGGAATTACAATGCTTCTTACAG
ACCGTAATCTTAATACTACATTCTTTGACCCGGCAGGGGGAGGAGACCCAATCCTTTACC
AACACCTA
>Gobio bulgaricus Axios River GFFB110-18
CTTTAAGCCTCCTCATTCGAGCTGAGCTGAGCCAACCTGGCTCACTTCTAGGTGATGACC
AAATTTATAATGTAATCGTCACTGCCCACGCCTTCGTAATAATTTTCTTTATAGTAATAC
CAATTCTCATTGGAGGGTTTGGAAACTGGCTTGTACCACTAATAATTGGGGCCCCAGACA
TGGCGTTCCCACGAATAAACAACATAAGCTTCTGACTTCTACCCCCATCATTTCTTCTAT
TACTAGCCTCTTCAGGAGTCGAGGCTGGAGCGGGCACAGGGTGAACAGTGTATCCCCCAC
TATCAGGCAATCTTGCCCATGCAGGAGCCTCAGTAGACCTCACTATTTTCTCACTACATC
TAGCAGGTGTTTCATCAATTTTAGGGGCTATCAATTTTATTACCACCACTATTAACATGA
AACCCCCAGCCATCTCACAGTATCAAACCCCCCTATTCGTATGGTCAGTACTTGTAACAG
CGGTACTTCTACTTCTTTCACTTCCAGTTCTGGCTGCCGGAATTACAATGCTTCTTACAG
ACCGTAATCTTAATACTACATTCTTTGACCCGGCAGGGGGAGGAGACCCAATCCTTTACC
AACACCTA
>Gobio bulgaricus Axios River GFFB136-18
CTTTAAGCCTCCTCATTCGAGCTGAGCTGAGCCAACCTGGCTCACTTCTAGGTGATGACC
AAATTTATAATGTAATCGTCACTGCCCACGCCTTCGTAATAATTTTCTTTATAGTAATAC
CAATTCTCATTGGAGGGTTTGGAAACTGGCTTGTACCACTAATAATTGGGGCCCCAGACA
TGGCGTTCCCACGAATAAACAACATAAGCTTCTGACTTCTACCCCCATCATTTCTTCTAT
TACTAGCCTCTTCAGGAGTCGAGGCTGGAGCGGGCACAGGGTGAACAGTGTATCCTCCAC
TATCAGGCAATCTTGCCCATGCAGGAGCCTCAGTAGACCTCACTATTTTCTCACTACATC
TAGCAGGTGTTTCATCAATTTTAGGGGCTATCAATTTTATTACCACCACTATTAACATGA
AACCCCCAGCCATCTCACAGTATCAAACCCCCCTATTCGTATGGTCAGTACTTGTAACAG
CGGTACTTCTACTTCTTTCACTTCCAGTTCTGGCTGCCGGAATTACAATGCTTCTTACAG
ACCGTAATCTTAATACTACATTCTTTGACCCGGCAGGGGGAGGAGACCCAATCCTTTACC
AACACCTA
>Gobio bulgaricus Axios River GFFB137-18
CTTTAAGCCTCCTCATTCGAGCTGAGCTGAGCCAACCTGGCTCACTTCTAGGTGATGACC
AAATTTATAATGTAATCGTCACTGCCCACGCCTTCGTAATAATTTTCTTTATAGTAATAC
CAATTCTCATTGGAGGGTTTGGAAACTGGCTTGTACCACTAATAATTGGGGCCCCAGACA
TGGCGTTCCCACGAATAAACAACATAAGCTTCTGACTTCTACCCCCATCATTTCTTCTAT
TACTAGCCTCTTCAGGAGTCGAGGCTGGAGCGGGCACAGGGTGAACAGTGTATCCTCCAC
TATCAGGCAATCTTGCCCATGCAGGAGCCTCAGTAGACCTCACTATTTTCTCACTACATC
TAGCAGGTGTTTCATCAATTTTAGGGGCTATCAATTTTATTACCACCACTATTAACATGA
AACCCCCAGCCATCTCACAGTATCAAACCCCCCTATTCGTATGGTCAGTACTTGTAACAG
CGGTACTTCTACTTCTTTCACTTCCAGTTCTGGCTGCCGGAATTACAATGCTTCTTACAG
ACCGTAATCTTAATACTACATTCTTTGACCCGGCAGGGGGAGGAGACCCAATCCTTTACC
AACACCTA
>Gobio bulgaricus Axios River GFFB115-18
CTTTAAGCCTCCTCATTCGAGCTGAGCTGAGCCAACCTGGCTCACTTCTAGGTGATGACC
AAATTTATAATGTAATCGTCACTGCCCACGCCTTCGTAATAATTTTCTTTATAGTAATAC
CAATTCTCATTGGAGGGTTTGGAAACTGGCTTGTACCACTAATAATTGGGGCCCCAGACA
TGGCGTTCCCACGAATAAACAACATAAGCTTCTGACTTCTACCCCCATCATTTCTTCTAT
TACTAGCCTCTTCAGGAGTCGAGGCTGGAGCGGGCACAGGGTGAACAGTGTATCCTCCAC
TATCAGGCAATCTTGCCCATGCAGGAGCCTCAGTAGACCTCACTATTTTCTCACTACATC
TAGCAGGTGTTTCATCAATTTTAGGGGCTATCAATTTTATTACCACCACTATTAACATGA
AACCCCCAGCCATCTCACAGTATCAAACCCCCCTATTCGTATGGTCAGTACTTGTAACAG
CGGTACTTCTACTTCTTTCACTTCCAGTTCTGGCTGCCGGAATTACAATGCTTCTTACAG
ACCGTAATCTTAATACTACATTCTTTGACCCGGCAGGGGGAGGAGACCCAATCCTTTACC
AACACCTA
>Gobio bulgaricus Axios River GFFB114-18
CTTTAAGCCTCCTCATTCGAGCTGAGCTGAGCCAACCTGGCTCACTTCTAGGTGATGACC
AAATTTATAATGTAATCGTCACTGCCCACGCCTTCGTAATAATTTTCTTTATAGTAATAC
CAATTCTCATTGGAGGGTTTGGAAACTGGCTTGTACCACTAATAATTGGGGCCCCAGACA
TGGCGTTCCCACGAATAAACAACATAAGCTTCTGACTTCTACCCCCATCATTTCTTCTAT
TACTAGCCTCTTCAGGAGTCGAGGCTGGAGCGGGCACAGGGTGAACAGTGTATCCTCCAC
TATCAGGCAATCTTGCCCATGCAGGAGCCTCAGTAGACCTCACTATTTTCTCACTACATC
TAGCAGGTGTTTCATCAATTTTAGGGGCTATCAATTTTATTACCACCACTATTAACATGA
AACCCCCAGCCATCTCACAGTATCAAACCCCCCTATTCGTATGGTCAGTACTTGTAACAG
CGGTACTTCTACTTCTTTCACTTCCAGTTCTGGCTGCCGGAATTACAATGCTTCTTACAG
ACCGTAATCTTAATACTACATTCTTTGACCCGGCAGGGGGAGGAGACCCAATCCTTTACC
AACACCTA
>Gobio bulgaricus Axios River GFFB111-18
CTTTAAGCCTCCTCATTCGAGCTGAGCTGAGCCAACCTGGCTCACTTCTAGGTGATGACC
AAATTTATAATGTAATCGTCACTGCCCACGCCTTCGTAATAATTTTCTTTATAGTAATAC
CAATTCTCATTGGAGGGTTTGGAAACTGGCTTGTACCACTAATAATTGGGGCCCCAGACA
TGGCGTTCCCACGAATAAACAACATAAGCTTCTGACTTCTACCCCCATCATTTCTTCTAT
TACTAGCCTCTTCAGGAGTCGAGGCTGGAGCGGGCACAGGGTGAACAGTGTATCCTCCAC
TATCAGGCAATCTTGCCCATGCAGGAGCCTCAGTAGACCTCACTATTTTCTCACTACATC
TAGCAGGTGTTTCATCAATTTTAGGGGCTATCAATTTTATTACCACCACTATTAACATGA
AACCCCCAGCCATCTCACAGTATCAAACCCCCCTATTCGTATGGTCAGTACTTGTAACAG
CGGTACTTCTACTTCTTTCACTTCCAGTTCTGGCTGCCGGAATTACAATGCTTCTTACAG
ACCGTAATCTTAATACTACATTCTTTGACCCGGCAGGGGGAGGAGACCCAATCCTTTACC
AACACCTA
>Gobio bulgaricus Axios River GFFB113-18
CTTTAAGCCTCCTCATTCGAGCTGAGCTGAGCCAACCTGGCTCACTTCTAGGTGATGACC
AAATTTATAATGTAATCGTCACTGCCCACGCCTTCGTAATAATTTTCTTTATAGTAATAC
CAATTCTCATTGGAGGGTTTGGAAACTGGCTTGTACCACTAATAATTGGGGCCCCAGACA
TGGCGTTCCCACGAATAAACAACATAAGCTTCTGACTTCTACCCCCATCATTTCTTCTAT
TACTAGCCTCTTCAGGAGTCGAGGCTGGAGCGGGCACAGGGTGAACAGTGTATCCTCCAC
TATCAGGCAATCTTGCCCATGCAGGAGCCTCAGTAGACCTCACTATTTTCTCACTACATC
TAGCAGGTGTTTCATCAATTTTAGGGGCTATCAATTTTATTACCACCACTATTAACATGA
AACCCCCAGCCATCTCACAGTATCAAACCCCCCTATTCGTATGGTCAGTACTTGTAACAG
CGGTACTTCTACTTCTTTCACTTCCAGTTCTGGCTGCCGGAATTACAATGCTTCTTACAG
ACCGTAATCTTAATACTACATTCTTTGACCCGGCAGGGGGAGGAGACCCAATCCTTTACC
AACACCTA
>Gobio feraeensis Pineios River (Thessaly) FFMBH479-14
CTTTAAGCCTCCTCATTCGAGCTGAGCTGAGTCAACCTGGCTCACTTCTAGGTGATGACC
AAATTTATAATGTAATCGTCACTGCCCACGCCTTCGTAATAATTTTCTTTATAGTAATAC
CAATTCTCATTGGAGGGTTTGGAAACTGGCTTGTACCACTAATAATTGGAGCCCCAGACA
TGGCGTTCCCACGAATAAACAACATAAGCTTCTGACTTCTACCCCCATCATTTCTTCTAT
TATTAGCCTCTTCAGGAGTCGAGGCTGGAGCGGGTACAGGGTGAACAGTCTATCCCCCAC
TATCAGGCAATCTTGCCCATGCAGGAGCCTCAGTAGACCTAACGATTTTCTCCCTGCATC
TAGCAGGTGTCTCATCAATTTTAGGGGCTATCAATTTTATTACCACCACTATTAACATGA
AACCCCCAGCCATCTCACAATATCAAACCCCCCTATTCGTATGGTCAGTACTTGTAACAG
CGGTACTTCTACTTCTTTCACTTCCAGTTCTGGCTGCCGGAATTACAATGCTTCTTACAG
ACCGTAATCTTAATACCACATTCTTTGACCCGGCAGGAGGAGGAGACCCAATCCTTTACC
AACACCTC
>Gobio feraeensis Pineios River (Thessaly) FFMBH483-14
CTTTAAGCCTCCTCATTCGAGCTGAGCTGAGTCAACCTGGCTCACTTCTAGGTGATGACC
AAATTTATAATGTAATCGTCACTGCCCACGCCTTCGTAATAATTTTCTTTATAGTAATAC
CAATTCTCATTGGAGGGTTTGGAAACTGGCTTGTACCACTAATAATTGGAGCCCCAGACA
TGGCGTTCCCACGAATAAACAACATAAGCTTCTGACTTCTACCCCCATCATTTCTTCTAT
TATTAGCCTCTTCAGGAGTCGAGGCTGGAGCGGGTACAGGGTGAACAGTCTATCCCCCAC
TATCAGGCAATCTTGCCCATGCAGGAGCCTCAGTAGACCTAACGATTTTCTCCCTGCATC
TAGCAGGTGTCTCATCAATTTTAGGGGCTATCAATTTTATTACCACCACTATTAACATGA
AACCCCCAGCCATCTCACAATATCAAACCCCCCTATTCGTATGGTCAGTACTTGTAACAG
CGGTACTTCTACTTCTTTCACTTCCAGTTCTGGCTGCCGGAATTACAATGCTTCTTACAG
ACCGTAATCTTAATACCACATTCTTTGACCCGGCAGGAGGAGGAGACCCAATCCTTTACC
AACACCTC
>Gobio feraeensis Pineios River (Thessaly) FFMBH484-14
CTTTAAGCCTCCTCATTCGAGCTGAGCTGAGTCAACCTGGCTCACTTCTAGGTGATGACC
AAATTTATAATGTAATCGTCACTGCCCACGCCTTCGTAATAATTTTCTTTATAGTAATAC
CAATTCTCATTGGAGGGTTTGGAAACTGGCTTGTACCACTAATAATTGGAGCCCCAGACA
TGGCGTTCCCACGAATAAACAACATAAGCTTCTGACTTCTACCCCCATCATTTCTTCTAT
TATTAGCCTCTTCAGGAGTCGAGGCTGGAGCGGGTACAGGGTGAACAGTCTATCCCCCAC
TATCAGGCAATCTTGCCCATGCAGGAGCCTCAGTAGACCTAACGATTTTCTCCCTGCATC
TAGCAGGTGTCTCATCAATTTTAGGGGCTATCAATTTTATTACCACCACTATTAACATGA
AACCCCCAGCCATCTCACAATATCAAACCCCCCTATTCGTATGGTCAGTACTTGTAACAG
CGGTACTTCTACTTCTTTCACTTCCAGTTCTGGCTGCCGGAATTACAATGCTTCTTACAG
ACCGTAATCTTAATACCACATTCTTTGACCCGGCAGGAGGAGGAGACCCAATCCTTTATC
AACACCTC
>Gobio feraeensis Pineios River (Thessaly) FFMBH485-14
CTTTAAGCCTCCTCATTCGAGCTGAGCTGAGTCAACCTGGCTCACTTCTAGGTGATGACC
AAATTTACAATGTAATCGTCACTGCCCACGCCTTCGTAATAATTTTCTTTATAGTAATAC
CAATTCTCATTGGAGGGTTTGGAAACTGGCTTGTACCACTAATAATTGGAGCCCCAGACA
TGGCGTTCCCACGAATAAACAACATAAGCTTCTGACTTCTACCCCCATCATTTCTTCTAT
TATTAGCCTCTTCAGGAGTCGAGGCTGGAGCGGGTACAGGGTGAACAGTCTATCCCCCAC
TATCAGGCAATCTTGCCCATGCAGGAGCCTCAGTAGACCTCACGATTTTCTCCCTGCATC
TAGCAGGTGTCTCATCAATTTTAGGGGCTATCAATTTTATTACCACCACTATTAACATGA
AACCCCCAGCCATCTCACAATATCAAACCCCCCTATTCGTATGGTCAGTACTTGTAACAG
CGGTACTTCTACTTCTTTCACTTCCAGTTCTGGCTGCCGGAATTACAATGCTTCTTACAG
ACCGTAATCTTAATACCACATTCTTTGACCCGGCAGGAGGAGGAGACCCAATCCTTTACC
AACACCTC
>Gobio feraeensis Pineios River (Thessaly) FFMBH486-14
CTTTAAGCCTCCTCATTCGAGCTGAGCTGAGTCAACCTGGCTCACTTCTAGGTGATGACC
AAATTTATAATGTAATCGTCACTGCCCACGCCTTCGTAATAATTTTCTTTATAGTAATAC
CAATTCTCATTGGAGGGTTTGGAAACTGGCTTGTACCACTAATAATTGGAGCCCCAGACA
TGGCGTTCCCACGAATAAACAACATAAGCTTCTGACTTCTACCCCCATCATTTCTTCTAT
TATTAGCCTCTTCAGGAGTCGAGGCTGGAGCGGGTACAGGGTGAACAGTCTATCCCCCAC
TATCAGGCAATCTTGCCCATGCAGGAGCCTCAGTAGACCTAACGATTTTCTCCCTGCATC
TAGCAGGTGTCTCATCAATTTTAGGGGCTATCAATTTTATTACCACCACTATTAACATGA
AACCCCCAGCCATCTCACAATATCAAACCCCCCTATTCGTATGGTCAGTACTTGTAACAG
CGGTACTTCTACTTCTTTCACTTCCAGTTCTGGCTGCCGGAATTACAATGCTTCTTACAG
ACCGTAATCTTAATACCACATTCTTTGACCCGGCAGGAGGAGGAGACCCAATCCTTTACC
AACACCTC
>Gobio feraeensis Pineios River (Thessaly) FFMBH487-14
CTTTAAGCCTCCTCATTCGAGCTGAGCTGAGTCAACCTGGCTCACTTCTAGGTGATGACC
AAATTTATAATGTAATCGTCACTGCCCACGCCTTCGTAATAATTTTCTTTATAGTAATAC
CAATTCTCATTGGAGGGTTTGGAAACTGGCTTGTACCACTAATAATTGGAGCCCCAGACA
TGGCGTTCCCACGAATAAACAACATAAGCTTCTGACTTCTACCCCCATCATTTCTTCTAT
TATTAGCCTCTTCAGGAGTCGAGGCTGGAGCGGGTACAGGGTGAACAGTCTATCCCCCAC
TATCAGGCAATCTTGCCCATGCAGGAGCCTCAGTAGACCTAACGATTTTCTCCCTGCATC
TAGCAGGTGTCTCATCAATTTTAGGGGCTATCAATTTTATTACCACCACTATTAACATGA
AACCCCCAGCCATCTCACAATATCAAACCCCCCTATTCGTATGGTCAGTACTTGTAACAG
CGGTACTTCTACTTCTTTCACTTCCAGTTCTGGCTGCCGGAATTACAATGCTTCTTACAG
ACCGTAATCTTAATACCACATTCTTTGACCCGGCAGGAGGAGGAGACCCAATCCTTTACC
AACACCTC
>Gobio feraeensis Pineios River (Thessaly) FFMBH488-14
CTTTAAGCCTCCTCATTCGAGCTGAGCTGAGTCAACCTGGCTCACTTCTAGGTGATGACC
AAATTTATAATGTAATCGTCACTGCCCACGCCTTCGTAATAATTTTCTTTATAGTAATAC
CAATTCTCATTGGAGGGTTTGGAAACTGGCTTGTACCACTAATAATTGGAGCCCCAGACA
TGGCGTTCCCACGAATAAACAACATAAGCTTCTGACTTCTACCCCCATCATTTCTTCTAT
TATTAGCCTCTTCAGGAGTCGAGGCTGGAGCGGGTACAGGGTGAACAGTCTATCCCCCAC
TATCAGGCAATCTTGCCCATGCAGGAGCCTCAGTAGACCTAACGATTTTCTCCCTGCATC
TAGCAGGTGTCTCATCAATTTTAGGGGCTATCAATTTTATTACCACCACTATTAACATGA
AACCCCCAGCCATCTCACAATATCAAACCCCCCTATTCGTATGGTCAGTACTTGTAACAG
CGGTACTTCTACTTCTTTCACTTCCAGTTCTGGCTGCCGGAATTACAATGCTTCTTACAG
ACCGTAATCTTAATACCACATTCTTTGACCCGGCAGGAGGAGGAGACCCAATCCTTTACC
AACACCTC
>Gobio skadarensis Aoos River GFFB383-18
CTTTAAGCCTCCTCATTCGAGCTGAGCTGAGCCAACCTGGCTCACTTCTAGGTGATGATC
AAATTTATAATGTAATCGTTACTGCCCACGCCTTCGTAATAATTTTCTTTATAGTAATAC
CAATTCTCATCGGAGGGTTTGGAAACTGGCTTGTACCACTAATAATTGGAGCACCAGACA
TGGCGTTCCCACGAATAAATAACATAAGCTTCTGACTTCTCCCCCCATCATTTCTTCTAT
TGCTAGCCTCTTCAGGAGTCGAGGCTGGAGCTGGCACAGGGTGAACAGTCTATCCCCCCT
TATCAGGCAATCTTGCCCATGCAGGAGCCTCGGTAGACCTCACGATTTTCTCACTACATC
TAGCAGGTGTTTCATCAATTTTAGGGGCTATCAATTTTATTACCACCACTATTAACATGA
AACCCCCAGCCATCTCACAATATCAAACTCCCCTATTTGTATGGTCAGTACTTGTAACAG
CGGTACTTCTTCTTCTTTCACTTCCAGTTCTGGCTGCCGGAATTACAATGCTTCTTACAG
ACCGTAATCTTAATACTACATTCTTTGACCCGGCAGGGGGAGGAGACCCAATCCTTTACC
AGCACCTA
>Gobio skadarensis Aoos River GFFB386-18
CTTTAAGCCTCCTCATTCGAGCTGAGCTGAGCCAACCTGGCTCACTTCTAGGTGATGATC
AAATTTATAATGTAATCGTTACTGCCCACGCCTTCGTAATAATTTTCTTTATAGTAATAC
CAATTCTCATCGGAGGGTTTGGAAACTGGCTTGTACCACTAATAATTGGAGCACCAGACA
TGGCGTTCCCACGAATAAATAACATAAGCTTCTGACTTCTCCCCCCATCATTTCTTCTAT
TGCTAGCCTCTTCAGGAGTCGAGGCTGGAGCTGGCACAGGGTGAACAGTCTATCCCCCCT
TATCAGGCAATCTTGCCCATGCAGGAGCCTCGGTAGACCTCACGATTTTCTCACTACATC
TAGCAGGTGTTTCATCAATTTTAGGGGCTATCAATTTTATTACCACCACTATTAACATGA
AACCCCCAGCCATCTCACAATATCAAACTCCCCTATTTGTATGGTCAGTACTTGTAACAG
CGGTACTTCTTCTTCTTTCACTTCCAGTTCTGGCTGCCGGAATTACAATGCTTCTTACAG
ACCGTAATCTTAATACTACATTCTTTGACCCGGCAGGGGGAGGAGACCCAATCCTTTACC
AGCACCTA
>Gobio feraeensis Montenegro FFMBH1763-14
CTTTAAGCCTCCTCATTCGAGCTGAGCTGAGCCAACCTGGCTCACTTCTAGGTGATGATC
AAATTTATAATGTAATCGTTACTGCCCACGCCTTCGTAATAATTTTCTTTATAGTAATAC
CAATTCTCATCGGAGGGTTTGGAAACTGGCTTGTACCACTAATAATTGGAGCACCAGACA
TGGCGTTCCCACGAATAAATAACATAAGCTTCTGACTTCTCCCCCCATCATTTCTTCTAT
TACTAGCCTCTTCAGGAGTCGAGGCTGGAGCTGGCACAGGGTGAACAGTCTATCCCCCCT
TATCAGGCAATCTTGCCCATGCAGGAGCCTCGGTAGACCTCACGATTTTCTCACTACATC
TAGCAGGTGTTTCATCAATTTTAGGGGCTATCAATTTTATTACCACCACTATTAACATGA
AACCCCCAGCCATTTCACAATATCAAACTCCCCTATTTGTATGGTCAGTACTTGTAACAG
CGGTACTTCTTCTTCTTTCACTTCCAGTTCTGGCTGCCGGAATTACGATGCTTCTTACAG
ACCGTAATCTTAATACTACATTCTTTGACCCGGCAGGGGGAGGAGACCCAATCCTTTACC
AACACCTA
>Gobio skadarensis Montenegro FFMBH1824-14
CTTTAAGCCTCCTCATTCGAGCTGAGCTGAGCCAACCTGGCTCACTTCTAGGTGATGATC
AAATTTATAATGTAATCGTTACTGCCCACGCCTTCGTAATAATTTTCTTTATAGTAATAC
CAATTCTCATCGGAGGGTTTGGAAACTGGCTTGTACCACTAATAATTGGAGCACCAGACA
TGGCGTTCCCACGAATAAATAACATAAGCTTCTGACTTCTCCCCCCATCATTTCTTCTAT
TACTAGCCTCTTCAGGAGTCGAGGCTGGAGCTGGCACAGGGTGAACAGTCTATCCCCCCT
TATCAGGCAATCTTGCCCATGCAGGAGCCTCGGTAGACCTCACGATTTTCTCACTACATC
TAGCAGGTGTTTCATCAATTTTAGGGGCTATCAATTTTATTACCACCACTATTAACATGA
AACCCCCAGCCATTTCACAATATCAAACTCCCCTATTTGTATGGTCAGTACTTGTAACAG
CGGTACTTCTTCTTCTTTCACTTCCAGTTCTGGCTGCCGGAATTACGATGCTTCTTACAG
ACCGTAATCTTAATACTACATTCTTTGACCCGGCAGGGGGAGGAGACCCAATCCTTTACC
AACACCTA
>Gobio skadarensis Montenegro FFMBH1825-14
CTTTAAGCCTCCTCATTCGAGCTGAGCTGAGCCAACCTGGCTCACTTCTAGGTGATGATC
AAATTTATAATGTAATCGTTACTGCCCACGCCTTCGTAATAATTTTCTTTATAGTAATAC
CAATTCTCATCGGAGGGTTTGGAAACTGGCTTGTACCACTAATAATTGGAGCACCAGACA
TGGCGTTCCCACGAATAAATAACATAAGCTTCTGACTTCTCCCCCCATCATTTCTTCTAT
TACTAGCCTCTTCAGGAGTCGAGGCTGGAGCTGGCACAGGGTGAACAGTCTATCCCCCCT
TATCAGGCAATCTTGCCCATGCAGGAGCCTCGGTAGACCTCACGATTTTCTCACTACATC
TAGCAGGTGTTTCATCAATTTTAGGGGCTATCAATTTTATTACCACCACTATTAACATGA
AACCCCCAGCCATTTCACAATATCAAACTCCCCTATTTGTATGGTCAGTACTTGTAACAG
CGGTACTTCTTCTTCTTTCACTTCCAGTTCTGGCTGCCGGAATTACGATGCTTCTTACAG
ACCGTAATCTTAATACTACATTCTTTGACCCGGCAGGGGGAGGAGACCCAATCCTTTACC
AACACCTA
>Gobio skadarensis Albania FFMBH1827-14
CTTTAAGCCTCCTCATTCGAGCTGAGCTGAGCCAACCTGGCTCACTTCTAGGTGATGATC
AAATTTATAATGTAATCGTTACTGCCCACGCCTTCGTAATAATTTTCTTTATAGTAATAC
CAATTCTCATCGGAGGGTTTGGAAACTGGCTTGTACCACTAATAATTGGAGCACCAGACA
TGGCGTTCCCACGAATAAATAACATAAGCTTCTGACTTCTCCCCCCATCATTTCTTCTAT
TGCTAGCCTCTTCAGGAGTCGAGGCTGGAGCTGGCACAGGGTGAACAGTCTATCCCCCCT
TATCAGGCAATCTTGCCCATGCAGGAGCCTCGGTAGACCTCACGATTTTCTCACTACATC
TAGCAGGTGTTTCATCAATTTTAGGGGCTATCAATTTTATTACCACCACTATTAACATGA
AACCCCCAGCCATCTCACAATATCAAACTCCCCTATTTGTATGGTCAGTACTTGTAACAG
CGGTACTTCTTCTTCTTTCACTTCCAGTTCTGGCTGCCGGAATTACAATGCTTCTTACAG
ACCGTAATCTTAATACTACATTCTTTGACCCGGCAGGGGGAGGAGACCCAATCCTTTACC
AGCACCTA
>Gobio skadarensis Albania FFMBH1829-14
CTTTAAGCCTCCTCATTCGAGCTGAGCTGAGCCAACCTGGCTCACTTCTAGGTGATGATC
AAATTTATAATGTAATCGTTACTGCCCACGCCTTCGTAATAATTTTCTTTATAGTAATAC
CAATTCTCATCGGAGGGTTTGGAAACTGGCTTGTACCACTAATAATTGGAGCACCAGACA
TGGCGTTCCCACGAATAAATAACATAAGCTTCTGACTTCTCCCCCCATCATTTCTTCTAT
TGCTAGCCTCTTCAGGAGTCGAGGCTGGAGCTGGCACAGGGTGAACAGTCTATCCCCCCT
TATCAGGCAATCTTGCCCATGCAGGAGCCTCGGTAGACCTCACGATTTTCTCACTACATC
TAGCAGGTGTTTCATCAATTTTAGGGGCTATCAATTTTATTACCACCACTATTAACATGA
AACCCCCAGCCATCTCACAATATCAAACTCCCCTATTTGTATGGTCAGTACTTGTAACAG
CGGTACTTCTTCTTCTTTCACTTCCAGTTCTGGCTGCCGGAATTACAATGCTTCTTACAG
ACCGTAATCTTAATACTACATTCTTTGACCCGGCAGGGGGAGGAGACCCAATCCTTTACC
AGCACCTA
>Gobio skadarensis Montenegro FFMBH256-14
CTTTAAGCCTCCTCATTCGAGCTGAGCTGAGCCAACCTGGCTCACTTCTAGGTGATGATC
AAATTTATAATGTAATCGTTACTGCCCACGCCTTCGTAATAATTTTCTTTATAGTAATAC
CAATTCTCATCGGAGGGTTTGGAAACTGGCTTGTACCACTAATAATTGGAGCACCAGACA
TGGCGTTCCCACGAATAAATAACATAAGCTTCTGACTTCTCCCCCCATCATTTCTTCTAT
TACTAGCCTCTTCAGGAGTCGAGGCTGGAGCTGGCACAGGGTGAACAGTCTATCCCCCCT
TATCAGGCAATCTTGCCCATGCAGGAGCCTCGGTAGACCTCACGATTTTCTCACTACATC
TAGCAGGTGTTTCATCAATTTTAGGGGCTATCAATTTTATTACCACCACTATTAACATGA
AACCCCCAGCCATTTCACAATATCAAACTCCCCTATTTGTATGGTCAGTACTTGTAACAG
CGGTACTTCTTCTTCTTTCACTTCCAGTTCTGGCTGCCGGAATTACGATGCTTCTTACAG
ACCGTAATCTTAATACTACATTCTTTGACCCGGCAGGGGGAGGAGACCCAATCCTTTACC
AACACCTA
>Gobio skadarensis Montenegro FFMBH255-14
CTTTAAGCCTCCTCATTCGAGCTGAGCTGAGCCAACCTGGCTCACTTCTAGGTGATGATC
AAATTTATAATGTAATCGTTACTGCCCACGCCTTCGTAATAATTTTCTTTATAGTAATAC
CAATTCTCATCGGAGGGTTTGGAAACTGGCTTGTACCACTAATAATTGGAGCACCAGACA
TGGCGTTCCCACGAATAAATAACATAAGCTTCTGACTTCTCCCCCCATCATTTCTTCTAT
TACTAGCCTCTTCAGGAGTCGAGGCTGGAGCTGGCACAGGGTGAACAGTCTATCCCCCCT
TATCAGGCAATCTTGCCCATGCAGGAGCCTCGGTAGACCTCACGATTTTCTCACTACATC
TAGCAGGTGTTTCATCAATTTTAGGGGCTATCAATTTTATTACCACCACTATTAACATGA
AACCCCCAGCCATTTCACAATATCAAACTCCCCTATTTGTATGGTCAGTACTTGTAACAG
CGGTACTTCTTCTTCTTTCACTTCCAGTTCTGGCTGCCGGAATTACGATGCTTCTTACAG
ACCGTAATCTTAATACTACATTCTTTGACCCGGCAGGGGGAGGAGACCCAATCCTTTACC
AACACCTA
>Gobio bulgaricus Vosvozis River GFFB158-18
CTTTAAGCCTCCTCATTCGAGCTGAGTTGAGCCAACCTGGCTCACTTCTAGGTGATGACC
AAATTTATAATGTAATCGTTACTGCCCACGCCTTCGTAATAATTTTCTTTATAGTAATAC
CAATTCTCATTGGAGGATTTGGAAACTGGCTTGTACCACTAATAATTGGGGCCCCAGACA
TGGCATTCCCACGAATGAATAACATAAGCTTCTGACTTCTCCCCCCATCATTTCTTCTAT
TGCTAGCCTCTTCGGGGGTCGAGGCTGGAGCTGGTACAGGGTGAACAGTTTATCCCCCGC
TATCAGGCAATCTTGCACATGCAGGGGCCTCAGTAGACCTCACGATTTTCTCACTACATC
TAGCAGGTGTCTCATCAATTTTAGGGGCTATCAATTTTATTACCACCACTATTAACATGA
AACCCCCAGCCATCTCCCAATATCAAACTCCCCTATTTGTATGGGCAGTACTTGTAACAG
CGGTACTTCTGCTTCTTTCACTTCCAGTTCTGGCTGCCGGAATTACAATGCTTCTTACAG
ACCGTAATCTTAATACTACATTCTTTGACCCGGCAGGAGGGGGAGACCCAATCCTTTACC
AACACCTA
>Gobio bulgaricus Vosvozis River GFFB159-18
CTTTAAGCCTCCTCATTCGAGCTGAGTTGAGCCAACCTGGCTCACTTCTAGGTGATGACC
AAATTTATAATGTAATCGTTACTGCCCACGCCTTCGTAATAATTTTCTTTATAGTAATAC
CAATTCTCATTGGAGGATTTGGAAACTGGCTTGTACCACTAATAATTGGGGCCCCAGACA
TGGCATTCCCACGAATGAATAACATAAGCTTCTGACTTCTCCCCCCATCATTTCTTCTAT
TGCTAGCCTCTTCGGGGGTCGAGGCTGGAGCTGGTACAGGGTGAACAGTTTATCCCCCGC
TATCAGGCAATCTTGCACATGCAGGGGCCTCAGTAGACCTCACGATTTTCTCACTACATC
TAGCAGGTGTCTCATCAATTTTAGGGGCTATCAATTTTATTACCACCACTATTAACATGA
AACCCCCAGCCATCTCCCAATATCAAACTCCCCTATTTGTATGGGCAGTACTTGTAACAG
CGGTACTTCTGCTTCTTTCACTTCCAGTTCTGGCTGCCGGAATTACAATGCTTCTTACAG
ACCGTAATCTTAATACTACATTCTTTGACCCGGCAGGAGGGGGAGACCCAATCCTTTACC
AACACCTA
>Gobio bulgaricus Vosvozis River GFFB157-18
CTTTAAGCCTCCTCATTCGAGCTGAGTTGAGCCAACCTGGCTCACTTCTAGGTGATGACC
AAATTTATAATGTAATCGTTACTGCCCACGCCTTCGTAATAATTTTCTTTATAGTAATAC
CAATTCTCATTGGAGGATTTGGAAACTGGCTTGTACCACTAATAATTGGGGCCCCAGACA
TGGCATTCCCACGAATGAATAACATAAGCTTCTGACTTCTCCCCCCATCATTTCTTCTAT
TGCTAGCCTCTTCGGGGGTCGAGGCTGGAGCTGGTACAGGGTGAACAGTTTATCCCCCGC
TATCAGGCAATCTTGCACATGCAGGGGCCTCAGTAGACCTCACGATTTTCTCACTACATC
TAGCAGGTGTCTCATCAATTTTAGGGGCTATCAATTTTATTACCACCACTATTAACATGA
AACCCCCAGCCATCTCCCAATATCAAACTCCCCTATTTGTATGGGCAGTACTTGTAACAG
CGGTACTTCTGCTTCTTTCACTTCCAGTTCTGGCTGCCGGAATTACAATGCTTCTTACAG
ACCGTAATCTTAATACTACATTCTTTGACCCGGCAGGAGGGGGAGACCCAATCCTTTACC
AACACCTA
>Gobio bulgaricus Filiouris River GFFB189-18
CTTTAAGCCTCCTCATTCGAGCTGAGTTGAGCCAACCTGGCTCACTTCTAGGTGATGACC
AAATTTATAATGTAATCGTTACTGCCCACGCCTTCGTAATAATTTTCTTTATAGTAATAC
CAATTCTCATTGGAGGATTTGGAAACTGGCTTGTACCACTAATAATTGGGGCCCCAGACA
TGGCATTCCCACGAATGAATAACATAAGCTTCTGACTTCTCCCCCCATCATTTCTTCTAT
TGCTAGCCTCTTCGGGGGTCGAGGCTGGAGCTGGTACAGGGTGAACAGTTTATCCCCCGC
TATCAGGCAATCTTGCACATGCAGGGGCCTCAGTAGACCTCACGATTTTCTCACTACATC
TAGCAGGTGTCTCATCAATTTTAGGGGCTATCAATTTTATTACCACCACTATTAACATGA
AACCCCCAGCCATTTCCCAATATCAAACTCCCCTATTTGTATGGGCAGTACTTGTAACAG
CGGTACTTCTGCTTCTTTCACTTCCAGTTCTGGCTGCCGGAATTACAATGCTTCTTACAG
ACCGTAATCTTAATACTACATTCTTTGACCCGGCAGGAGGGGGAGACCCAATCCTTTACC
AACACCTA
>Gobio bulgaricus Kompsatos River GFFB192-18
CTTTAAGCCTCCTCATTCGAGCTGAGCTGAGCCAACCTGGCTCACTTCTAGGTGATGACC
AAATTTATAATGTAATCGTTACTGCCCACGCCTTCGTAATAATTTTCTTTATAGTAATAC
CAATTCTCATTGGAGGATTTGGAAACTGGCTTGTACCACTAATAATTGGGGCCCCAGACA
TGGCATTCCCACGAATGAATAACATAAGCTTCTGACTTCTCCCCCCATCATTTCTTCTAT
TGCTAGCCTCTTCGGGGGTCGAGGCTGGAGCTGGTACGGGGTGAACAGTTTATCCCCCGC
TATCAGGCAATCTTGCACATGCAGGGGCCTCAGTAGACCTCACGATTTTCTCACTACATC
TAGCAGGTGTCTCATCAATTTTAGGGGCTATCAATTTTATTACCACCACTATTAACATGA
AACCCCCAGCCATCTCCCAATATCAAACTCCCCTATTTGTATGGGCAGTACTTGTAACAG
CGGTACTTCTGCTTCTTTCACTTCCAGTTCTGGCTGCCGGAATTACAATGCTTCTTACAG
ACCGTAATCTTAATACTACATTCTTTGACCCGGCAGGAGGGGGAGACCCAATCCTTTACC
AACACCTA
>Gobio bulgaricus Kosynthos River GFFB252-18
CTTTAAGCCTCCTCATTCGAGCTGAGCTGAGCCAACCTGGCTCACTTCTAGGTGATGACC
AAATTTATAATGTAATCGTTACTGCCCACGCCTTCGTAATAATTTTCTTTATAGTAATAC
CAATTCTCATTGGAGGATTTGGAAACTGGCTTGTACCACTAATAATTGGGGCCCCAGACA
TGGCATTCCCACGAATGAATAACATAAGCTTCTGACTTCTCCCCCCATCATTTCTTCTAT
TGCTAGCCTCTTCGGGGGTCGAGGCTGGAGCTGGTACGGGGTGAACAGTTTATCCCCCGC
TATCAGGCAATCTTGCACATGCAGGGGCCTCAGTAGACCTCACGATTTTCTCACTACATC
TAGCAGGTGTCTCATCAATTTTAGGGGCTATCAATTTTATTACCACCACTATTAACATGA
AACCCCCAGCCATCTCCCAATATCAAACTCCCCTATTTGTATGGGCAGTACTTGTAACAG
CGGTACTTCTGCTTCTTTCACTTCCAGTTCTGGCTGCCGGAATTACAATGCTTCTTACAG
ACCGTAATCTTAATACTACATTCTTTGACCCGGCAGGAGGGGGAGACCCAATCCTTTACC
AACACCTA
>Gobio bulgaricus Kompsatos River GFFB191-18
CTTTAAGCCTCCTCATTCGAGCTGAGTTGAGCCAACCTGGCTCACTTCTAGGTGATGACC
AAATTTATAATGTAATCGTTACTGCCCACGCCTTCGTAATAATTTTCTTTATAGTAATAC
CAATTCTCATTGGAGGATTTGGAAACTGGCTTGTACCACTAATAATTGGGGCCCCAGACA
TGGCATTCCCACGAATGAATAACATAAGCTTCTGACTTCTCCCCCCATCATTTCTTCTAT
TGCTAGCCTCTTCGGGGGTCGAGGCTGGAGCTGGTACAGGGTGAACAGTTTATCCCCCGC
TATCAGGCAATCTTGCACATGCAGGGGCCTCAGTAGACCTCACGATTTTCTCACTACATC
TAGCAGGTGTCTCATCAATTTTAGGGGCTATCAATTTTATTACCACCACTATTAACATGA
AACCCCCAGCCATCTCCCAATATCAAACTCCCCTATTTGTATGGGCAGTACTTGTAACAG
CGGTACTTCTGCTTCTTTCACTTCCAGTTCTGGCTGCCGGAATTACAATGCTTCTTACAG
ACCGTAATCTTAATACTACATTCTTTGACCCGGCAGGAGGGGGAGACCCAATCCTTTACC
AACACCTA
>Gobio bulgaricus Strymon River GFFB307-18
CTTTAAGCCTCCTCATTCGAGCTGAGTTGAGCCAACCTGGCTCACTTCTAGGTGATGACC
AAATTTATAATGTAATCGTTACTGCCCACGCCTTCGTAATAATTTTCTTTATAGTAATAC
CAATTCTCATTGGAGGATTTGGAAACTGGCTTGTACCACTAATAATTGGGGCCCCAGACA
TGGCATTCCCACGAATAAATAACATAAGCTTCTGACTTCTCCCCCCATCATTTCTTCTAT
TGCTAGCCTCTTCGGGGGTCGAGGCTGGAGCTGGTACAGGGTGAACAGTTTATCCCCCGC
TATCAGGCAATCTTGCACATGCAGGGGCCTCAGTAGACCTCACGATTTTCTCACTACATC
TAGCAGGTGTCTCATCAATTTTAGGGGCTATCAATTTTATTACCACCACTATTAACATGA
AACCCCCAGCCATCTCTCAATATCAAACTCCCCTATTTGTATGGGCAGTACTTGTAACAG
CGGTACTTCTGCTTCTTTCGCTTCCAGTTCTGGCTGCCGGAATTACAATGCTTCTTACAG
ACCGTAATCTTAATACTACATTCTTTGACCCGGCAGGAGGGGGAGACCCAATCCTTTACC
AACACCTA
>Gobio bulgaricus Evros River GFFB322-18
CTTTAAGCCTCCTCATTCGAGCTGAATTGAGCCAACCTGGCTCACTTCTAGGTGATGACC
AAATTTATAATGTAATCGTTACTGCCCACGCCTTCGTAATAATTTTCTTTATAGTAATAC
CAATTCTCATTGGAGGATTTGGAAACTGGCTTGTACCACTAATAATTGGGGCCCCAGACA
TGGCATTCCCACGAATAAATAACATAAGCTTCTGACTTCTCCCCCCATCATTTCTTCTAT
TGCTAGCCTCTTCGGGGGTCGAGGCTGGAGCTGGTACAGGGTGAACAGTTTATCCCCCGC
TATCAGGCAATCTTGCGCATGCAGGGGCCTCAGTAGACCTCACGATTTTCTCACTACATC
TAGCAGGTGTCTCATCAATTTTAGGGGCTATCAATTTTATTACCACCACTATTAACATGA
AACCCCCAGCCATCTCCCAATATCAAACTCCCCTATTTGTATGGGCAGTACTTGTAACAG
CGGTACTTCTGCTTCTTTCACTTCCAGTTCTGGCTGCCGGAATTACAATGCTTCTTACAG
ACCGTAATCTTAATACTACATTCTTTGACCCGGCAGGAGGGGGAGACCCAATCCTTTACC
AACACCTA
>Lepomis gibbosus Strymon River FFMBH2708-14
CTTTAAGCCTACTTATTCGAGCAGAGCTCAGTCAACCCGGCGCCCTCCTTGGGGATGACC
AAATTTATAACGTAATTGTTACGGCTCATGCTTTCGTAATAATCTTCTTTATAGTAATAC
CAATTATAATTGGAGGCTTTGGCAACTGACTCGTCCCACTAATAATTGGCGCCCCCGATA
TAGCATTCCCCCGAATGAACAACATAAGTTTTTGACTTCTCCCCCCTTCTTTCCTCCTCC
TTCTCGCCTCCTCTGGGGTCGAAGCGGGGGCTGGCACGGGCTGAACCGTTTATCCCCCTC
TCGCCGGCAACCTAGCCCACGCCGGAGCATCCGTTGATCTCACTATTTTCTCCTTGCATC
TTGCAGGGGTTTCTTCAATTTTAGGGGCAATTAATTTCATCACCACAATCATCAATATAA
AACCCCCTGCCATTTCCCAATACCAGACACCACTGTTTGTCTGGTCCGTATTAATCACTG
CAGTTTTACTTCTGCTCTCCCTCCCAGTCCTTGCTGCAGGGATTACTATGCTCCTCACGG
ATCGCAATCTTAACACCACCTTCTTTGACCCGGCAGGAGGCGGGGATCCCATCCTCTACC
AACATCTGTTT
>Lepomis gibbosus Strymon River FFMBH2709-14
CTTTAAGCCTACTNATTCGAGCAGAGCTCAGTCAACCCGGCGCCCTCCTTGGGGATGACC
AAATTTATAACGTAATTGTTACGGCTCATGCTTTCGTAATAATCTTCTTTATAGTAATAC
CAATTATAATTGGAGGCTTTGGCAACTGACTCGTCCCACTAATAATTGGCGCCCCCGATA
TAGCATTCCCCCGAATGAACAACATAAGTTTTTGACTTCTCCCCCCTTCTTTCCTCCTCC
TTCTCGCCTCCTCTGGGGTCGAAGCGGGGGCTGGCACGGGCTGAACCGTTTATCCCCCTC
TCGCCGGCAACCTAGCCCACGCCGGAGCATCCGTTGATCTCACTATTTTCTCCTTGCATC
TTGCAGGGGTTTCTTCAATTTTAGGGGCAATTAATTTCATCACCACAATCATCAATATAA
AACCCCCTGCCATTTCCCAATACCAGACACCACTGTTTGTCTGGTCCGTATTAATCACTG
CAGTTTTACTTCTGCTCTCCCTCCCAGTCCTTGCTGCAGGGATTACTATGCTCCTCACGG
ATCGCAATCTTAACACCACCTTCTTTGACCCGGCAGGAGGCGGGGATCCCATCCTCTACC
AACATCTGTTT
>Lepomis gibbosus Kerkini Lake GRFRF029-08
CTTTAAGCCTACTTATTCGAGCAGAGCTCAGTCAACCCGGCGCCCTCCTTGGGGATGACC
AAATTTATAACGTAATTGTTACGGCTCATGCTTTCGTAATAATCTTCTTTATAGTAATAC
CAATTATAATTGGAGGCTTTGGCAACTGACTCGTCCCACTAATAATTGGCGCCCCCGATA
TAGCATTCCCCCGAATGAACAACATAAGTTTTTGACTTCTCCCCCCTTCTTTCCTCCTCC
TTCTCGCCTCCTCTGGGGTCGAAGCGGGGGCTGGCACGGGCTGAACCGTTTATCCCCCTC
TCGCCGGCAACCTAGCCCACGCCGGAGCATCCGTTGATCTCACTATTTTCTCCTTGCATC
TTGCAGGGGTTTCTTCAATTTTAGGGGCAATTAATTTCATCACCACAATCATCAATATAA
AACCCCCTGCCATTTCCCAATACCAGACACCACTGTTTGTCTGGTCCGTATTAATCACTG
CAGTTTTACTTCTGCTCTCCCTCCCAGTCCTTGCTGCAGGGATTACTATGCTCCTCACGG
ATCGCAATCTTAACACCACCTTCTTTGACCCGGCAGGAGGCGGGGATCCCATCCTCTACC
AACATCTGTTT
>Lepomis gibbosus Mikri Prespa Lake GRFRF180-10
CTTTAAGCCTACTTATTCGAGCAGAGCTCAGTCAACCCGGCGCCCTCCTTGGGGATGACC
AAATTTATAACGTAATTGTTACGGCTCATGCTTTCGTAATAATCTTCTTTATAGTAATAC
CAATTATAATTGGAGGCTTTGGCAACTGACTCGTCCCACTAATAATTGGCGCCCCCGATA
TAGCATTCCCCCGAATGAACAACATAAGTTTTTGACTTCTCCCCCCTTCTTTCCTCCTCC
TTCTCGCCTCCTCTGGGGTCGAAGCGGGGGCTGGCACGGGCTGAACCGTTTATCCCCCTC
TCGCCGGCAACCTAGCCCACGCCGGAGCATCCGTTGATCTCACTATTTTCTCCTTGCATC
TTGCAGGGGTTTCTTCAATTTTAGGGGCAATTAATTTCATCACCACAATCATCAATATAA
AACCCCCTGCCATTTCCCAATACCAGACACCACTGTTTGTCTGGTCCGTATTAATCACTG
CAGTTTTACTTCTGCTCTCCCTCCCAGTCCTTGCTGCAGGGATTACTATGCTCCTCACGG
ATCGCAATCTTAACACCACCTTCTTTGACCCGGCAGGAGGCGGGGATCCCATCCTCTACC
AACATCTGTTT
>Lepomis gibbosus Mikri Prespa Lake GRFRF181-10
CTTTAAGCCTACTTATTCGAGCAGAGCTCAGTCAACCCGGCGCCCTCCTTGGGGATGACC
AAATTTATAACGTAATTGTTACGGCTCATGCTTTCGTAATAATCTTCTTTATAGTAATAC
CAATTATAATTGGAGGCTTTGGCAACTGACTCGTCCCACTAATAATTGGCGCCCCCGATA
TAGCATTCCCCCGAATGAACAACATAAGTTTTTGACTTCTCCCCCCTTCTTTCCTCCTCC
TTCTCGCCTCCTCTGGGGTCGAAGCGGGGGCTGGCACGGGCTGAACCGTTTATCCCCCTC
TCGCCGGCAACCTAGCCCACGCCGGAGCATCCGTTGATCTCACTATTTTCTCCTTGCATC
TTGCAGGGGTTTCTTCAATTTTAGGGGCAATTAATTTCATCACCACAATCATCAATATAA
AACCCCCTGCCATTTCCCAATACCAGACACCACTGTTTGTCTGGTCCGTATTAATCACTG
CAGTTTTACTTCTGCTCTCCCTCCCAGTCCTTGCTGCAGGGATTACTATGCTCCTCACGG
ATCGCAATCTTAACACCACCTTCTTTGACCCGGCAGGAGGCGGGGATCCCATCCTCTACC
AACATCTGTTT
>Lepomis gibbosus Mikri Prespa Lake GRFRF182-10
CTTTAAGCCTACTTATTCGAGCAGAGCTCAGTCAACCCGGCGCCCTCCTTGGGGATGACC
AAATTTATAACGTAATTGTTACGGCTCATGCTTTCGTAATAATCTTCTTTATAGTAATAC
CAATTATAATTGGAGGCTTTGGCAACTGACTCGTCCCACTAATAATTGGCGCCCCCGATA
TAGCATTCCCCCGAATGAACAACATAAGTTTTTGACTTCTCCCCCCTTCTTTCCTCCTCC
TTCTCGCCTCCTCTGGGGTCGAAGCGGGGGCTGGCACGGGCTGAACCGTTTATCCCCCTC
TCGCCGGCAACCTAGCCCACGCCGGAGCATCCGTTGATCTCACTATTTTCTCCTTGCATC
TTGCAGGGGTTTCTTCAATTTTAGGGGCAATTAATTTCATCACCACAATCATCAATATAA
AACCCCCTGCCATTTCCCAATACCAGACACCACTGTTTGTCTGGTCCGTATTAATCACTG
CAGTTTTACTTCTGCTCTCCCTCCCAGTCCTTGCTGCAGGGATTACTATGCTCCTCACGG
ATCGCAATCTTAACACCACCTTCTTTGACCCGGCAGGAGGCGGGGATCCCATCCTCTACC
AACATCTGTTT
>Lepomis gibbosus Aoos River GFFB403-18
CTTTAAGCCTACTTATTCGAGCAGAGCTCAGTCAACCCGGCGCCCTCCTTGGGGATGACC
AAATTTATAACGTAATTGTTACGGCTCATGCTTTCGTAATAATCTTCTTTATAGTAATAC
CAATTATAATTGGAGGCTTTGGCAACTGACTCGTCCCACTAATAATTGGCGCCCCCGATA
TAGCATTCCCCCGAATGAACAACATAAGTTTTTGACTTCTCCCCCCTTCTTTCCTCCTCC
TTCTCGCCTCCTCTGGGGTCGAAGCGGGGGCTGGCACGGGCTGAACCGTTTATCCCCCTC
TCGCCGGCAACCTAGCCCACGCCGGAGCATCCGTTGATCTCACTATTTTCTCCTTGCATC
TTGCAGGGGTTTCTTCAATTTTAGGGGCAATTAATTTCATCACCACAATCATCAATATAA
AACCCCCTGCCATTTCCCAATACCAGACACCACTGTTTGTCTGGTCCGTATTAATCACTG
CAGTTTTACTTCTGCTCTCCCTCCCAGTCCTTGCTGCAGGGATTACTATGCTCCTCACGG
ATCGCAATCTTAACACCACCTTCTTTGACCCGGCAGGAGGCGGGGATCCCATCCTCTACC
AACATCTGTTT
>Lepomis gibbosus Aoos River GFFB404-18
CTTTAAGCCTACTTATTCGAGCAGAGCTCAGTCAACCCGGCGCCCTCCTTGGGGATGACC
AAATTTATAACGTAATTGTTACGGCTCATGCTTTCGTAATAATCTTCTTTATAGTAATAC
CAATTATAATTGGAGGCTTTGGCAACTGACTCGTCCCACTAATAATTGGCGCCCCCGATA
TAGCATTCCCCCGAATGAACAACATAAGTTTTTGACTTCTCCCCCCTTCTTTCCTCCTCC
TTCTCGCCTCCTCTGGGGTCGAAGCGGGGGCTGGCACGGGCTGAACCGTTTATCCCCCTC
TCGCCGGCAACCTAGCCCACGCCGGAGCATCCGTTGATCTCACTATTTTCTCCTTGCATC
TTGCAGGGGTTTCTTCAATTTTAGGGGCAATTAATTTCATCACCACAATCATCAATATAA
AACCCCCTGCCATTTCCCAATACCAGACACCACTGTTTGTCTGGTCCGTATTAATCACTG
CAGTTTTACTTCTGCTCTCCCTCCCAGTCCTTGCTGCAGGGATTACTATGCTCCTCACGG
ATCGCAATCTTAACACCACCTTCTTTGACCCGGCAGGAGGCGGGGATCCCATCCTCTACC
AACATCTGTTT
>Luciobarbus albanicus Pineios River (Peloponnese) FFMBH841-14
CCTTAAGCCTTCTCATTCGAGCCGAGTTAAGCCAACCCGGATCACTTCTAGGTGATGACC
AAATTTATAATGTTATTGTCACCGCTCACGCCTTCGTGATAATCTTCTTTATAGTAATGC
CCATTCTAATTGGAGGATTTGGGAACTGACTTGTACCATTAATAATTGGAGCCCCAGACA
TAGCATTCCCACGAATAAATAACATAAGCTTCTGACTACTACCCCCATCATTCCTGCTAC
TACTAGCCTCTTCTGGTGTTGAAGCTGGGGCCGGAACAGGGTGAACAGTATATCCCCCTC
TTTCAGGAAACCTAGCTCACGCAGGGGCATCAGTAGACCTAACAATCTTCTCACTACACC
TAGCAGGTGTTTCATCAATCCTGGGGGCAATCAATTTCATCACTACAACTATTAATATAA
AACCCCCAGCCATCTCCCAATATCAAACACCTCTATTCGTCTGATCCGTGCTTGTAACCG
CCGTATTACTTCTCCTATCACTACCCGTCCTGGCCGCCGGAATTACAATACTCCTAACAG
ATCGAAACCTCAACACCACATTCTTTGACCCCGCCGGAGGAGGAGACCCAATCCTCTACC
AACACCTA
>Luciobarbus albanicus Pineios River (Peloponnese) FFMBH843-14
CCTTAAGCCTTCTCATTCGAGCCGAGTTAAGCCAACCCGGATCACTTCTAGGTGATGACC
AAATTTATAATGTTATTGTCACCGCTCACGCCTTCGTGATAATCTTCTTTATAGTAATGC
CCATTCTAATTGGAGGATTTGGGAACTGACTTGTACCATTAATAATTGGAGCCCCAGACA
TAGCATTCCCACGAATAAATAACATAAGCTTCTGACTACTACCCCCATCATTCCTGCTAC
TACTAGCCTCTTCTGGTGTTGAAGCTGGGGCCGGAACAGGGTGAACAGTATATCCCCCTC
TTTCAGGAAACCTAGCTCACGCAGGGGCATCAGTAGACCTAACAATCTTCTCACTACACC
TAGCAGGTGTTTCATCAATCCTGGGGGCAATCAATTTCATCACTACAACTATTAATATAA
AACCCCCAGCCATCTCCCAATATCAAACACCTCTATTCGTCTGATCCGTGCTTGTAACCG
CCGTATTACTTCTCCTATCACTACCCGTCCTGGCCGCCGGAATTACAATACTCCTAACAG
ATCGAAACCTCAACACCACATTCTTTGACCCCGCCGGAGGAGGAGACCCAATCCTCTACC
AACACCTA
>Luciobarbus albanicus Pineios River (Peloponnese) FFMBH596-14
CCTTAAGCCTTCTCATTCGAGCCGAGTTAAGCCAACCCGGATCACTTCTAGGTGATGACC
AAATTTATAATGTTATTGTCACCGCTCACGCCTTCGTGATAATCTTCTTTATAGTAATGC
CCATTCTAATTGGAGGATTTGGGAACTGACTTGTACCATTAATAATTGGAGCCCCAGACA
TAGCATTCCCACGAATAAATAACATAAGCTTCTGACTACTACCCCCATCATTCCTGCTAC
TACTAGCCTCTTCTGGTGTTGAAGCTGGGGCCGGAACAGGGTGAACAGTATATCCCCCTC
TTTCAGGAAACCTAGCTCACGCAGGGGCATCAGTAGACCTAACAATCTTCTCACTACACC
TAGCAGGTGTTTCATCAATCCTGGGGGCAATCAATTTCATCACTACAACTATTAATATAA
AACCCCCAGCCATCTCCCAATATCAAACACCTCTATTCGTCTGATCCGTGCTTGTAACCG
CCGTATTACTTCTCCTATCACTACCCGTCCTGGCCGCCGGAATTACAATACTCCTAACAG
ATCGAAACCTCAACACCACATTCTTTGACCCCGCCGGAGGAGGAGACCCAATCCTCTACC
AACACCTA
>Luciobarbus albanicus Acheloos River FFMBH735-14
CCTTAAGCCTTCTCATTCGAGCCGAGTTAAGCCAACCCGGATCACTTCTAGGTGATGACC
AAATTTATAATGTTATTGTCACCGCTCACGCCTTCGTGATAATCTTCTTTATAGTAATGC
CCATTCTAATTGGAGGATTTGGGAACTGACTTGTACCATTAATAATTGGAGCCCCAGACA
TAGCATTCCCACGAATAAATAACATAAGCTTCTGACTACTACCCCCATCATTCCTGCTAC
TACTAGCCTCTTCTGGTGTTGAAGCTGGGGCCGGAACAGGGTGAACAGTATATCCCCCTC
TTTCAGGAAACCTAGCTCACGCAGGGGCATCAGTAGACCTAACAATCTTCTCACTACACC
TAGCAGGTGTTTCATCAATCCTGGGGGCAATCAATTTCATCACTACAACTATTAATATAA
AACCCCCAGCCATCTCCCAATATCAAACACCTCTATTCGTCTGATCCGTGCTTGTAACCG
CCGTATTACTTCTCCTATCACTACCCGTCCTGGCCGCCGGAATTACAATACTCCTAACAG
ATCGAAACCTCAACACCACATTCTTTGACCCCGCCGGAGGAGGAGACCCAATCCTCTACC
AACACCTA
>Luciobarbus albanicus Pineios River (Peloponnese) FFMBH595-14
CCTTAAGCCTTCTCATTCGAGCCGAGTTAAGCCAACCCGGATCACTTCTAGGTGATGACC
AAATTTATAATGTTATTGTCACCGCTCACGCCTTCGTGATAATCTTCTTTATAGTAATGC
CCATTCTAATTGGAGGATTTGGGAACTGACTTGTACCATTAATAATTGGAGCCCCAGACA
TAGCATTCCCACGAATAAATAACATAAGCTTCTGACTACTACCCCCATCATTCCTGCTAC
TACTAGCCTCTTCTGGTGTTGAAGCTGGGGCCGGAACAGGGTGAACAGTATATCCCCCTC
TTTCAGGAAACCTAGCTCACGCAGGGGCATCAGTAGACCTAACAATCTTCTCACTACACC
TAGCAGGTGTTTCATCAATCCTGGGGGCAATCAATTTCATCACTACAACTATTAATATAA
AACCCCCAGCCATCTCCCAATATCAAACACCTCTATTCGTCTGATCCGTGCTTGTAACCG
CCGTATTACTTCTCCTATCACTACCCGTCCTGGCCGCCGGAATTACAATACTCCTAACAG
ATCGAAACCTCAACACCACATTCTTTGACCCCGCCGGAGGAGGAGACCCAATCCTCTACC
AACACCTA
>Luciobarbus albanicus Acheloos River FFMBH348-14
CCTTAAGCCTTCTCATTCGAGCCGAGTTAAGCCAACCCGGATCACTTCTAGGTGATGACC
AAATTTATAATGTTATTGTCACCGCTCACGCCTTCGTGATAATCTTCTTTATAGTAATGC
CCATTCTAATTGGAGGATTTGGGAACTGACTTGTACCATTAATAATTGGAGCCCCAGACA
TAGCATTCCCACGAATAAATAACATAAGCTTCTGACTACTACCCCCATCATTCCTGCTAC
TACTAGCCTCTTCTGGTGTTGAAGCTGGGGCCGGAACAGGGTGAACAGTATATCCCCCTC
TTTCAGGAAACCTAGCTCACGCAGGGGCATCAGTAGACCTAACAATCTTCTCACTACACC
TAGCAGGTGTTTCATCAATCCTGGGGGCAATCAATTTCATCACTACAACTATTAATATAA
AACCCCCAGCCATCTCCCAATATCAAACACCTCTATTCGTCTGATCCGTGCTTGTAACCG
CCGTATTACTTCTCCTATCACTACCCGTCCTGGCCGCCGGAATTACAATACTCCTAACAG
ATCGAAACCTCAACACCACATTCTTTGACCCCGCCGGAGGAGGAGACCCAATCCTCTACC
AACACCTA
>Luciobarbus albanicus Acheloos River FFMBH315-14
CCTTAAGCCTTCTCATTCGAGCCGAGTTAAGCCAACCCGGATCACTTCTAGGTGATGACC
AAATTTATAATGTTATTGTCACCGCTCACGCCTTCGTGATAATCTTCTTTATAGTAATGC
CCATTCTAATTGGAGGATTTGGGAACTGACTTGTACCATTAATAATTGGAGCCCCAGACA
TAGCATTCCCACGAATAAATAACATAAGCTTCTGACTACTACCCCCATCATTCCTGCTAC
TACTAGCCTCTTCTGGTGTTGAAGCTGGGGCCGGAACAGGGTGAACAGTATATCCCCCTC
TTTCAGGAAACCTAGCTCACGCAGGGGCATCAGTAGACCTAACAATCTTCTCACTACACC
TAGCAGGTGTTTCATCAATCCTGGGGGCAATCAATTTCATCACTACAACTATTAATATAA
AACCCCCAGCCATCTCCCAATATCAAACACCTCTATTCGTCTGATCCGTGCTTGTAACCG
CCGTATTACTTCTCCTATCACTACCCGTCCTGGCCGCCGGAATTACAATACTCCTAACAG
ATCGAAACCTCAACACCACATTCTTTGACCCCGCCGGAGGAGGAGACCCAATCCTCTACC
AACACCTA
>Luciobarbus albanicus Acheloos River FFMBH316-14
CCTTAAGCCTTCTCATTCGAGCCGAGTTAAGCCAACCCGGATCACTTCTAGGTGATGACC
AAATTTATAATGTTATTGTCACCGCTCACGCCTTCGTGATAATCTTCTTTATAGTAATGC
CCATTCTAATTGGAGGATTTGGGAACTGACTTGTACCATTAATAATTGGAGCCCCAGACA
TAGCATTCCCACGAATAAATAACATAAGCTTCTGACTACTACCCCCATCATTCCTGCTAC
TACTAGCCTCTTCTGGTGTTGAAGCTGGGGCCGGAACAGGGTGAACAGTATATCCCCCTC
TTTCAGGAAACCTAGCTCACGCAGGGGCATCAGTAGACCTAACAATCTTCTCACTACACC
TAGCAGGTGTTTCATCAATCCTGGGGGCAATCAATTTCATCACTACAACTATTAATATAA
AACCCCCAGCCATCTCCCAATATCAAACACCTCTATTCGTCTGATCCGTGCTTGTAACCG
CCGTATTACTTCTCCTATCACTACCCGTCCTGGCCGCCGGAATTACAATACTCCTAACAG
ATCGAAACCTCAACACCACATTCTTTGACCCCGCCGGAGGAGGAGACCCAATCCTCTACC
AACACCTA
>Luciobarbus albanicus Acheloos River FFMBH317-14
CCTTAAGCCTTCTCATTCGAGCCGAGTTAAGCCAACCCGGATCACTTCTAGGTGATGACC
AAATTTATAATGTTATTGTCACCGCTCACGCCTTCGTGATAATCTTCTTTATAGTAATGC
CCATTCTAATTGGAGGATTTGGGAACTGACTTGTACCATTAATAATTGGAGCCCCAGACA
TAGCATTCCCACGAATAAATAACATAAGCTTCTGACTACTACCCCCATCATTCCTGCTAC
TACTAGCCTCTTCTGGTGTTGAAGCTGGGGCCGGAACAGGGTGAACAGTATATCCCCCTC
TTTCAGGAAACCTAGCTCACGCAGGGGCATCAGTAGACCTAACAATCTTCTCACTACACC
TAGCAGGTGTTTCATCAATCCTGGGGGCAATCAATTTCATCACTACAACTATTAATATAA
AACCCCCAGCCATCTCCCAATATCAAACACCTCTATTCGTCTGATCCGTGCTTGTAACCG
CCGTATTACTTCTCCTATCACTACCCGTCCTGGCCGCCGGAATTACAATACTCCTAACAG
ATCGAAACCTCAACACCACATTCTTTGACCCCGCCGGAGGAGGAGACCCAATCCTCTACC
AACACCTA
>Luciobarbus albanicus Acheloos River FFMBH731-14
CCTTAAGCCTTCTCATTCGAGCCGAGTTAAGCCAACCCGGATCACTTCTAGGTGATGACC
AAATTTATAATGTTATTGTCACCGCTCACGCCTTCGTGATAATCTTCTTTATAGTAATGC
CCATTCTAATTGGAGGATTTGGGAACTGACTCGTACCATTAATAATTGGAGCCCCAGACA
TAGCATTCCCACGAATAAATAACATAAGCTTCTGACTACTACCCCCATCATTCCTGCTAC
TACTAGCCTCTTCTGGTGTTGAAGCTGGGGCCGGAACAGGGTGAACAGTATATCCCCCTC
TTTCAGGAAACCTAGCTCACGCAGGGGCATCAGTAGACCTAACAATCTTCTCACTACACC
TAGCAGGTGTTTCATCAATCCTGGGGGCAATCAATTTCATCACTACAACTATTAATATAA
AACCCCCAGCCATCTCCCAATATCAAACACCTCTATTCGTCTGATCCGTGCTTGTAACCG
CCGTATTACTTCTCCTATCACTACCCGTCCTGGCCGCCGGAATTACAATACTCCTAACAG
ATCGAAACCTCAACACCACATTCTTTGACCCCGCCGGAGGAGGAGACCCAATCCTCTACC
AACACCTA
>Luciobarbus albanicus Acheloos River FFMBH736-14
CCTTAAGCCTTCTCATTCGAGCCGAGTTAAGCCAACCCGGATCACTTCTAGGTGATGACC
AAATTTATAATGTTATTGTCACCGCTCACGCCTTCGTGATAATCTTCTTTATAGTAATGC
CCATTCTAATTGGAGGATTTGGGAACTGACTTGTACCATTAATAATTGGAGCCCCAGACA
TAGCATTCCCACGAATAAATAACATAAGCTTCTGACTACTACCCCCATCATTCCTGCTAC
TACTAGCCTCTTCTGGTGTTGAAGCTGGGGCCGGAACAGGGTGAACAGTATATCCCCCTC
TTTCAGGAAACCTAGCTCACGCAGGGACATCAGTAGACCTAACAATCTTCTCACTACACC
TAGCAGGTGTTTCATCAATCCTGGGGGCAATCAATTTCATCACTACAACTATTAATATAA
AACCCCCAGCCATCTCCCAATATCAAACACCTCTATTCGTCTGATCCGTGCTTGTAACCG
CCGTATTACTTCTCCTATCACTACCCGTCCTGGCCGCCGGAATTACAATACTCCTAACAG
ATCGAAACCTCAACACCACATTCTTTGACCCCGCCGGAGGAGGAGACCCAATCCTCTACC
AACACCTA
>Luciobarbus albanicus Acheloos River FFMBH346-14
CCTTAAGCCTTCTCATTCGAGCCGAGTTAAGCCAACCCGGATCACTTCTAGGTGATGACC
AAATTTATAATGTTATTGTCACCGCTCACGCCTTCGTGATAATCTTCTTTATAGTAATGC
CCATTCTGATTGGAGGATTTGGGAACTGACTTGTACCATTAATAATTGGAGCCCCAGACA
TAGCATTCCCACGAATAAATAACATAAGCTTCTGACTACTACCCCCATCATTCCTGCTAC
TACTAGCCTCTTCTGGTGTTGAAGCTGGGGCCGGAACAGGGTGAACAGTATATCCCCCTC
TTTCAGGAAACCTAGCTCACGCAGGGGCATCAGTAGACCTAACAATCTTCTCACTACACC
TAGCAGGTGTTTCATCAATCCTGGGGGCAATCAATTTCATCACTACAACTATTAATATAA
AACCCCCAGCCATCTCCCAATATCAAACACCTCTATTCGTCTGATCCGTGCTTGTAACCG
CCGTATTACTTCTCCTATCACTACCCGTCCTGGCCGCCGGAATTACAATACTCCTAACAG
ATCGAAACCTCAACACCACATTCTTTGACCCCGCCGGAGGAGGAGACCCAATCCTCTACC
AACACCTA
>Luciobarbus albanicus Acheloos River FFMBH347-14
CCTTAAGCCTTCTCATTCGAGCCGAGTTAAGCCAACCCGGATCACTTCTAGGTGATGACC
AAATTTATAATGTTATTGTCACCGCTCACGCCTTCGTGATAATCTTCTTTATAGTAATGC
CCATTCTAATTGGAGGATTTGGGAACTGACTTGTACCATTAATAATTGGAGCCCCAGACA
TAGCATTCCCACGAATAAATAACATAAGCTTCTGACTACTACCCCCATCATTCCTGCTAC
TACTAGCCTCTTCTGGTGTTGAAGCTGGGGCCGGAACAGGGTGAACAGTATATCCCCCTC
TTTCAGGAAACCTAGCTCACGCAGGGGCATCAGTAGACCTAACAATCTTCTCACTACACC
TAGCAGGTGTTTCATCAATCCTGGGGGCAATCAATTTCATCACTACAACTATTAATATAA
AACCCCCAGCCATCTCCCAATATCAAACACCTCTATTCGTCTGATCCGTGCTTGTAACCG
CCGTATTACTTCTCCTATCACTACCCGTCCTTGCCGCCGGAATTACAATACTCCTAACAG
ATCGAAACCTCAACACCACATTCTTTGACCCCGCCGGAGGAGGAGACCCAATCCTCTACC
AACACCTA
>Luciobarbus albanicus Acheloos River GFFB334-18
CCTTAAGCCTTCTCATTCGAGCCGAGTTAAGCCAACCCGGATCACTTCTAGGTGATGACC
AAATTTATAATGTTATTGTCACCGCTCACGCCTTCGTGATAATCTTCTTTATAGTAATGC
CCATTCTAATTGGAGGATTTGGGAACTGACTTGTACCATTAATAATTGGAGCCCCAGACA
TAGCATTCCCACGAATAAATAACATAAGCTTCTGACTACTACCCCCATCATTCCTGCTAC
TACTAGCCTCTTCTGGTGTTGAAGCTGGGGCCGGAACAGGGTGAACAGTATATCCCCCTC
TTTCAGGAAACCTAGCTCACGCAGGGGCATCAGTAGACCTAACAATCTTCTCACTACACC
TAGCAGGTGTTTCATCAATCCTGGGGGCAATCAATTTCATCACTACAACTATTAATATAA
AACCCCCAGCCATCTCCCAATATCAAACACCTCTATTCGTCTGATCCGTGCTTGTAACCG
CCGTATTACTTCTCCTATCACTACCCGTCCTGGCCGCCGGAATTACAATACTCCTAACAG
ATCGAAACCTCAACACCACATTCTTTGACCCCGCCGGAGGAGGAGACCCAATCCTCTACC
AACACCTA
>Luciobarbus albanicus Arachthos River FFMBH352-14
CCTTAAGCCTTCTCATTCGAGCCGAATTAAGCCAACCCGGATCACTTCTAGGTGATGACC
AAATTTATAATGTTATTGTCACCGCTCACGCCTTCGTGATAATCTTCTTTATAGTAATGC
CCATTCTAATTGGAGGATTTGGGAACTGACTTGTGCCATTAATAATTGGAGCTCCAGACA
TAGCATTCCCACGAATAAATAACATAAGCTTCTGACTACTACCCCCATCATTCCTGCTAC
TACTAGCCTCTTCTGGTGTTGAAGCTGGGGCCGGAACAGGGTGAACAGTATATCCCCCTC
TTTCAGGAAACCTAGCTCACGCAGGGGCATCAGTAGACCTAACAATCTTCTCACTACACC
TAGCAGGTGTTTCATCAATCCTGGGGGCAATCAATTTCATCACTACAACTATTAACATAA
AACCCCCAGCCATCTCCCAATATCAAACACCCCTATTCGTCTGATCCGTGCTCGTAACCG
CCGTATTACTTCTCCTGTCACTACCCGTCCTAGCCGCCGGAATTACAATACTCCTAACAG
ATCGAAACCTCAACACCACATTCTTTGACCCCGCCGGAGGAGGAGACCCAATCCTCTACC
AACACCTA
>Luciobarbus albanicus Arachthos River FFMBH357-14
CCTTAAGCCTTCTCATTCGAGCCGAATTAAGCCAACCCGGATCACTTCTAGGTGATGACC
AAATTTATAATGTTATTGTCACCGCTCACGCCTTCGTGATAATCTTCTTTATAGTAATGC
CCATTCTAATTGGAGGATTTGGGAACTGACTTGTGCCATTAATAATTGGAGCTCCAGACA
TAGCATTCCCACGAATAAATAACATAAGCTTCTGACTACTACCCCCATCATTCCTGCTAC
TACTAGCCTCTTCTGGTGTTGAAGCTGGGGCCGGAACAGGGTGAACAGTATATCCCCCTC
TTTCAGGAAACCTAGCTCACGCAGGGGCATCAGTAGACCTAACAATCTTCTCACTACACC
TAGCAGGTGTTTCATCAATCCTGGGGGCAATCAATTTCATCACTACAACTATTAACATAA
AACCCCCAGCCATCTCCCAATATCAAACACCCCTATTCGTCTGATCCGTGCTCGTAACCG
CCGTATTACTTCTCCTGTCACTACCCGTCCTAGCCGCCGGAATTACAATACTCCTAACAG
ATCGAAACCTCAACACCACATTCTTTGACCCCGCCGGAGGAGGAGACCCAATCCTCTACC
AACACCTA
>Luciobarbus albanicus Arachthos River FFMBH358-14
CCTTAAGCCTTCTCATTCGAGCCGAATTAAGCCAACCCGGATCACTTCTAGGTGATGACC
AAATTTATAATGTTATTGTCACCGCTCACGCCTTCGTGATAATCTTCTTTATAGTAATGC
CCATTCTAATTGGAGGATTTGGGAACTGACTTGTGCCATTAATAATTGGAGCTCCAGACA
TAGCATTCCCACGAATAAATAACATAAGCTTCTGACTACTACCCCCATCATTCCTGCTAC
TACTAGCCTCTTCTGGTGTTGAAGCTGGGGCCGGAACAGGGTGAACAGTATATCCCCCTC
TTTCAGGAAACCTAGCTCACGCAGGGGCATCAGTAGACCTAACAATCTTCTCACTACACC
TAGCAGGTGTTTCATCAATCCTGGGGGCAATCAATTTCATCACTACAACTATTAACATAA
AACCCCCAGCCATCTCCCAATATCAAACACCCCTATTCGTCTGATCCGTGCTCGTAACCG
CCGTATTACTTCTCCTGTCACTACCCGTCCTAGCCGCCGGAATTACAATACTCCTAACAG
ATCGAAACCTCAACACCACATTCTTTGACCCCGCCGGAGGAGGAGACCCAATCCTCTACC
ACCACCTA
>Luciobarbus albanicus Arachthos River FFMBH359-14
CCTTAAGCCTTCTCATTCGAGCCGAATTAAGCCAACCCGGATCACTTCTAGGTGATGACC
AAATTTATAATGTTATTGTCACCGCTCACGCCTTCGTGATAATCTTCTTTATAGTAATGC
CCATTCTAATTGGAGGATTTGGGAACTGACTTGTGCCATTAATAATTGGAGCTCCAGACA
TAGCATTCCCACGAATAAATAACATAAGCTTCTGACTACTACCCCCATCATTCCTGCTAC
TACTAGCCTCTTCTGGTGTTGAAGCTGGGGCCGGAACAGGGTGAACAGTATATCCCCCTC
TTTCAGGAAACCTAGCTCACGCAGGGGCATCAGTAGACCTAACAATCTTCTCACTACACC
TAGCAGGTGTTTCATCAATCCTGGGGGCAATCAATTTCATCACTACAACTATTAACATAA
AACCCCCAGCCATCTCCCAATATCAAACACCCCTATTCGTCTGATCCGTGCTCGTAACCG
CCGTATTACTTCTCCTGTCACTACCCGTCCTAGCCGCCGGAATTACAATACTCCTAACAG
ATCGAAACCTCAACACCACATTCTTTGACCCCGCCGGAGGAGGAGACCCAATCCTCTACC
AACACCTA
>Luciobarbus albanicus Arachthos River FFMBH360-14
CCTTAAGCCTTCTCATTCGAGCCGAATTAAGCCAACCCGGATCACTTCTAGGTGATGACC
AAATTTATAATGTTATTGTCACCGCTCACGCCTTCGTGATAATCTTCTTTATAGTAATGC
CCATTCTAATTGGAGGATTTGGGAACTGACTTGTGCCATTAATAATTGGAGCTCCAGACA
TAGCATTCCCACGAATAAATAACATAAGCTTCTGACTACTACCCCCATCATTCCTGCTAC
TACTAGCCTCTTCTGGTGTTGAAGCTGGGGCCGGAACAGGGTGAACAGTATATCCCCCTC
TTTCAGGAAACCTAGCTCACGCAGGGGCATCAGTAGACCTAACAATCTTCTCACTACACC
TAGCAGGTGTTTCATCAATCCTGGGGGCAATCAATTTCATCACTACAACTATTAACATAA
AACCCCCAGCCATCTCCCAATATCAAACACCCCTATTCGTCTGATCCGTGCTCGTAACCG
CCGTATTACTTCTCCTGTCACTACCCGTCCTAGCCGCCGGAATTACAATACTCCTAACAG
ATCGAAACCTCAACACCACATTCTTTGACCCCGCCGGAGGAGGAGACCCAATCCTCTACC
AACACCTA
>Luciobarbus albanicus Kalamas River FFMBH737-14
CCTTAAGCCTTCTCATTCGAGCCGAATTAAGCCAACCCGGATCACTTCTAGGTGATGACC
AAATTTATAATGTTATTGTCACCGCTCACGCCTTCGTGATAATCTTCTTTATAGTAATGC
CCATTCTAATTGGAGGATTTGGGAACTGACTTGTGCCATTAATAATTGGAGCTCCAGACA
TAGCATTCCCACGAATAAATAACATAAGCTTCTGACTACTACCCCCATCATTCCTGCTAC
TACTAGCCTCTTCTGGTGTTGAAGCTGGGGCCGGAACAGGGTGAACAGTATATCCCCCTC
TTTCAGGAAACCTAGCTCACGCAGGGGCATCAGTAGACCTAACAATCTTCTCACTACACC
TAGCAGGTGTTTCATCAATCCTGGGGGCAATCAATTTCATCACTACAACTATTAACATAA
AACCCCCAGCCATCTCCCAATATCAAACACCCCTATTCGTCTGATCCGTGCTCGTAACCG
CCGTATTACTTCTCCTGTCACTACCCGTCCTAGCCGCCGGAATTACAATACTCCTAACAG
ATCGAAACCTCAACACCACATTCTTTGACCCCGCCGGAGGAGGAGACCCAATCCTCTACC
AACACCTA
>Luciobarbus albanicus Kalamas River FFMBH738-14
CCTTAAGCCTTCTCATTCGAGCCGAATTAAGCCAACCCGGATCACTTCTAGGTGATGACC
AAATTTATAATGTTATTGTCACCGCTCACGCCTTCGTGATAATCTTCTTTATAGTAATGC
CCATTCTAATTGGAGGATTTGGGAACTGACTTGTGCCATTAATAATTGGAGCTCCAGACA
TAGCATTCCCACGAATAAATAACATAAGCTTCTGACTACTACCCCCATCATTCCTGCTAC
TACTAGCCTCTTCTGGTGTTGAAGCTGGGGCCGGAACAGGGTGAACAGTATATCCCCCTC
TTTCAGGAAACCTAGCTCACGCAGGGGCATCAGTAGACCTAACAATCTTCTCACTACACC
TAGCAGGTGTTTCATCAATCCTGGGGGCAATCAATTTCATCACTACAACTATTAACATAA
AACCCCCAGCCATCTCCCAATATCAAACACCCCTATTCGTCTGATCCGTGCTCGTAACCG
CCGTATTACTTCTCCTGTCACTACCCGTCCTAGCCGCCGGAATTACAATACTCCTAACAG
ATCGAAACCTCAACACCACATTCTTTGACCCCGCCGGAGGAGGAGACCCAATCCTCTACC
AACACCTA
>Luciobarbus albanicus Kalamas River FFMBH739-14
CCTTAAGCCTTCTCATTCGAGCCGAATTAAGCCAACCCGGATCACTTCTAGGTGATGACC
AAATTTATAATGTTATTGTCACCGCTCACGCCTTCGTGATAATCTTCTTTATAGTAATGC
CCATTCTAATTGGAGGATTTGGGAACTGACTTGTGCCATTAATAATTGGAGCTCCAGACA
TAGCATTCCCACGAATAAATAACATAAGCTTCTGACTACTACCCCCATCATTCCTGCTAC
TACTAGCCTCTTCTGGTGTTGAAGCTGGGGCCGGAACAGGGTGAACAGTATATCCCCCTC
TTTCAGGAAACCTAGCTCACGCAGGGGCATCAGTAGACCTAACAATCTTCTCACTACACC
TAGCAGGTGTTTCATCAATCCTGGGGGCAATCAATTTCATCACTACAACTATTAACATAA
AACCCCCAGCCATCTCCCAATATCAAACACCCCTATTCGTCTGATCCGTGCTCGTAACCG
CCGTATTACTTCTCCTGTCACTACCCGTCCTAGCCGCCGGAATTACAATACTCCTAACAG
ATCGAAACCTCAACACCACATTCTTTGACCCCGCCGGAGGAGGAGACCCAATCCTCTACC
AACACCTA
>Luciobarbus albanicus Kalamas River FFMBH786-14
CCTTAAGCCTTCTCATTCGAGCCGAATTAAGCCAACCCGGATCACTTCTAGGTGATGACC
AAATTTATAATGTTATTGTCACCGCTCACGCCTTCGTGATAATCTTCTTTATAGTAATGC
CCATTCTAATTGGAGGATTTGGGAACTGACTTGTGCCATTAATAATTGGAGCTCCAGACA
TAGCATTCCCACGAATAAATAACATAAGCTTCTGACTACTACCCCCATCATTCCTGCTAC
TACTAGCCTCTTCTGGTGTTGAAGCTGGGGCCGGAACAGGGTGAACAGTATATCCCCCTC
TTTCAGGAAACCTAGCTCACGCAGGGGCATCAGTAGACCTAACAATCTTCTCACTACACC
TAGCAGGTGTTTCATCAATCCTGGGGGCAATCAATTTCATCACTACAACTATTAACATAA
AACCCCCAGCCATCTCCCAATATCAAACACCCCTATTCGTCTGATCCGTGCTCGTAACCG
CCGTATTACTTCTCCTGTCACTACCCGTCCTAGCCGCCGGAATTACAATACTCCTAACAG
ATCGAAACCTCAACACCACATTCTTTGACCCCGCCGGAGGAGGAGACCCAATCCTCTACC
AACACCTA
>Luciobarbus albanicus Acheloos River GFFB341-18
CCTTAAGCCTTCTCATTCGAGCCGAATTAAGCCAACCCGGATCACTTCTAGGTGATGACC
AAATTTATAATGTTATTGTCACCGCTCACGCCTTCGTGATAATCTTCTTTATAGTAATGC
CCATTCTAATTGGAGGATTTGGGAACTGACTTGTGCCATTAATAATTGGAGCTCCAGACA
TAGCATTCCCACGAATAAATAACATAAGCTTCTGACTACTACCCCCATCATTCCTGCTAC
TACTAGCCTCTTCTGGTGTTGAAGCTGGGGCCGGAACAGGGTGAACAGTATATCCCCCTC
TTTCAGGAAACCTAGCTCACGCAGGGGCATCAGTAGACCTAACAATCTTCTCACTACACC
TAGCAGGTGTTTCATCAATCCTGGGGGCAATCAATTTCATCACTACAACTATTAACATAA
AACCCCCAGCCATCTCCCAATATCAAACACCCCTATTCGTCTGATCCGTGCTCGTAACCG
CCGTATTACTTCTCCTGTCACTACCCGTCCTAGCCGCCGGAATTACAATACTCCTAACAG
ATCGAAACCTCAACACCACATTCTTTGACCCCGCCGGAGGAGGAGACCCAATCCTCTACC
AACACCTA
>Luciobarbus albanicus Arachthos River GFFB353-18
CCTTAAGCCTTCTCATTCGAGCCGAATTAAGCCAACCCGGATCACTTCTAGGTGATGACC
AAATTTATAATGTTATTGTCACCGCTCACGCCTTCGTGATAATCTTCTTTATAGTAATGC
CCATTCTAATTGGAGGATTTGGGAACTGACTTGTGCCATTAATAATTGGAGCTCCAGACA
TAGCATTCCCACGAATAAATAACATAAGCTTCTGACTACTACCCCCATCATTCCTGCTAC
TACTAGCCTCTTCTGGTGTTGAAGCTGGGGCCGGAACAGGGTGAACAGTATATCCCCCTC
TTTCAGGAAACCTAGCTCACGCAGGGGCATCAGTAGACCTAACAATCTTCTCACTACACC
TAGCAGGTGTTTCATCAATCCTGGGGGCAATCAATTTCATCACTACAACTATTAACATAA
AACCCCCAGCCATCTCCCAATATCAAACACCCCTATTCGTCTGATCCGTGCTCGTAACCG
CCGTATTACTTCTCCTGTCACTACCCGTCCTAGCCGCCGGAATTACAATACTCCTAACAG
ATCGAAACCTCAACACCACATTCTTTGACCCCGCCGGAGGAGGAGACCCAATCCTCTACC
AACACCTA
>Luciobarbus albanicus Arachthos River GFFB354-18
CCTTAAGCCTTCTCATTCGAGCCGAATTAAGCCAACCCGGATCACTTCTAGGTGATGACC
AAATTTATAATGTTATTGTCACCGCTCACGCCTTCGTGATAATCTTCTTTATAGTAATGC
CCATTCTAATTGGAGGATTTGGGAACTGACTTGTGCCATTAATAATTGGAGCTCCAGACA
TAGCATTCCCACGAATAAATAACATAAGCTTCTGACTACTACCCCCATCATTCCTGCTAC
TACTAGCCTCTTCTGGTGTTGAAGCTGGGGCCGGAACAGGGTGAACAGTATATCCCCCTC
TTTCAGGAAACCTAGCTCACGCAGGGGCATCAGTAGACCTAACAATCTTCTCACTACACC
TAGCAGGTGTTTCATCAATCCTGGGGGCAATCAATTTCATCACTACAACTATTAACATAA
AACCCCCAGCCATCTCCCAATATCAAACACCCCTATTCGTCTGATCCGTGCTCGTAACCG
CCGTATTACTTCTCCTGTCACTACCCGTCCTAGCCGCCGGAATTACAATACTCCTAACAG
ATCGAAACCTCAACACCACATTCTTTGACCCCGCCGGAGGAGGAGACCCAATCCTCTACC
AACACCTA
>Luciobarbus albanicus Arachthos River GFFB365-18
CCTTAAGCCTTCTCATTCGAGCCGAATTAAGCCAACCCGGATCACTTCTAGGTGATGACC
AAATTTATAATGTTATTGTCACCGCTCACGCCTTCGTGATAATCTTCTTTATAGTAATGC
CCATTCTAATTGGAGGATTTGGGAACTGACTTGTGCCATTAATAATTGGAGCTCCAGACA
TAGCATTCCCACGAATAAATAACATAAGCTTCTGACTACTACCCCCATCATTCCTGCTAC
TACTAGCCTCTTCTGGTGTTGAAGCTGGGGCCGGAACAGGGTGAACAGTATATCCCCCTC
TTTCAGGAAACCTAGCTCACGCAGGGGCATCAGTAGACCTAACAATCTTCTCACTACACC
TAGCAGGTGTTTCATCAATCCTGGGGGCAATCAATTTCATCACTACAACTATTAACATAA
AACCCCCAGCCATCTCCCAATATCAAACACCCCTATTCGTCTGATCCGTGCTCGTAACCG
CCGTATTACTTCTCCTGTCACTACCCGTCCTAGCCGCCGGAATTACAATACTCCTAACAG
ATCGAAACCTCAACACCACATTCTTTGACCCCGCCGGAGGAGGAGACCCAATCCTCTACC
AACACCTA
>Luciobarbus graecus Kifissos River FFMBH500-14
CCTTAAGCCTTCTCATTCGAGCCGAATTAAGCCAACCCGGATCACTTCTAGGTGATGACC
AAATTTATAATGTTATTGTTACTGCTCACGCCTTCGTGATAATCTTCTTTATAGTAATGC
CTATTCTAATTGGGGGATTTGGGAACTGACTTGTGCCATTAATAATTGGAGCCCCAGACA
TAGCATTCCCGCGAATAAATAACATAAGCTTCTGACTGCTACCCCCATCATTCCTACTAC
TACTAGCCTCCTCTGGTGTTGAAGCTGGGGCAGGAACAGGGTGAACAGTATATCCACCTC
TTTCAGGAAACCTGGCCCACGCAGGAGCATCAGTAGACCTAACAATCTTCTCACTACACC
TAGCAGGTGTTTCATCAATCTTGGGAGCAATCAATTTTATTACTACGACTATTAACATAA
AACCCCCAGCCATCTCCCAATATCAAACACCCCTATTCGTCTGATCCGTGCTCGTAACCG
CCGTACTACTTCTCCTATCACTACCCGTCCTAGCCGCCGGAATTACAATGCTCCTAACAG
ACCGAAACCTCAACACCACATTCTTTGACCCCGCTGGGGGAGGAGACCCGATCCTCTACC
AACACCTA
>Luciobarbus graecus Kifissos River FFMBH501-14
CCTTAAGCCTTCTCATTCGAGCCGAATTAAGCCAACCCGGATCACTTCTAGGTGATGACC
AAATTTATAATGTTATTGTTACTGCTCACGCCTTCGTGATAATCTTCTTTATAGTAATGC
CTATTCTAATTGGGGGATTTGGGAACTGACTTGTGCCATTAATAATTGGAGCCCCAGACA
TAGCATTCCCGCGAATAAATAACATAAGCTTCTGACTGCTACCCCCATCATTCCTACTAC
TACTAGCCTCCTCTGGTGTTGAAGCTGGGGCAGGAACAGGGTGAACAGTATATCCACCTC
TTTCAGGAAACCTGGCCCACGCAGGAGCATCAGTAGACCTAACAATCTTCTCACTACACC
TAGCAGGTGTTTCATCAATCTTGGGAGCAATCAATTTTATTACTACGACTATTAACATAA
AACCCCCAGCCATCTCCCAATATCAAACACCCCTATTCGTCTGATCCGTGCTCGTAACCG
CCGTACTACTTCTCCTATCACTACCCGTCCTAGCCGCCGGAATTACAATGCTCCTAACAG
ACCGAAACCTCAACACCACATTCTTTGACCCCGCTGGGGGAGGAGACCCGATCCTCTACC
AACACCTA
>Luciobarbus graecus Kifissos River FFMBH507-14
CCTTAAGCCTTCTCATTCGAGCCGAATTAAGCCAACCCGGATCACTTCTAGGTGATGACC
AAATTTATAATGTTATTGTTACTGCTCACGCCTTCGTGATAATCTTCTTTATAGTAATGC
CTATTCTAATTGGGGGATTTGGGAACTGACTTGTGCCATTAATAATTGGAGCCCCAGACA
TAGCATTCCCGCGAATAAATAACATAAGCTTCTGACTGCTACCCCCATCATTCCTACTAC
TACTAGCCTCCTCTGGTGTTGAAGCTGGGGCAGGAACAGGGTGAACAGTATATCCACCTC
TTTCAGGAAACCTGGCCCACGCAGGAGCATCAGTAGACCTAACAATCTTCTCACTACACC
TAGCAGGTGTTTCATCAATCTTGGGAGCAATCAATTTTATTACTACGACTATTAACATAA
AACCCCCAGCCATCTCCCAATATCAAACACCCCTATTCGTCTGATCCGTGCTCGTAACCG
CCGTACTACTTCTCCTATCACTACCCGTCCTAGCCGCCGGAATTACAATGCTCCTAACAG
ACCGAAACCTCAACACCACATTCTTTGACCCCGCTGGGGGAGGAGACCCGATCCTCTACC
AACACCTA
>Luciobarbus graecus Kifissos River FFMBH510-14
CCTTAAGCCTTCTCATTCGAGCCGAATTAAGCCAACCCGGATCACTTCTAGGTGATGACC
AAATTTATAATGTTATTGTTACTGCTCACGCCTTCGTGATAATCTTCTTTATAGTAATGC
CTATTCTAATTGGGGGATTTGGGAACTGACTTGTGCCATTAATAATTGGAGCCCCAGACA
TAGCATTCCCGCGAATAAATAACATAAGCTTCTGACTGCTACCCCCATCATTCCTACTAC
TACTAGCCTCCTCTGGTGTTGAAGCTGGGGCAGGAACAGGGTGAACAGTATATCCACCTC
TTTCAGGAAACCTGGCCCACGCAGGAGCATCAGTAGACCTAACAATCTTCTCACTACACC
TAGCAGGTGTTTCATCAATCTTGGGAGCAATCAATTTTATTACTACGACTATTAACATAA
AACCCCCAGCCATCTCCCAATATCAAACACCCCTATTCGTCTGATCCGTGCTCGTAACCG
CCGTACTACTTCTCCTATCACTACCCGTCCTAGCCGCCGGAATTACAATGCTCCTAACAG
ACCGAAACCTCAACACCACATTCTTTGACCCCGCTGGGGGAGGAGACCCGATCCTCTACC
AACACCTA
>Luciobarbus graecus Kifissos River FFMBH521-14
CCTTAAGCCTTCTCATTCGAGCCGAATTAAGCCAACCCGGATCACTTCTAGGTGATGACC
AAATTTATAATGTTATTGTTACTGCTCACGCCTTCGTGATAATCTTCTTTATAGTAATGC
CTATTCTAATTGGGGGATTTGGGAACTGACTTGTGCCATTAATAATTGGAGCCCCAGACA
TAGCATTCCCGCGAATAAATAACATAAGCTTCTGACTGCTACCCCCATCATTCCTACTAC
TACTAGCCTCCTCTGGTGTTGAAGCTGGGGCAGGAACAGGGTGAACAGTATATCCACCTC
TTTCAGGAAACCTGGCCCACGCAGGAGCATCAGTAGACCTAACAATCTTCTCACTACACC
TAGCAGGTGTTTCATCAATCTTGGGAGCAATCAATTTTATTACTACGACTATTAACATAA
AACCCCCAGCCATCTCCCAATATCAAACACCCCTATTCGTCTGATCCGTGCTCGTAACCG
CCGTACTACTTCTCCTATCACTACCCGTCCTAGCCGCCGGAATTACAATGCTCCTAACAG
ACCGAAACCTCAACACCACATTCTTTGACCCCGCTGGGGGAGGAGACCCGATCCTCTACC
AACACCTA
>Luciobarbus graecus Kifissos River FFMBH529-14
CCTTAAGCCTTCTCATTCGAGCCGAATTAAGCCAACCCGGATCACTTCTAGGTGATGACC
AAATTTATAATGTTATTGTTACTGCTCACGCCTTCGTGATAATCTTCTTTATAGTAATGC
CTATTCTAATTGGGGGATTTGGGAACTGACTTGTGCCATTAATAATTGGAGCCCCAGACA
TAGCATTCCCGCGAATAAATAACATAAGCTTCTGACTGCTACCCCCATCATTCCTACTAC
TACTAGCCTCCTCTGGTGTTGAAGCTGGGGCAGGAACAGGGTGAACAGTATATCCACCTC
TTTCAGGAAACCTGGCCCACGCAGGAGCATCAGTAGACCTAACAATCTTCTCACTACACC
TAGCAGGTGTTTCATCAATCTTGGGAGCAATCAATTTTATTACTACGACTATTAACATAA
AACCCCCAGCCATCTCCCAATATCAAACACCCCTATTCGTCTGATCCGTGCTCGTAACCG
CCGTACTACTTCTCCTATCACTACCCGTCCTAGCCGCCGGAATTACAATGCTCCTAACAG
ACCGAAACCTCAACACCACATTCTTTGACCCCGCTGGGGGAGGAGACCCGATCCTCTACC
AACACCTA
>Luciobarbus graecus Kifissos River FFMBH530-14
CCTTAAGCCTTCTCATTCGAGCCGAATTAAGCCAACCCGGATCACTTCTAGGTGATGACC
AAATTTATAATGTTATTGTTACTGCTCACGCCTTCGTGATAATCTTCTTTATAGTAATGC
CTATTCTAATTGGGGGATTTGGGAACTGACTTGTGCCATTAATAATTGGAGCCCCAGACA
TAGCATTCCCGCGAATAAATAACATAAGCTTCTGACTGCTACCCCCATCATTCCTACTAC
TACTAGCCTCCTCTGGTGTTGAAGCTGGGGCAGGAACAGGGTGAACAGTATATCCACCTC
TTTCAGGAAACCTGGCCCACGCAGGAGCATCAGTAGACCTAACAATCTTCTCACTACACC
TAGCAGGTGTTTCATCAATCTTGGGAGCAATCAATTTTATTACTACGACTATTAACATAA
AACCCCCAGCCATCTCCCAATATCAAACACCCCTATTCGTCTGATCCGTGCTCGTAACCG
CCGTACTACTTCTCCTATCACTACCCGTCCTAGCCGCCGGAATTACAATGCTCCTAACAG
ACCGAAACCTCAACACCACATTCTTTGACCCCGCTGGGGGAGGAGACCCGATCCTCTACC
AACACCTA
>Luciobarbus graecus Kifissos River FFMBH531-14
CCTTAAGCCTTCTCATTCGAGCCGAATTAAGCCAACCCGGATCACTTCTAGGTGATGACC
AAATTTATAATGTTATTGTTACTGCTCACGCCTTCGTGATAATCTTCTTTATAGTAATGC
CTATTCTAATTGGGGGATTTGGGAACTGACTTGTGCCATTAATAATTGGAGCCCCAGACA
TAGCATTCCCGCGAATAAATAACATAAGCTTCTGACTGCTACCCCCATCATTCCTACTAC
TACTAGCCTCCTCTGGTGTTGAAGCTGGGGCAGGAACAGGGTGAACAGTATATCCACCTC
TTTCAGGAAACCTGGCCCACGCAGGAGCATCAGTAGACCTAACAATCTTCTCACTACACC
TAGCAGGTGTTTCATCAATCTTGGGAGCAATCAATTTTATTACTACGACTATTAACATAA
AACCCCCAGCCATCTCCCAATATCAAACACCCCTATTCGTCTGATCCGTGCTCGTAACCG
CCGTACTACTTCTCCTATCACTACCCGTCCTAGCCGCCGGAATTACAATGCTCCTAACAG
ACCGAAACCTCAACACCACATTCTTTGACCCCGCTGGGGGAGGAGACCCGATCCTCTACC
AACACCTA
>Luciobarbus graecus Kifissos River FFMBH532-14
CCTTAAGCCTTCTCATTCGAGCCGAATTAAGCCAACCCGGATCACTTCTAGGTGATGACC
AAATTTATAATGTTATTGTTACTGCTCACGCCTTCGTGATAATCTTCTTTATAGTAATGC
CTATTCTAATTGGGGGATTTGGGAACTGACTTGTGCCATTAATAATTGGAGCCCCAGACA
TAGCATTCCCGCGAATAAATAACATAAGCTTCTGACTGCTACCCCCATCATTCCTACTAC
TACTAGCCTCCTCTGGTGTTGAAGCTGGGGCAGGAACAGGGTGAACAGTATATCCACCTC
TTTCAGGAAACCTGGCCCACGCAGGAGCATCAGTAGACCTAACAATCTTCTCACTACACC
TAGCAGGTGTTTCATCAATCTTGGGAGCAATCAATTTTATTACTACGACTATTAACATAA
AACCCCCAGCCATCTCCCAATATCAAACACCCCTATTCGTCTGATCCGTGCTCGTAACCG
CCGTACTACTTCTCCTATCACTACCCGTCCTAGCCGCCGGAATTACAATGCTCCTAACAG
ACCGAAACCTCAACACCACATTCTTTGACCCCGCTGGGGGAGGAGACCCGATCCTCTACC
AACACCTA
>Luciobarbus graecus Kifissos River FFMBH533-14
CCTTAAGCCTTCTCATTCGAGCCGAATTAAGCCAACCCGGATCACTTCTAGGTGATGACC
AAATTTATAATGTTATTGTTACTGCTCACGCCTTCGTGATAATCTTCTTTATAGTAATGC
CTATTCTAATTGGGGGATTTGGGAACTGACTTGTGCCATTAATAATTGGAGCCCCAGACA
TAGCATTCCCGCGAATAAATAACATAAGCTTCTGACTGCTACCCCCATCATTCCTACTAC
TACTAGCCTCCTCTGGTGTTGAAGCTGGGGCAGGAACAGGGTGAACAGTATATCCACCTC
TTTCAGGAAACCTGGCCCACGCAGGAGCATCAGTAGACCTAACAATCTTCTCACTACACC
TAGCAGGTGTTTCATCAATCTTGGGAGCAATCAATTTTATTACTACGACTATTAACATAA
AACCCCCAGCCATCTCCCAATATCAAACACCCCTATTCGTCTGATCCGTGCTCGTAACCG
CCGTACTACTTCTCCTATCACTACCCGTCCTAGCCGCCGGAATTACAATGCTCCTAACAG
ACCGAAACCTCAACACCACATTCTTTGACCCCGCTGGGGGAGGAGACCCGATCCTCTACC
AACACCTA
>Luciobarbus graecus Kifissos River FFMBH534-14
CCTTAAGCCTTCTCATTCGAGCCGAATTAAGCCAACCCGGATCACTTCTAGGTGATGACC
AAATTTATAATGTTATTGTTACTGCTCACGCCTTCGTGATAATCTTCTTTATAGTAATGC
CTATTCTAATTGGGGGATTTGGGAACTGACTTGTGCCATTAATAATTGGAGCCCCAGACA
TAGCATTCCCGCGAATAAATAACATAAGCTTCTGACTGCTACCCCCATCATTCCTACTAC
TACTAGCCTCCTCTGGTGTTGAAGCTGGGGCAGGAACAGGGTGAACAGTATATCCACCTC
TTTCAGGAAACCTGGCCCACGCAGGAGCATCAGTAGACCTAACAATCTTCTCACTACACC
TAGCAGGTGTTTCATCAATCTTGGGAGCAATCAATTTTATTACTACGACTATTAACATAA
AACCCCCAGCCATCTCCCAATATCAAACACCCCTATTCGTCTGATCCGTGCTCGTAACCG
CCGTACTACTTCTCCTATCACTACCCGTCCTAGCCGCCGGAATTACAATGCTCCTAACAG
ACCGAAACCTCAACACCACATTCTTTGACCCCGCTGGGGGAGGAGACCCGATCCTCTACC
AACACCTA
>Oxynoemacheilus theophilii Euergetoulas River FFMBH539-14
CTCTTAGCCTTCTAATTCGAGCCGAGCTCAGCCAACCCGGATCACTCCTGGGGGATGACC
AAATTTATAATGTAATTGTTACCGCGCATGCTTTCGTTATAATCTTCTTTATAGTAATAC
CTATCCTTATCGGCGGGTTCGGAAACTGACTCGTGCCCCTCATGATTGGGGCCCCCGACA
TGGCCTTCCCCCGAATGAACAATATGAGCTTCTGACTCTTACCCCCCTCCTTTCTCCTCC
TCTTGGCGTCATCGGGCGTAGAGGCTGGGGCCGGAACGGGGTGGACAGTTTACCCGCCCT
TAGCAGGTAACTTAGCCCACGCAGGGGCGTCCGTAGACCTAACTATCTTTTCACTACATC
TGGCAGGTGTCTCATCTATTCTTGGAGCAATTAATTTTATTACAACAACAATTAACATGA
AACCCCCAGCTATTTCCCAGTACCAAACACCCCTTTTTGTATGAGCAGTCCTTGTAACCG
CTGTGTTATTACTCCTCTCCCTCCCAGTCCTGGCTGCTGGAATTACTATACTTTTGACAG
ATCGTAACTTAAACACCACATTCTTTGACCCTGCCGGGGGTGGTGATCCCATCCTTTACC
AGCACCTC
>Oxynoemacheilus theophilii Euergetoulas River FFMBH540-14
CTCTTAGCCTTCTAATTCGAGCCGAGCTCAGCCAACCCGGATCACTCCTGGGGGATGACC
AAATTTATAATGTAATTGTTACCGCGCATGCTTTCGTTATAATCTTCTTTATAGTAATAC
CTATCCTTATCGGCGGGTTCGGAAACTGACTCGTGCCCCTCATGATTGGGGCCCCCGACA
TGGCCTTCCCCCGAATGAACAATATGAGCTTCTGACTCTTACCCCCCTCCTTTCTCCTCC
TCTTGGCGTCATCGGGCGTAGAGGCTGGGGCCGGAACGGGGTGGACAGTTTACCCGCCCT
TAGCAGGTAACTTAGCCCACGCAGGGGCGTCCGTAGACCTAACTATCTTTTCACTACATC
TGGCAGGTGTCTCATCTATTCTTGGAGCAATTAATTTTATTACAACAACAATTAACATGA
AACCCCCAGCTATTTCCCAGTACCAAACACCCCTTTTTGTATGAGCAGTCCTTGTAACCG
CTGTGTTATTACTCCTCTCCCTCCCAGTCCTGGCTGCTGGAATTACTATACTTTTGACAG
ATCGTAACTTAAACACCACATTCTTTGACCCTGCCGGGGGTGGTGATCCCATCCTTTACC
AGCACCTC
>Oxynoemacheilus pindus Aoos River FFMBH701-14
CCCTTAGCCTTCTAATTCGAGCCGAACTCAGTCAACCGGGATCACTCCTAGGAGATGACC
AGATTTATAATGTTATCGTTACTGCACATGCTTTTGTTATAATCTTCTTTATAGTAATGC
CTATCCTTATCGGTGGGTTTGGAAACTGACTCGTACCTCTTATGATTGGGGCCCCCGACA
TGGCGTTCCCACGAATAAATAATATAAGCTTCTGGCTTTTACCACCCTCATTTCTTCTTC
TTTTAGCATCATCAGGTGTAGAAGCTGGTGCCGGAACCGGGTGAACGGTTTATCCGCCTT
TGTCTGGGAACTTGGCCCACGCAGGCGCATCCGTGGACTTAACCATCTTCTCCTTACACC
TTGCAGGTGTCTCATCTATTCTCGGGGCAATTAATTTTATTACAACAACAATTAATATGA
AACCACCAGCCATCTCCCAGTATCAAACACCCTTATTTGTTTGGGCAGTTCTTGTAACAG
CCGTACTCCTGCTCCTATCACTTCCAGTCCTGGCTGCTGGAATTACTATGCTCTTAACAG
ACCGGAACTTAAATACTACATTCTTTGACCCTGCTGGGGGTGGTGACCCCATCCTCTACC
AGCACCTC
>Oxynoemacheilus pindus Aoos River FFMBH702-14
CCCTTAGCCTTCTAATTCGAGCCGAACTCAGTCAACCGGGATCACTCCTAGGAGATGACC
AGATTTATAATGTTATCGTTACTGCACATGCTTTTGTTATAATCTTCTTTATAGTAATGC
CTATCCTTATCGGTGGGTTTGGAAACTGACTCGTACCTCTTATGATTGGGGCCCCCGACA
TGGCGTTCCCACGAATAAATAATATAAGCTTCTGGCTTTTACCACCCTCATTTCTTCTTC
TTTTAGCATCATCAGGTGTAGAAGCTGGTGCCGGAACCGGGTGAACGGTTTATCCGCCTT
TGTCTGGGAACTTGGCCCACGCAGGCGCATCCGTGGACTTAACCATCTTCTCCTTACACC
TTGCAGGTGTCTCATCTATTCTCGGGGCAATTAATTTTATTACAACAACAATTAATATGA
AACCACCAGCCATCTCCCAGTATCAAACACCCTTATTTGTTTGGGCAGTTCTTGTAACAG
CCGTACTCCTGCTCCTATCACTTCCAGTCCTGGCTGCTGGAATTACTATGCTCTTAACAG
ACCGGAACTTAAATACTACATTCTTTGACCCTGCTGGTGGTGGTGACCCCATCCTCTACC
AGCACCTC
>Oxynoemacheilus pindus Aoos River FFMBH703-14
CCCTTAGCCTTCTAATTCGAGCCGAACTCAGTCAACCGGGATCACTCCTAGGAGATGACC
AGATTTATAATGTTATCGTTACTGCACATGCTTTTGTTATAATCTTCTTTATAGTAATGC
CTATCCTTATCGGTGGGTTTGGAAACTGACTCGTACCTCTTATGATTGGGGCCCCCGACA
TGGCGTTCCCACGAATAAATAATATAAGCTTCTGGCTTTTACCACCCTCATTTCTTCTTC
TTTTAGCATCATCAGGTGTAGAAGCTGGTGCCGGAACCGGGTGAACGGTTTATCCGCCTT
TGTCTGGGAACTTGGCCCACGCAGGCGCATCCGTGGACTTAACCATCTTCTCCTTACACC
TTGCAGGTGTCTCATCTATTCTCGGGGCAATTAATTTTATTACAACAACAATTAATATGA
AACCACCAGCCATCTCCCAGTATCAAACACCCTTATTTGTTTGGGCAGTTCTTGTAACAG
CCGTACTCCTGCTCCTATCACTTCCAGTCCTGGCTGCTGGAATTACTATGCTCTTAACAG
ACCGGAACTTAAATACTACATTCTTTGACCCTGCTGGTGGTGGTGACCCCATCCTCTACC
AGCACCTC
>Oxynoemacheilus pindus Aoos River FFMBH704-14
CCCTTAGCCTTCTAATTCGAGCCGAACTCAGTCAACCGGGATCACTCCTAGGAGATGACC
AGATTTATAATGTTATCGTTACTGCACATGCTTTTGTTATAATCTTCTTTATAGTAATGC
CTATCCTTATCGGTGGGTTTGGAAACTGACTCGTACCTCTTATGATTGGGGCCCCCGACA
TGGCGTTCCCACGAATAAATAATATAAGCTTCTGGCTTTTACCACCCTCATTTCTTCTTC
TTTTAGCATCATCAGGTGTAGAAGCTGGTGCCGGAACCGGGTGAACGGTTTATCCGCCTT
TGTCTGGGAACTTGGCCCACGCAGGCGCATCCGTGGACTTAACCATCTTCTCCTTACACC
TTGCAGGTGTCTCATCTATTCTCGGGGCAATTAATTTTATTACAACAACAATTAATATGA
AACCACCAGCCATCTCCCAGTATCAAACACCCTTATTTGTTTGGGCAGTTCTTGTAACAG
CCGTACTCCTGCTCCTATCACTTCCAGTCCTGGCTGCTGGAATTACTATGCTCTTAACAG
ACCGGAACTTAAATACTACATTCTTTGACCCTGCTGGTGGTGGTGACCCCATCCTCTACC
AGCACCTC
>Oxynoemacheilus pindus Aoos River FFMBH705-14
CCCTTAGCCTTCTAATTCGAGCCGAACTCAGTCAACCGGGATCACTCCTAGGAGATGACC
AGATTTATAATGTTATCGTTACTGCACATGCTTTTGTTATAATCTTCTTTATAGTAATGC
CTATCCTTATCGGTGGGTTTGGAAACTGACTCGTACCTCTTATGATTGGGGCCCCCGACA
TGGCGTTCCCACGAATAAATAATATAAGCTTCTGGCTTTTACCACCCTCATTTCTTCTTC
TTTTAGCATCATCAGGTGTAGAAGCTGGTGCCGGAACCGGGTGAACGGTTTATCCGCCTT
TGTCTGGGAACTTGGCCCACGCAGGCGCATCCGTGGACTTAACCATCTTCTCCTTACACC
TTGCAGGTGTCTCATCTATTCTCGGGGCAATTAATTTTATTACAACAACAATTAATATGA
AACCACCAGCCATCTCCCAGTATCAAACACCCTTATTTGTTTGGGCAGTTCTTGTAACAG
CCGTACTCCTGCTCCTATCACTTCCAGTCCTGGCTGCTGGAATTACTATGCTCTTAACAG
ACCGGAACTTAAATACTACATTCTTTGACCCTGCTGGTGGTGGTGACCCCATCCTCTACC
AGCACCTC
>Oxynoemacheilus pindus Acheloos River GFFB380-18
CCCTTAGCCTTCTAATTCGAGCCGAACTCAGTCAACCGGGATCACTCCTAGGAGATGACC
AGATTTATAATGTTATCGTTACTGCACATGCTTTTGTTATAATCTTCTTTATAGTAATGC
CTATCCTTATCGGTGGGTTTGGAAACTGACTCGTACCTCTTATGATTGGGGCCCCCGACA
TGGCGTTCCCACGAATAAATAATATAAGCTTCTGGCTTTTACCACCCTCATTTCTTCTTC
TTTTAGCATCATCAGGTGTAGAAGCTGGTGCCGGAACCGGGTGAACGGTTTATCCGCCTT
TGTCTGGGAACTTGGCCCACGCAGGCGCATCCGTGGACTTAACCATCTTCTCCTTACACC
TTGCAGGTGTCTCATCTATTCTCGGGGCAATTAATTTTATTACAACAACAATTAATATGA
AACCACCAGCCATCTCCCAGTATCAAACACCCTTATTTGTTTGGGCAGTTCTTGTAACAG
CCGTACTCCTGCTCCTATCACTTCCAGTCCTGGCTGCTGGAATTACTATGCTCTTAACAG
ACCGGAACTTAAATACTACATTCTTTGACCCTGCTGGTGGTGGTGACCCCATCCTCTACC
AGCACCTC
>Oxynoemacheilus pindus Sarantaporos River GFFB344-18
CCCTTAGCCTTCTAATTCGAGCCGAACTCAGTCAACCGGGATCACTCCTAGGAGATGACC
AGATTTATAATGTTATCGTTACTGCACATGCTTTTGTTATAATCTTCTTTATAGTAATGC
CTATCCTTATCGGTGGGTTTGGAAACTGACTCGTACCTCTTATGATTGGGGCCCCCGACA
TGGCGTTCCCACGAATAAATAATATAAGCTTCTGGCTTTTACCACCCTCATTTCTTCTTC
TTTTAGCATCATCAGGTGTAGAAGCTGGTGCCGGAACCGGGTGAACGGTTTATCCGCCTT
TGTCTGGGAACTTGGCCCACGCAGGCGCATCCGTGGACTTAACCATCTTCTCCTTACACC
TTGCAGGTGTCTCATCTATTCTCGGGGCAATTAATTTTATTACAACAACAATTAATATGA
AACCACCAGCCATCTCCCAGTATCAAACACCCTTATTTGTTTGGGCAGTTCTTGTAACAG
CCGTACTCCTGCTCCTATCACTTCCAGTCCTGGCTGCTGGAATTACTATGCTCTTAACAG
ACCGGAACTTAAATACTACATTCTTTGACCCTGCTGGTGGTGGTGACCCCATCCTCTACC
AGCACCTC
>Oxynoemacheilus bureschi Strymon River FFMBH608-14
CCCTTAGCCTTCTAATTCGAGCCGAGCTAAGTCAACCAGGATCACTCCTGGGAGATGACC
AGATTTATAACGTTATTGTTACTGCACATGCTTTCGTTATAATCTTCTTTATAGTAATGC
CTATCCTTATTGGCGGGTTTGGAAACTGACTCGTCCCTCTTATAATTGGAGCCCCCGACA
TGGCGTTCCCACGAATAAATAATATAAGCTTCTGGCTTTTACCGCCCTCCTTTCTTCTTC
TTTTAGCATCATCAGGCGTAGAAGCTGGGGCCGGAACAGGATGGACTGTTTATCCGCCCT
TGGCTGGGAACTTAGCCCACGCAGGTGCATCCGTGGACTTAACCATCTTCTCCTTACACC
TGGCAGGCGCCTCATCTATTCTTGGGGCAATTAATTTTATTACGACAACAATTAACATGA
AGCCCCCAGCTATCTCCCAGTACCAAACCCCTCTCTTTGTCTGAGCAGTTCTCGTAACGG
CCGTGCTTCTACTCTTATCCCTCCCAGTCCTGGCTGCTGGAATTACTATGCTTTTAACAG
ATCGAAACTTAAATACTACATTCTTTGACCCTGCTGGGGGCGGTGACCCCATCCTTTACC
AACACCTC
>Oxynoemacheilus bureschi Strymon River FFMBH609-14
CCCTTAGCCTTCTAATTCGAGCCGAGCTAAGTCAACCAGGATCACTCCTGGGAGATGACC
AGATTTATAACGTTATTGTTACTGCACATGCTTTCGTTATAATCTTCTTTATAGTAATGC
CTATCCTTATTGGCGGGTTTGGAAACTGACTCGTTCCTCTTATAATTGGAGCCCCCGACA
TGGCGTTCCCACGAATAAATAATATAAGCTTCTGGCTTTTACCGCCCTCCTTTCTTCTTC
TTTTAGCATCATCAGGCGTAGAAGCTGGGGCCGGAACAGGATGGACTGTTTATCCGCCCT
TGGCTGGGAACTTAGCCCACGCAGGTGCATCCGTGGACTTAACCATCTTCTCCTTACACC
TGGCAGGCGCCTCATCTATTCTTGGGGCAATTAATTTTATTACAACAACAATTAACATGA
AGCCCCCAGCTATCTCCCAGTACCAAACCCCTCTCTTTGTCTGAGCAGTTCTCGTAACGG
CCGTGCTTCTACTCTTATCCCTCCCAGTCCTGGCTGCTGGAATTACTATGCTTTTAACAG
ATCGAAACTTAAATACTACATTCTTTGACCCTGCTGGGGGCGGTGACCCCATCCTTTACC
AACACCTC
>Oxynoemacheilus bureschi Strymon River FFMBH698-14
CCCTTAGCCTTCTAATTCGAGCCGAGCTAAGTCAACCGGGATCACTCCTGGGAGATGACC
AGATTTATAACGTTATTGTTACTGCACATGCTTTCGTTATAATCTTCTTTATAGTAATGC
CTATCCTTATTGGCGGGTTTGGAAACTGACTCGTTCCTCTTATAATTGGAGCCCCCGACA
TGGCGTTCCCACGAATAAATAATATAAGCTTCTGGCTTTTACCGCCCTCCTTTCTTCTTC
TTTTAGCATCATCAGGCGTAGAAGCTGGGGCCGGAACAGGATGGACTGTTTATCCGCCCT
TGGCTGGGAACTTAGCCCACGCGGGTGCATCCGTGGACTTAACCATCTTCTCCTTACACC
TGGCAGGCGCCTCATCTATTCTTGGGGCAATTAATTTTATTACGACAACAATTAACATGA
AGCCCCCAGCTATCTCCCAGTACCAAACCCCTCTCTTTGTCTGAGCAGTTCTCGTAACGG
CCGTGCTTCTACTCTTATCCCTCCCAGTCCTAGCTGCTGGAATTACTATGCTTTTAACAG
ATCGAAACTTAAATACTACATTCTTTGACCCTGCTGGGGGCGGTGACCCCATCCTTTACC
AACACCTC
>Oxynoemacheilus bureschi Strymon River FFMBH699-14
CCCTTAGCCTTCTAATTCGAGCCGAGCTAAGTCAACCGGGATCACTCCTGGGAGATGACC
AGATTTATAACGTTATTGTTACTGCACATGCTTTCGTTATAATCTTCTTTATAGTAATGC
CTATCCTTATTGGCGGGTTTGGAAACTGACTCGTCCCTCTTATAATTGGAGCCCCCGACA
TGGCGTTCCCACGAATAAATAATATAAGCTTCTGGCTTTTACCGCCCTCCTTTCTTCTTC
TTTTAGCATCATCAGGCGTAGAAGCTGGGGCCGGAACAGGATGGACTGTTTATCCGCCCT
TGGCTGGGAACTTAGCCCACGCGGGTGCATCCGTGGACTTAACCATCTTCTCCTTACACC
TGGCAGGCGCCTCATCTATTCTTGGGGCAATTAATTTTATTACGACAACAATTAACATGA
AGCCCCCAGCTATCTCCCAGTACCAAACCCCTCTCTTTGTCTGAGCAGTTCTCGTAACGG
CCGTGCTTCTACTCTTATCCCTCCCAGTCCTAGCTGCTGGAATTACTATGCTTTTAACAG
ATCGAAACTTAAATACTACATTCTTTGACCCTGCTGGGGGCGGTGACCCCATCCTTTACC
AACACCTC
>Oxynoemacheilus bureschi Strymon River FFMBH700-14
CCCTTAGCCTTCTAATTCGAGCCGAGCTAAGTCAACCGGGATCACTCCTGGGAGATGACC
AGATTTATAACGTTATTGTTACTGCACATGCTTTCGTTATAATCTTCTTTATAGTAATGC
CTATCCTTATTGGCGGGTTTGGAAACTGACTCGTCCCTCTTATAATTGGAGCCCCCGACA
TGGCGTTCCCACGAATAAATAATATAAGCTTCTGGCTTTTACCGCCCTCCTTTCTTCTTC
TTTTAGCATCATCAGGCGTAGAAGCTGGGGCCGGAACAGGATGGACTGTTTATCCGCCCT
TGGCTGGGAACTTAGCCCACGCGGGTGCATCCGTGGACTTAACCATCTTCTCCTTACACC
TGGCAGGCGCCTCATCTATTCTTGGGGCAATTAATTTTATTACGACAACAATTAACATGA
AGCCCCCAGCTATCTCCCAGTACCAAACCCCTCTCTTTGTCTGAGCAGTTCTCGTAACGG
CCGTGCTTCTACTCTTATCCCTCCCAGTCCTAGCTGCTGGAATTACTATGCTTTTAACAG
ATCGAAACTTAAATACTACATTCTTTGACCCTGCTGGGGGCGGTGACCCCATCCTTTACC
AACACCTC
>Oxynoemacheilus bureschi Axios River FFMBH793-14
CCCTTAGCCTTCTAATTCGAGCCGAGCTAAGTCAACCAGGATCACTCCTGGGAGATGACC
AGATTTATAACGTTATTGTTACTGCACATGCTTTCGTTATAATCTTCTTTATAGTAATGC
CTATCCTTATTGGCGGGTTTGGAAACTGACTCGTCCCTCTTATAATTGGAGCCCCCGACA
TGGCGTTCCCACGAATAAATAATATAAGCTTCTGGCTTTTACCGCCCTCCTTTCTTCTTC
TTTTAGCATCATCAGGCGTAGAAGCTGGGGCCGGAACAGGATGGACTGTTTATCCGCCCT
TGGCTGGGAACTTAGCCCACGCAGGTGCATCCGTGGACTTAACCATCTTCTCCTTACACC
TGGCAGGCGCCTCATCTATTCTTGGGGCAATTAATTTTATTACGACAACAATTAACATGA
AGCCCCCAGCTATCTCCCAGTACCAAACCCCTCTCTTTGTCTGAGCAGTTCTCGTAACGG
CCGTGCTTCTACTCTTATCCCTCCCAGTCCTGGCTGCTGGAATTACTATGCTTTTAACAG
ATCGAAACTTAAATACTACATTCTTTGACCCTGCTGGGGGCGGTGACCCCATCCTTTACC
AACACCTC
>Oxynoemacheilus bureschi Kosynthos River FFMBH802-14
CCCTTAGCCTTCTAATTCGAGCCGAGCTAAGTCAACCAGGATCACTCCTGGGAGATGACC
AGATTTATAACGTTATTGTTACTGCACATGCTTTCGTTATAATCTTCTTTATAGTAATGC
CTATCCTTATTGGCGGGTTTGGAAACTGACTCGTCCCTCTTATAATTGGAGCCCCCGACA
TGGCGTTCCCACGAATAAATAATATAAGCTTCTGGCTTTTACCGCCCTCCTTTCTTCTTC
TTTTAGCATCATCAGGCGTAGAAGCTGGGGCCGGAACAGGATGGACTGTTTATCCGCCCT
TGGCTGGGAACTTAGCCCACGCAGGTGCATCCGTGGACTTAACCATCTTCTCCTTACACC
TGGCAGGCGCCTCATCTATTCTTGGGGCAATTAATTTTATTACGACAACAATTAACATGA
AGCCCCCAGCTATCTCCCAGTACCAAACCCCTCTCTTTGTCTGAGCAGTTCTCGTAACGG
CCGTGCTTCTACTCTTATCCCTCCCAGTCCTGGCTGCTGGAATTACTATGCTTTTAACAG
ATCGAAACTTAAATACTACATTCTTTGACCCTGCTGGGGGCGGTGACCCCATCCTTTACC
AACACCTC
>Oxynoemacheilus bureschi Kosynthos River FFMBH803-14
CCCTTAGCCTTCTAATTCGAGCCGAGCTAAGTCAACCAGGATCACTCCTGGGAGATGACC
AGATTTATAACGTTATTGTTACTGCACATGCTTTCGTTATAATCTTCTTTATAGTAATGC
CTATCCTTATTGGCGGGTTTGGAAACTGACTCGTCCCTCTTATAATTGGAGCCCCCGACA
TGGCGTTCCCACGAATAAATAATATAAGCTTCTGGCTTTTACCGCCCTCCTTTCTTCTTC
TTTTAGCATCATCAGGCGTAGAAGCTGGGGCCGGAACAGGATGGACTGTTTATCCGCCCT
TGGCTGGGAACTTAGCCCACGCAGGTGCATCCGTGGACTTAACCATCTTCTCCTTACACC
TGGCAGGCGCCTCATCTATTCTTGGGGCAATTAATTTTATTACGACAACAATTAACATGA
AGCCCCCAGCTATCTCCCAGTACCAAACCCCTCTCTTTGTCTGAGCAGTTCTCGTAACGG
CCGTGCTTCTACTCTTATCCCTCCCAGTCCTGGCTGCTGGAATTACTATGCTTTTAACAG
ATCGAAACTTAAATACTACATTCTTTGACCCTGCTGGGGGCGGTGACCCCATCCTTTACC
AACACCTC
>Oxynoemacheilus bureschi Axios River GFFB116-18
CCCTTAGCCTTCTAATTCGAGCCGAGCTAAGTCAACCAGGATCACTCCTGGGAGATGACC
AGATTTATAACGTTATTGTTACTGCACATGCTTTCGTTATAATCTTCTTTATAGTAATGC
CTATCCTTATTGGCGGGTTTGGAAACTGACTCGTCCCTCTTATAATTGGAGCCCCCGACA
TGGCGTTCCCACGAATAAATAATATAAGCTTCTGGCTTTTACCGCCCTCCTTTCTTCTTC
TTCTAGCATCATCAGGCGTAGAAGCTGGGGCCGGAACAGGATGGACTGTTTATCCGCCCT
TGGCTGGGAACTTAGCCCACGCAGGTGCATCCGTGGACTTAACCATCTTCTCCTTACACC
TGGCAGGCGCCTCATCTATTCTTGGGGCAATTAATTTTATTACGACAACAATTAACATGA
AGCCCCCAGCTATCTCCCAGTACCAAACCCCTCTCTTTGTCTGAGCAGTTCTCGTAACGG
CCGTGCTTCTACTCTTATCCCTCCCAGTCCTGGCTGCTGGAATTACTATGCTTTTAACAG
ATCGAAACTTAAATACTACATTCTTTGACCCTGCTGGGGGCGGTGACCCCATCCTTTACC
AACACCTC
>Oxynoemacheilus bureschi Axios River GFFB117-18
CCCTTAGCCTTCTAATTCGAGCCGAGCTAAGTCAACCAGGATCACTCCTGGGAGATGACC
AGATTTATAACGTTATTGTTACTGCACATGCTTTCGTTATAATCTTCTTTATAGTAATGC
CTATCCTTATTGGCGGGTTTGGAAACTGACTCGTCCCTCTTATAATTGGAGCCCCCGACA
TGGCGTTCCCACGAATAAATAATATAAGCTTCTGGCTTTTACCGCCCTCCTTTCTTCTTC
TTCTAGCATCATCAGGCGTAGAAGCTGGGGCCGGAACAGGATGGACTGTTTATCCGCCCT
TGGCTGGGAACTTAGCCCACGCAGGTGCATCCGTGGACTTAACCATCTTCTCCTTACACC
TGGCAGGCGCCTCATCTATTCTTGGGGCAATTAATTTTATTACGACAACAATTAACATGA
AGCCCCCAGCTATCTCCCAGTACCAAACCCCTCTCTTTGTCTGAGCAGTTCTCGTAACGG
CCGTGCTTCTACTCTTATCCCTCCCAGTCCTGGCTGCTGGAATTACTATGCTTTTAACAG
ATCGAAACTTAAATACTACATTCTTTGACCCTGCTGGGGGCGGTGACCCCATCCTTTACC
AACACCTC
>Oxynoemacheilus bureschi Axios River GFFB118-18
CCCTTAGCCTTCTAATTCGAGCCGAGCTAAGTCAACCAGGATCACTCCTGGGAGATGACC
AGATTTATAACGTTATTGTTACTGCACATGCTTTCGTTATAATCTTCTTTATAGTAATGC
CTATCCTTATTGGCGGGTTTGGAAACTGACTCGTCCCTCTTATAATTGGAGCCCCCGACA
TGGCGTTCCCACGAATAAATAATATAAGCTTCTGGCTTTTACCGCCCTCCTTTCTTCTTC
TTCTAGCATCATCAGGCGTAGAAGCTGGGGCCGGAACAGGATGGACTGTTTATCCGCCCT
TGGCTGGGAACTTAGCCCACGCAGGTGCATCCGTGGACTTAACCATCTTCTCCTTACACC
TGGCAGGCGCCTCATCTATTCTTGGGGCAATTAATTTTATTACGACAACAATTAACATGA
AGCCCCCAGCTATCTCCCAGTACCAAACCCCTCTCTTTGTCTGAGCAGTTCTCGTAACGG
CCGTGCTTCTACTCTTATCCCTCCCAGTCCTGGCTGCTGGAATTACTATGCTTTTAACAG
ATCGAAACTTAAATACTACATTCTTTGACCCTGCTGGGGGCGGTGACCCCATCCTTTACC
AACACCTC
>Oxynoemacheilus bureschi Axios River GFFB119-18
CCCTTAGCCTTCTAATTCGAGCCGAGCTAAGTCAACCAGGATCACTCCTGGGAGATGACC
AGATTTATAACGTTATTGTTACTGCACATGCTTTCGTTATAATCTTCTTTATAGTAATGC
CTATCCTTATTGGCGGGTTTGGAAACTGACTCGTCCCTCTTATAATTGGAGCCCCCGACA
TGGCGTTCCCACGAATAAATAATATAAGCTTCTGGCTTTTACCGCCCTCCTTTCTTCTTC
TTTTAGCATCATCAGGCGTAGAAGCTGGGGCCGGAACAGGATGGACTGTTTATCCGCCCT
TGGCTGGGAACTTAGCCCACGCAGGTGCATCCGTGGACTTAACCATCTTCTCCTTACACC
TGGCAGGCGCCTCATCTATTCTTGGGGCAATTAATTTTATTACGACAACAATTAACATGA
AGCCCCCAGCTATCTCCCAGTACCAAACCCCTCTCTTTGTCTGAGCAGTTCTCGTAACGG
CCGTGCTTCTACTCTTATCCCTCCCAGTCCTGGCTGCTGGAATTACTATGCTTTTAACAG
ATCGAAACTTAAATACTACATTCTTTGACCCTGCTGGGGGCGGTGACCCCATCCTTTACC
AACACCTC
>Oxynoemacheilus bureschi Axios River GFFB120-18
CCCTTAGCCTTCTAATTCGAGCCGAGCTAAGTCAACCAGGATCACTCCTGGGAGATGACC
AGATTTATAACGTTATTGTTACTGCACATGCTTTCGTTATAATCTTCTTTATAGTAATGC
CTATCCTTATTGGCGGGTTTGGAAACTGACTCGTCCCTCTTATAATTGGAGCCCCCGACA
TGGCGTTCCCACGAATAAATAATATAAGCTTCTGGCTTTTACCGCCCTCCTTTCTTCTTC
TTCTAGCATCATCAGGCGTAGAAGCTGGGGCCGGAACAGGATGGACTGTTTATCCGCCCT
TGGCTGGGAACTTAGCCCACGCAGGTGCATCCGTGGACTTAACCATCTTCTCCTTACACC
TGGCAGGCGCCTCATCTATTCTTGGGGCAATTAATTTTATTACGACAACAATTAACATGA
AGCCCCCAGCTATCTCCCAGTACCAAACCCCTCTCTTTGTCTGAGCAGTTCTCGTAACGG
CCGTGCTTCTACTCTTATCCCTCCCAGTCCTGGCTGCTGGAATTACTATGCTTTTAACAG
ATCGAAACTTAAATACTACATTCTTTGACCCTGCTGGGGGCGGTGACCCCATCCTTTACC
AACACCTC
>Oxynoemacheilus bureschi Axios River GFFB121-18
CCCTTAGCCTTCTAATTCGAGCCGAGCTAAGTCAACCAGGATCACTCCTGGGAGATGACC
AGATTTATAACGTTATTGTTACTGCACATGCTTTCGTTATAATCTTCTTTATAGTAATGC
CTATCCTTATTGGCGGGTTTGGAAACTGACTCGTCCCTCTTATAATTGGAGCCCCCGACA
TGGCGTTCCCACGAATAAATAATATAAGCTTCTGGCTTTTACCGCCCTCCTTTCTTCTTC
TTCTAGCATCATCAGGCGTAGAAGCTGGGGCCGGAACAGGATGGACTGTTTATCCGCCCT
TGGCTGGGAACTTAGCCCACGCAGGTGCATCCGTGGACTTAACCATCTTCTCCTTACACC
TGGCAGGCGCCTCATCTATTCTTGGGGCAATTAATTTTATTACGACAACAATTAACATGA
AGCCCCCAGCTATCTCCCAGTACCAAACCCCTCTCTTTGTCTGAGCAGTTCTCGTAACGG
CCGTGCTTCTACTCTTATCCCTCCCAGTCCTGGCTGCTGGAATTACTATGCTTTTAACAG
ATCGAAACTTAAATACTACATTCTTTGACCCTGCTGGGGGCGGTGACCCCATCCTTTACC
AACACCTC
>Oxynoemacheilus bureschi Axios River GFFB122-18
CCCTTAGCCTTCTAATTCGAGCCGAGCTAAGTCAACCAGGATCACTCCTGGGAGATGACC
AGATTTATAACGTTATTGTTACTGCACATGCTTTCGTTATAATCTTCTTTATAGTAATGC
CTATCCTTATTGGCGGGTTTGGAAACTGACTCGTCCCTCTTATAATTGGAGCCCCCGACA
TGGCGTTCCCACGAATAAATAATATAAGCTTCTGGCTTTTACCGCCCTCCTTTCTTCTTC
TTCTAGCATCATCAGGCGTAGAAGCTGGGGCCGGAACAGGATGGACTGTTTATCCGCCCT
TGGCTGGGAACTTAGCCCACGCAGGTGCATCCGTGGACTTAACCATCTTCTCCTTACACC
TGGCAGGCGCCTCATCTATTCTTGGGGCAATTAATTTTATTACGACAACAATTAACATGA
AGCCCCCAGCTATCTCCCAGTACCAAACCCCTCTCTTTGTCTGAGCAGTTCTCGTAACGG
CCGTGCTTCTACTCTTATCCCTCCCAGTCCTGGCTGCTGGAATTACTATGCTTTTAACAG
ATCGAAACTTAAATACTACATTCTTTGACCCTGCTGGGGGCGGTGACCCCATCCTTTACC
AACACCTC
>Oxynoemacheilus bureschi Strymon River GFFB301-18
CCCTTAGCCTTCTAATTCGAGCCGAGCTAAGTCAACCAGGATCACTCCTGGGAGATGACC
AGATTTATAACGTTATTGTTACTGCACATGCTTTCGTTATAATCTTCTTTATAGTAATGC
CTATCCTTATTGGCGGGTTTGGAAACTGACTCGTCCCTCTTATAATTGGAGCCCCCGACA
TGGCGTTCCCACGAATAAATAATATAAGCTTCTGGCTTTTACCGCCCTCCTTTCTTCTTC
TTTTAGCATCATCAGGCGTAGAAGCTGGGGCCGGAACAGGATGGACTGTTTATCCGCCCT
TGGCTGGGAACTTAGCCCACGCAGGTGCATCCGTGGACTTAACCATCTTCTCCTTACACC
TAGCAGGCGCCTCATCTATTCTTGGGGCAATTAATTTTATTACAACAACAATTAACATGA
AGCCCCCAGCTATCTCCCAGTACCAAACCCCTCTCTTTGTCTGAGCAGTTCTCGTAACGG
CCGTGCTTCTACTCTTATCCCTCCCAGTCCTGGCTGCTGGAATTACTATGCTTTTAACAG
ATCGAAACTTAAATACTACATTCTTTGACCCTGCTGGGGGCGGTGACCCCATCCTTTACC
AACACCTC
>Oxynoemacheilus bureschi Strymon River GFFB302-18
CCCTTAGCCTTCTAATTCGAGCCGAGCTAAGTCAACCAGGATCACTCCTGGGAGATGACC
AGATTTATAACGTTATTGTTACTGCACATGCTTTCGTTATAATCTTCTTTATAGTAATGC
CTATCCTTATTGGCGGGTTTGGAAACTGACTCGTCCCTCTTATAATTGGAGCCCCCGACA
TGGCGTTCCCACGAATAAATAATATAAGCTTCTGGCTTTTACCGCCCTCCTTTCTTCTTC
TTTTAGCATCATCAGGCGTAGAAGCTGGGGCCGGAACAGGATGGACTGTTTATCCGCCCT
TGGCTGGGAACTTAGCCCACGCAGGTGCATCCGTGGACTTAACCATCTTCTCCTTACACC
TGGCAGGCGCCTCATCTATTCTTGGGGCAATTAATTTTATTACGACAACAATTAACATGA
AGCCCCCAGCTATCTCCCAGTACCAAACCCCTCTCTTTGTCTGAGCAGTTCTCGTAACGG
CCGTGCTTCTACTCTTATCCCTCCCAGTCCTGGCTGCTGGAATTACTATGCTTTTAACAG
ATCGAAACTTAAATACTACATTCTTTGACCCTGCTGGGGGCGGTGACCCCATCCTTTACC
AACACCTC
>Oxynoemacheilus bureschi Strymon River GFFB303-18
CCCTTAGCCTTCTAATTCGAGCCGAGCTAAGTCAACCAGGATCACTCCTGGGAGATGACC
AGATTTATAACGTTATTGTTACTGCACATGCTTTCGTTATAATCTTCTTTATAGTAATGC
CTATCCTTATTGGCGGGTTTGGAAACTGACTCGTCCCTCTTATAATTGGAGCCCCCGACA
TGGCGTTCCCACGAATAAATAATATAAGCTTCTGGCTTTTACCGCCCTCCTTTCTTCTTC
TTTTAGCATCATCAGGCGTAGAAGCTGGGGCCGGAACAGGATGGACTGTTTATCCGCCCT
TGGCTGGGAACTTAGCCCACGCAGGTGCATCCGTGGACTTAACCATCTTCTCCTTACACC
TGGCAGGCGCCTCATCTATTCTTGGGGCAATTAATTTTATTACGACAACAATTAACATGA
AGCCCCCAGCTATCTCCCAGTACCAAACCCCTCTCTTTGTCTGAGCAGTTCTCGTAACGG
CCGTGCTTCTACTCTTATCCCTCCCAGTCCTGGCTGCTGGAATTACTATGCTTTTAACAG
ATCGAAACTTAAATACTACATTCTTTGACCCTGCTGGGGGCGGTGACCCCATCCTTTACC
AACACCTC
>Oxynoemacheilus bureschi Strymon River GFFB304-18
CCCTTAGCCTTCTAATTCGAGCCGAGCTAAGTCAACCAGGATCACTCCTGGGAGATGACC
AGATTTATAACGTTATTGTTACTGCACATGCTTTCGTTATAATCTTCTTTATAGTAATGC
CTATCCTTATTGGCGGGTTTGGAAACTGACTCGTCCCTCTTATAATTGGAGCCCCCGACA
TGGCGTTCCCACGAATAAATAATATAAGCTTCTGGCTTTTACCGCCCTCCTTTCTTCTTC
TTTTAGCATCATCAGGCGTAGAAGCTGGGGCCGGAACAGGATGGACTGTTTATCCGCCCT
TGGCTGGGAACTTAGCCCACGCAGGTGCATCCGTGGACTTAACCATCTTCTCCTTACACC
TGGCAGGCGCCTCATCTATTCTTGGGGCAATTAATTTTATTACGACAACAATTAACATGA
AGCCCCCAGCTATCTCCCAGTACCAAACCCCTCTCTTTGTCTGAGCAGTTCTCGTAACGG
CCGTGCTTCTACTCTTATCCCTCCCAGTCCTGGCTGCTGGAATTACTATGCTTTTAACAG
ATCGAAACTTAAATACTACATTCTTTGACCCTGCTGGGGGCGGTGACCCCATCCTTTACC
AACACCTC
>Oxynoemacheilus bureschi Strymon River GFFB305-18
CCCTTAGCCTTCTAATTCGAGCCGAGCTAAGTCAACCAGGATCACTCCTGGGAGATGACC
AGATTTATAACGTTATTGTTACTGCACATGCTTTCGTTATAATCTTCTTTATAGTAATGC
CTATCCTTATTGGCGGGTTTGGAAACTGACTCGTCCCTCTTATAATTGGAGCCCCCGACA
TGGCGTTCCCACGAATAAATAATATAAGCTTCTGGCTTTTACCGCCCTCCTTTCTTCTTC
TTTTAGCATCATCAGGCGTAGAAGCTGGGGCCGGAACAGGATGGACTGTTTATCCGCCCT
TGGCTGGGAACTTAGCCCACGCAGGTGCATCCGTGGACTTAACCATCTTCTCCTTACACC
TGGCAGGCGCCTCATCTATTCTTGGGGCAATTAATTTTATTACGACAACAATTAACATGA
AGCCCCCAGCTATCTCCCAGTACCAAACCCCTCTCTTTGTCTGAGCAGTTCTCGTAACGG
CCGTGCTTCTACTCTTATCCCTCCCAGTCCTGGCTGCTGGAATTACTATGCTTTTAACAG
ATCGAAACTTAAATACTACATTCTTTGACCCTGCTGGGGGCGGTGACCCCATCCTTTACC
AACACCTC
>Oxynoemacheilus bureschi Strymon River GFFB306-18
CCCTTAGCCTTCTAATTCGAGCCGAGCTAAGTCAACCAGGATCACTCCTGGGAGATGACC
AGATTTATAACGTTATTGTTACTGCACATGCTTTCGTTATAATCTTCTTTATAGTAATGC
CTATCCTTATTGGCGGGTTTGGAAACTGACTCGTCCCTCTTATAATTGGAGCCCCCGACA
TGGCGTTCCCACGAATAAATAATATAAGCTTCTGGCTTTTACCGCCCTCCTTTCTTCTTC
TTTTAGCATCATCAGGCGTAGAAGCTGGGGCCGGAACAGGATGGACTGTTTATCCGCCCT
TGGCTGGGAACTTAGCCCACGCAGGTGCATCCGTGGACTTAACCATCTTCTCCTTACACC
TGGCAGGCGCCTCATCTATTCTTGGGGCAATTAATTTTATTACGACAACAATTAACATGA
AGCCCCCAGCTATCTCCCAGTACCAAACCCCTCTCTTTGTCTGAGCAGTTCTCGTAACGG
CCGTGCTTCTACTCTTATCCCTCCCAGTCCTGGCTGCTGGAATTACTATGCTTTTAACAG
ATCGAAACTTAAATACTACATTCTTTGACCCTGCTGGGGGCGGTGACCCCATCCTTTACC
AACACCTC
>Oxynoemacheilus bureschi Strymon River GFFB308-18
CCCTTAGCCTTCTAATTCGAGCCGAGCTAAGTCAACCAGGATCACTCCTGGGAGATGACC
AGATTTATAACGTTATTGTTACTGCACATGCTTTCGTTATAATCTTCTTTATAGTAATGC
CTATCCTTATTGGCGGGTTTGGAAACTGACTCGTCCCTCTTATAATTGGAGCCCCCGACA
TGGCGTTCCCACGAATAAATAATATAAGCTTCTGGCTTTTACCGCCCTCCTTTCTTCTTC
TTTTAGCATCATCAGGCGTAGAAGCTGGGGCCGGAACAGGATGGACTGTTTATCCGCCCT
TGGCTGGGAACTTAGCCCACGCAGGTGCATCCGTGGACTTAACCATCTTCTCCTTACACC
TGGCAGGCGCCTCATCTATTCTTGGGGCAATTAATTTTATTACGACAACAATTAACATGA
AGCCCCCAGCTATCTCCCAGTACCAAACCCCTCTCTTTGTCTGAGCAGTTCTCGTAACGG
CCGTGCTTCTACTCTTATCCCTCCCAGTCCTGGCTGCTGGAATTACTATGCTTTTAACAG
ATCGAAACTTAAATACTACATTCTTTGACCCTGCTGGGGGCGGTGACCCCATCCTTTACC
AACACCTC
>Oxynoemacheilus bureschi Strymon River GFFB309-18
CCCTTAGCCTTCTAATTCGAGCCGAGCTAAGTCAACCAGGATCACTCCTGGGAGATGACC
AGATTTATAACGTTATTGTTACTGCACATGCTTTCGTTATAATCTTCTTTATAGTAATGC
CTATCCTTATTGGCGGGTTTGGAAACTGACTCGTCCCTCTTATAATTGGAGCCCCCGACA
TGGCGTTCCCACGAATAAATAATATGAGCTTCTGGCTTTTACCGCCCTCCTTTCTTCTTC
TTTTAGCATCATCAGGCGTAGAAGCTGGGGCCGGAACAGGATGGACTGTTTATCCGCCCT
TGGCTGGGAACTTAGCCCACGCAGGTGCATCCGTGGACTTAACCATCTTCTCCTTACACC
TGGCAGGCGCCTCATCTATTCTTGGGGCAATTAATTTTATTACGACAACAATTAACATGA
AGCCCCCAGCTATCTCCCAGTACCAAACCCCTCTCTTTGTCTGAGCAGTTCTCGTAACGG
CCGTGCTTCTACTCTTATCCCTCCCAGTCCTGGCTGCTGGAATTACTATGCTTTTAACAG
ATCGAAACTTAAATACTACATTCTTTGACCCTGCTGGGGGCGGTGACCCCATCCTTTACC
AACACCTC
>Oxynoemacheilus bureschi Strymon River GFFB310-18
CCCTTAGCCTTCTAATTCGAGCCGAGCTAAGTCAACCAGGATCACTCCTGGGAGATGACC
AGATTTATAACGTTATTGTTACTGCACATGCTTTCGTTATAATCTTCTTTATAGTAATGC
CTATCCTTATTGGCGGGTTTGGAAACTGACTCGTTCCTCTTATAATTGGAGCCCCCGACA
TGGCGTTCCCACGAATAAATAATATAAGCTTCTGGCTTTTACCGCCCTCCTTTCTTCTTC
TTTTAGCATCATCAGGCGTAGAAGCTGGGGCCGGAACAGGATGGACTGTTTATCCGCCCT
TGGCTGGGAACTTAGCCCACGCAGGTGCATCCGTGGACTTAACCATCTTCTCCTTACACC
TGGCAGGCGCCTCATCTATTCTTGGGGCAATTAATTTTATTACAACAACAATTAACATGA
AGCCCCCAGCTATCTCCCAGTACCAAACCCCTCTCTTTGTCTGAGCAGTTCTCGTAACGG
CCGTGCTTCTACTCTTATCCCTCCCAGTCCTGGCTGCTGGAATTACTATGCTTTTAACAG
ATCGAAACTTAAATACTACATTCTTTGACCCTGCTGGGGGCGGTGACCCCATCCTTTACC
AACACCTC
>Oxynoemacheilus bureschi Filiouris River GFFB180-18
CCCTTAGCCTTCTAATTCGAGCCGAGCTAAGTCAACCAGGATCACTCCTGGGAGATGACC
AGATTTATAACGTTATTGTTACTGCACATGCTTTCGTTATAATCTTCTTTATAGTAATGC
CTATCCTTATTGGCGGGTTTGGAAACTGACTCGTCCCTCTTATAATTGGAGCCCCCGACA
TGGCGTTCCCACGAATAAATAATATAAGCTTCTGGCTTTTACCGCCCTCCTTTCTTCTTC
TTTTAGCATCATCAGGCGTAGAAGCTGGGGCCGGAACAGGATGGACTGTTTATCCGCCCT
TGGCTGGGAACTTAGCCCACGCAGGTGCATCCGTGGACTTAACCATCTTCTCCTTACACC
TGGCAGGCGCCTCATCTATTCTTGGGGCAATTAATTTTATTACGACAACAATTAACATGA
AGCCCCCAGCTATCTCCCAGTACCAAACCCCTCTCTTTGTCTGAGCAGTTCTCGTAACGG
CCGTGCTTCTACTCTTATCCCTCCCAGTCCTGGCTGCTGGAATTACTATGCTTTTAACAG
ATCGAAACTTAAATACTACATTCTTTGACCCTGCTGGGGGCGGTGACCCCATCCTTTACC
AACACCTC
>Oxynoemacheilus bureschi Filiouris River GFFB181-18
CCCTTAGCCTTCTAATTCGAGCCGAGCTAAGTCAACCAGGATCACTCCTGGGAGATGACC
AGATTTATAACGTTATTGTTACTGCACATGCTTTCGTTATAATCTTCTTTATAGTAATGC
CTATCCTTATTGGCGGGTTTGGAAACTGACTCGTCCCTCTTATAATTGGAGCCCCCGACA
TGGCGTTCCCACGAATAAATAATATAAGCTTCTGGCTTTTACCGCCCTCCTTTCTTCTTC
TTTTAGCATCATCAGGCGTAGAAGCTGGGGCCGGAACAGGATGGACTGTTTATCCGCCCT
TGGCTGGGAACTTAGCCCACGCAGGTGCATCCGTGGACTTAACCATCTTCTCCTTACACC
TGGCAGGCGCCTCATCTATTCTTGGGGCAATTAATTTTATTACGACAACAATTAACATGA
AGCCCCCAGCTATCTCCCAGTACCAAACCCCTCTCTTTGTCTGAGCAGTTCTCGTAACGG
CCGTGCTTCTACTCTTATCCCTCCCAGTCCTGGCTGCTGGAATTACTATGCTTTTAACAG
ATCGAAACTTAAATACTACATTCTTTGACCCTGCTGGGGGCGGTGACCCCATCCTTTACC
AACACCTC
>Oxynoemacheilus bureschi Filiouris River GFFB182-18
CCCTTAGCCTTCTAATTCGAGCCGAGCTAAGTCAACCAGGATCACTCCTGGGAGATGACC
AGATTTATAACGTTATTGTTACTGCACATGCTTTCGTTATAATCTTCTTTATAGTAATGC
CTATCCTTATTGGCGGGTTTGGAAACTGACTCGTCCCTCTTATAATTGGAGCCCCCGACA
TGGCGTTCCCACGAATAAATAATATAAGCTTCTGGCTTTTACCGCCCTCCTTTCTTCTTC
TTTTAGCATCATCAGGCGTAGAAGCTGGGGCCGGAACAGGATGGACTGTTTATCCGCCCT
TGGCTGGGAACTTAGCCCACGCAGGTGCATCCGTGGACTTAACCATCTTCTCCTTACACC
TGGCAGGCGCCTCATCTATTCTTGGGGCAATTAATTTTATTACGACAACAATTAACATGA
AGCCCCCAGCTATCTCCCAGTACCAAACCCCTCTCTTTGTCTGAGCAGTTCTCGTAACGG
CCGTGCTTCTACTCTTATCCCTCCCAGTCCTGGCTGCTGGAATTACTATGCTTTTAACAG
ATCGAAACTTAAATACTACATTCTTTGACCCTGCTGGGGGCGGTGACCCCATCCTTTACC
AACACCTC
>Oxynoemacheilus bureschi Kosynthos River GFFB203-18
CCCTTAGCCTTCTAATTCGAGCCGAGCTAAGTCAACCAGGATCACTCCTGGGAGATGACC
AGATTTATAACGTTATTGTTACTGCACATGCTTTCGTTATAATCTTCTTTATAGTAATGC
CTATCCTTATTGGCGGGTTTGGAAACTGACTCGTCCCTCTTATAATTGGAGCCCCCGACA
TGGCGTTCCCACGAATAAATAATATAAGCTTCTGGCTTTTACCGCCCTCCTTTCTTCTTC
TTTTAGCATCATCAGGCGTAGAAGCTGGGGCCGGAACAGGATGGACTGTTTATCCGCCCT
TGGCTGGGAACTTAGCCCACGCAGGTGCATCCGTGGACTTAACCATCTTCTCCTTACACC
TGGCAGGCGCCTCATCTATTCTTGGGGCAATTAATTTTATTACGACAACAATTAACATGA
AGCCCCCAGCTATCTCCCAGTACCAAACCCCTCTCTTTGTCTGAGCAGTTCTCGTAACGG
CCGTGCTTCTACTCTTATCCCTCCCAGTCCTGGCTGCTGGAATTACTATGCTTTTAACAG
ATCGAAACTTAAATACTACATTCTTTGACCCTGCTGGGGGCGGTGACCCCATCCTTTACC
AACACCTC
>Oxynoemacheilus bureschi Kosynthos River GFFB204-18
CCCTTAGCCTTCTAATTCGAGCCGAGCTAAGTCAACCAGGATCACTCCTGGGAGATGACC
AGATTTATAACGTTATTGTTACTGCACATGCTTTCGTTATAATCTTCTTTATAGTAATGC
CTATCCTTATTGGCGGGTTTGGAAACTGACTCGTCCCTCTTATAATTGGAGCCCCCGACA
TGGCGTTCCCACGAATAAATAATATAAGCTTCTGGCTTTTACCGCCCTCCTTTCTTCTTC
TTTTAGCATCATCAGGCGTAGAAGCTGGGGCCGGAACAGGATGGACTGTTTATCCGCCCT
TGGCTGGGAACTTAGCCCACGCAGGTGCATCCGTGGACTTAACCATCTTCTCCTTACACC
TGGCAGGCGCCTCATCTATTCTTGGGGCAATTAATTTTATTACGACAACAATTAACATGA
AGCCCCCAGCTATCTCCCAGTACCAAACCCCTCTCTTTGTCTGAGCAGTTCTCGTAACGG
CCGTGCTTCTACTCTTATCCCTCCCAGTCCTGGCTGCTGGAATTACTATGCTTTTAACAG
ATCGAAACTTAAATACTACATTCTTTGACCCTGCTGGGGGCGGTGACCCCATCCTTTACC
AACACCTC
>Oxynoemacheilus bureschi Filiouris River GFFB208-18
CCCTTAGCCTTCTAATTCGAGCCGAGCTAAGTCAACCAGGATCACTCCTGGGAGATGACC
AGATTTATAACGTTATTGTTACTGCACATGCTTTCGTTATAATCTTCTTTATAGTAATGC
CTATCCTTATTGGCGGGTTTGGAAACTGACTCGTCCCTCTTATAATTGGAGCCCCCGACA
TGGCGTTCCCACGAATAAATAATATAAGCTTCTGGCTTTTACCGCCCTCCTTTCTTCTTC
TTTTAGCATCATCAGGCGTAGAAGCTGGGGCCGGAACAGGATGGACTGTTTATCCGCCCT
TGGCTGGGAACTTAGCCCACGCAGGTGCATCCGTGGACTTAACCATCTTCTCCTTACACC
TGGCAGGCGCCTCATCTATTCTTGGGGCAATTAATTTTATTACGACAACAATTAACATGA
AGCCCCCAGCTATCTCCCAGTACCAAACCCCTCTCTTTGTCTGAGCAGTTCTCGTAACGG
CCGTGCTTCTACTCTTATCCCTCCCAGTCCTGGCTGCTGGAATTACTATGCTTTTAACAG
ATCGAAACTTAAATACTACATTCTTTGACCCTGCTGGGGGCGGTGACCCCATCCTTTACC
AACACCTC
>Oxynoemacheilus bureschi Filiouris River GFFB209-18
CCCTTAGCCTTCTAATTCGAGCCGAGCTAAGTCAACCAGGATCACTCCTGGGAGATGACC
AGATTTATAACGTTATTGTTACTGCACATGCTTTCGTTATAATCTTCTTTATAGTAATGC
CTATCCTTATTGGCGGGTTTGGAAACTGACTCGTCCCTCTTATAATTGGAGCCCCCGACA
TGGCGTTCCCACGAATAAATAATATAAGCTTCTGGCTTTTACCGCCCTCCTTTCTTCTTC
TTTTAGCATCATCAGGCGTAGAAGCTGGGGCCGGAACAGGATGGACTGTTTATCCGCCCT
TGGCTGGGAACTTAGCCCACGCAGGTGCATCCGTGGACTTAACCATCTTCTCCTTACACC
TGGCAGGCGCCTCATCTATTCTTGGGGCAATTAATTTTATTACGACAACAATTAACATGA
AGCCCCCAGCTATCTCCCAGTACCAAACCCCTCTCTTTGTCTGAGCAGTTCTCGTAACGG
CCGTGCTTCTACTCTTATCCCTCCCAGTCCTGGCTGCTGGAATTACTATGCTTTTAACAG
ATCGAAACTTAAATACTACATTCTTTGACCCTGCTGGGGGCGGTGACCCCATCCTTTACC
AACACCTC
>Oxynoemacheilus bureschi Filiouris River GFFB210-18
CCCTTAGCCTTCTAATTCGAGCCGAGCTAAGTCAACCAGGATCACTCCTGGGAGATGACC
AGATTTATAACGTTATTGTTACTGCACATGCTTTCGTTATAATCTTCTTTATAGTAATGC
CTATCCTTATTGGCGGGTTTGGAAACTGACTCGTCCCTCTTATAATTGGAGCCCCCGACA
TGGCGTTCCCACGAATAAATAATATAAGCTTCTGGCTTTTACCGCCCTCCTTTCTTCTTC
[truncated: 268,990 more chars]
